# Supplementary material for: Genome-scale metabolic model of the rat liver predicts effects of diet restriction
Source: Sci Rep. 2019 Jul 8;9:9807. doi: 10.1038/s41598-019-46245-1 (PMC6614411; doi:10.1038/s41598-019-46245-1)
Supplement: Supplementary file 2 — Data S1 [file 41598_2019_46245_MOESM2_ESM.zip]

Archive with 3 entries (2 files):
- ratliver_model.mat
- __MACOSX/
- __MACOSX/._ratliver_model.mat
