# Supplementary material for: Genome-scale metabolic model of the rat liver predicts effects of diet restriction
Source: Sci Rep. 2019 Jul 8;9:9807. doi: 10.1038/s41598-019-46245-1 (PMC6614411; doi:10.1038/s41598-019-46245-1)
Supplement: Supplementary file 3 — Data S3 [file 41598_2019_46245_MOESM3_ESM.xlsx]

## Sheet: Legends
Table	Content
Table S1	Experimental design overview
Table S2	Experimental groups of rats and the corresponding differentially expressed genes in each condition
Table S3	KEGG pathway enrichment analysis for DEGs in 4 and 14 days diet-restricted conditions
Table S4	Metabolic functional tests
Table S5	List of 338 common reactions and genes involved in these reactions from analysis of metabolic model
Table S6	Pathway-based enrichment analysis for the genes present in altered subsystems. The KEGG pathway IDs along with the pathway name and the false discovery rate (FDR) calculated by hypergeometric test are mentioned.

## Sheet: Table S1
Supplementary Table 1: Experimental design overview
Group	Diet	Diet Restriction**	4 days (# animals)	14 days (# animals)
1	Ad libitum (no fasting)*	0	5	5
2	Ad libitum (overnight fasting)	0	5	5
3	85% food (overnight fasting)	0.15	5	5
4	70% food (overnight fasting)	0.3	5	5
5	40% food (overnight fasting)	0.6	5	5
* Transcriptomic data was unavailable for a single group 1 animal
** Percent reduction in food was calculated based on the average food consumption recorded for group 1 and 2 based on the previous 3 days

## Sheet: Table S2
Supplementary Table 2: Experimental groups of rats and the corresponding differentially expressed genes in each condition
Day 4
	Control no fasting vs control overnight fasting	15% less food vs control overnight fasting	30% less food vs control overnight fasting	60% less food vs control overnight fasting
up-regulated	699	82	281	290
down-regulated	461	72	250	259
Day 14
	Control no fasting vs control overnight fasting	15% less food vs control overnight fasting	30% less food vs control overnight fasting	60% less food vs control overnight fasting
up-regulated	476	460	655	849
down-regulated	435	426	630	972

## Sheet: Table S3
Supplementary Table 3: KEGG pathway enrichment analysis for DEGs in 4 and 14 days diet-restricted conditions
KEGG pathway	KEGG pathway description	FDR
Day 4 up-regulated genes
260	Glycine, serine and threonine metabolism	5.55e-05
561	Glycerolipid metabolism	0.00463
290	Valine, leucine, and isoleucine biosynthesis	0.00497
1230	Biosynthesis of amino acids	0.00786
270	Cysteine and methionine metabolism	0.0133
1200	Carbon metabolism	0.0201
Day 4 down-regulated genes
62	Fatty acid elongation	0.000121
1040	Biosynthesis of unsaturated fatty acids	0.000121
4146	Peroxisome	0.00637
71	Fatty acid degradation	0.016
Day 14 up-regulated genes
100	Steroid biosynthesis	6.46e-06
4710	Circadian rhythm	6.48e-06
270	Cysteine and methionine metabolism	0.0327
900	Terpenoid backbone biosynthesis	0.0327
Day 14 down-regulated genes
564	Glycerophospholipid metabolism	0.000446
3050	Proteasome	0.000626
4146	Peroxisome	0.000626
62	Fatty acid elongation	0.00319
71	Fatty acid degradation	0.00399
5206	MicroRNAs in cancer	0.0263
1040	Biosynthesis of unsaturated fatty acids	0.0281
280	Valine, leucine and isoleucine degradation	0.0339
4115	p53 signaling pathway	0.0339
4917	Prolactin signaling pathway	0.0396

## Sheet: Table S4
Supplementary Table 4: Metabolic functional tests
Glucogenic test results. 1: passed (using these metabolites as substrates);0:failed
Glucogenic substrate
glu---L[e]	1
gly[e]	1
ala---L[e]	1
asp---L[e]	1
arg---L[e]	1
gln---L[e]	1
ser---L[e]	1
met---L[e]	1
trp---L[e]	1
phe---L[e]	1
tyr---L[e]	1
cys---L[e]	1
his---L[e]	1
pro---L[e]	1
asn---L[e]	1
val---L[e]	1
thr---L[e]	1
ile---L[e]	1
lac---L[e]	1
glyc[e]	1
pyr[e]	1
Amino acid degradation test results. 1: passed (if urea is effluxed);0:failed
Amino acids
glu---L[e]	1
gly[e]	1
ala---L[e]	1
lys---L[e]	1
asp---L[e]	1
arg---L[e]	1
gln---L[e]	1
ser---L[e]	1
met---L[e]	1
trp---L[e]	1
phe---L[e]	1
tyr---L[e]	1
cys---L[e]	1
leu---L[e]	1
his---L[e]	1
pro---L[e]	1
asn---L[e]	1
val---L[e]	1
thr---L[e]	1
ile---L[e]	1
Nucleotides synthesis test results. 1: passed;0:failed
Nucleotides
atp[c]	1
ctp[c]	1
datp[c]	1
dctp[c]	1
dgtp[c]	1
dttp[c]	1
gtp[c]	1
utp[c]	1
Ammonia detoxification test result: 1: passed (finite ammonia influx and urea efflux); 0:failed
CBPSam	1

## Sheet: Table S5
Supplementary Table 5: List of 338 common reactions and genes involved in these reactions from analysis of metabolic model
338 common reactions from GIMME and Eflux	Genes	Reaction equation	Subsystem	Reaction	Minflux	Maxflux	GROUP1_4d_33104	GROUP1_4d_33105	GROUP1_4d_33106	GROUP1_4d_33107	GROUP1_4d_33108	GROUP2_4d_33109	GROUP2_4d_33110	GROUP2_4d_33111	GROUP2_4d_33112	GROUP2_4d_33113	GROUP3_4d_33114	GROUP3_4d_33115	GROUP3_4d_33116	GROUP3_4d_33117	GROUP3_4d_33118	GROUP4_4d_33119	GROUP4_4d_33120	GROUP4_4d_33121	GROUP4_4d_33123	GROUP5_4d_33124	GROUP5_4d_33125	GROUP5_4d_33126	GROUP5_4d_33128	GROUP1_14d_33129	GROUP1_14d_33130	GROUP1_14d_33131	GROUP1_14d_33132	GROUP2_14d_33133	GROUP2_14d_33134	GROUP2_14d_33135	GROUP2_14d_33136	GROUP2_14d_33137	GROUP3_14d_33139	GROUP3_14d_33140	GROUP3_14d_33141	GROUP3_14d_33142	GROUP4_14d_33143	GROUP4_14d_33145	GROUP4_14d_33146	GROUP4_14d_33147	GROUP5_14d_33148	GROUP5_14d_33149	GROUP5_14d_33150
AGTix	Agxt	ala_DASH_DASH_DASH_L_x + glx_x --> gly_x + pyr_x	Alanine and aspartate metabolism	AGTix	0	275.696	0.0414757	0.0422635	0.0424315	0.0389775	0.0414615	0.0419687	0.041151	0.0414452	3.31e-14	0.0424479	0.0425519	0.0423184	0.0410831	0.0410219	0.0424217	0.042839	0.0405817	0.041077	4.54e-14	0.040939	0.0413239	0.0409257	0.0409641	0.0426826	0.0412004	0.0413028	0.0429957	0.0413086	0.0419815	0.0410626	0.0414121	0.0422819	0.0410771	0.0428807	0.0412101	0.0407503	0.0408612	0.0404942	0.0407264	9.37e-15	2.98e-14	0.0433017	0.0404246
ASPTA	Got1	akg_c + asp_DASH_DASH_DASH_L_c <==> glu_DASH_DASH_DASH_L_c + oaa_c	Alanine and aspartate metabolism	ASPTA	-1000	1000	-2.31725	-2.91639	-3.15121	2.53955	-2.04943	-3.08559	-3.22303	-2.88604	-1.13414	-3.24396	-3.1391	-2.6697	-3.02608	-3.17842	-3.00107	-3.16509	-3.26693	-3.07211	-0.872912	-3.14283	-2.5004	-2.59427	-2.87196	-2.61422	-2.92557	-2.67301	-2.24093	-2.60284	-2.30412	-3.26539	-2.17367	-1.36207	-3.25722	-3.25681	-2.95878	-3.27326	-3.07036	-3.19844	-3.00741	-0.590594	-0.781399	-1.85577	-3.17488
ASPTAm	Got2	akg_m + asp_DASH_DASH_DASH_L_m <==> glu_DASH_DASH_DASH_L_m + oaa_m	Alanine and aspartate metabolism	ASPTAm	-1000	1000	-2.03964	-1.56394	-1.23408	-7.91073	-2.44028	-1.25879	-1.1227	-1.54874	-3.07642	-1.00921	-1.04515	-1.63401	-1.22116	-1.01981	-1.42465	-1.07848	-0.885774	-1.03006	-3.26651	-0.952295	-1.63841	-2.10846	-1.52326	-1.65213	-1.42115	-1.75958	-2.2072	-1.42708	-2.01642	-1.00282	-2.14347	-2.86887	-1.11022	-0.767572	-1.3363	-0.875429	-1.15269	-0.939156	-1.20538	-3.62798	-3.55801	-2.56454	-1.36455
4HGLSDm	Aldh4a1	4hglusa_m + h2o_m + nad_m <==> e4hglu_m + 2 h_m + nadh_m	Arginine and Proline metabolism	4HGLSDm	-1000	0	-0.0003158	-0.0006162	-0.0002418	-0.0002924	-0.000499	-0.000288	-0.0005131	-0.0002839	-0.0005829	-0.0006272	-0.0002281	-0.0006149	-0.0002783	-0.000237	-0.0002615	-0.0003433	-0.000519	-0.0003388	-0.000557	-0.0002979	-0.0004263	-0.0003663	-0.0003185	-0.0004072	-0.0004677	-0.0004518	-0.0005357	-0.0003512	-0.0006106	-0.0002612	-0.000301	-0.000561	-0.0005287	-0.0002422	-0.000506	-0.0004787	-0.0003371	-0.0003434	-0.0006025	-0.0002437	-0.0005432	-0.0006144	-0.0004914
PHCDm	Aldh4a1	1p3h5c_m + 2 h2o_m + nad_m --> e4hglu_m + h_m + nadh_m	Arginine and Proline metabolism	PHCDm	0	1000	0.00031577	0.00061618	0.00024183	0.00029241	0.00049904	0.00028803	0.00051306	0.00028389	0.00058287	0.00062721	0.0002281	0.00061492	0.00027833	0.00023697	0.00026147	0.00034331	0.000519	0.00033879	0.00055697	0.00029793	0.00042634	0.00036629	0.00031848	0.00040723	0.00046765	0.00045178	0.0005357	0.00035122	0.00061065	0.00026123	0.00030105	0.00056104	0.00052868	0.0002422	0.000506	0.00047871	0.00033708	0.00034337	0.00060254	0.00024371	0.00054319	0.0006144	0.00049138
PRO1x	Prodh2	nad_c + pro_DASH_DASH_DASH_L_c --> 1pyr5c_c + 2 h_c + nadh_c	Arginine and Proline metabolism	PRO1x	0	1000	0.0005206	0.00094294	0.00040609	0.00048538	0.00078696	0.0004737	0.00080085	0.00047326	0.00089586	0.0009547	0.00038588	0.00094295	0.00046187	0.00039815	0.00043764	0.00055973	0.00081147	0.00055217	0.00086009	0.00048873	0.00067987	0.00059549	0.00052305	0.00065661	0.00073901	0.0007204	0.00082562	0.00057217	0.0009313	0.00043608	0.00049944	0.0008652	0.00082518	0.00040607	0.00079057	0.00075447	0.00054905	0.00055948	0.00092517	0.00040829	0.00084186	0.00093944	0.0007732
PROD2m	Prodh	fad_m + pro_DASH_DASH_DASH_L_m --> 1pyr5c_m + fadh2_m + h_m	Arginine and Proline metabolism	PROD2m	0	1000	0.877152	0.821314	0.84108	6.63e-13	0.728556	0.896147	0.95049	0.844832	0.866502	0.962878	0.953243	0.891938	0.91322	0.934479	0.782751	0.879618	1.01142	0.983622	0.901584	1.00227	0.947892	0.64713	0.895378	0.886126	0.873433	0.796831	0.665859	1.14558	0.911071	0.968653	0.968001	0.987084	0.869271	1.05532	0.892553	1.02315	0.998982	1.05972	0.971795	0.884497	0.780477	0.777963	0.839239
AKR1C41	Akr1c19	h_c + nadh_c + xol7ah_c --> nad_c + xol7ah2_c	Bile acid synthesis	AKR1C41	0	276.753	0.0414757	0.0422635	0.0424315	0.0389775	0.0414615	0.0419687	0.041151	0.0414452	3.09e-14	0.0424479	0.0425519	0.0423184	0.0410831	0.0410219	0.0424217	0.042839	0.0405817	0.041077	3.98e-14	0.040939	0.0413239	0.0409257	0.0409641	0.0426826	0.0412004	0.0413028	0.0429957	0.0413086	0.0419815	0.0410626	0.0414121	0.0422819	0.0410771	0.0428807	0.0412101	0.0407503	0.0408612	0.0404942	0.0407264	8.18e-15	2.62e-14	0.0433017	0.0404246
AKR1D	Akr1d1	h_c + nadph_c + xol7aone_c --> nadp_c + xol7ah_c	Bile acid synthesis	AKR1D	0	276.753	0.0414757	0.0422635	0.0424315	0.0389775	0.0414615	0.0419687	0.041151	0.0414452	3.09e-14	0.0424479	0.0425519	0.0423184	0.0410831	0.0410219	0.0424217	0.042839	0.0405817	0.041077	3.98e-14	0.040939	0.0413239	0.0409257	0.0409641	0.0426826	0.0412004	0.0413028	0.0429957	0.0413086	0.0419815	0.0410626	0.0414121	0.0422819	0.0410771	0.0428807	0.0412101	0.0407503	0.0408612	0.0404942	0.0407264	8.18e-15	2.62e-14	0.0433017	0.0404246
AMACR2p	Amacr	dhcholestancoa_x + 0.5 o2_x --> dhcholoylcoa_x + h2o_x	Bile acid synthesis	AMACR2p	0	275.696	0.0414757	0.0422635	0.0424315	0.0389775	0.0414615	0.0419687	0.041151	0.0414452	3.12e-14	0.0424479	0.0425519	0.0423184	0.0410831	0.0410219	0.0424217	0.042839	0.0405817	0.041077	4.16e-14	0.040939	0.0413239	0.0409257	0.0409641	0.0426826	0.0412004	0.0413028	0.0429957	0.0413086	0.0419815	0.0410626	0.0414121	0.0422819	0.0410771	0.0428807	0.0412101	0.0407503	0.0408612	0.0404942	0.0407264	8.59e-15	2.74e-14	0.0433017	0.0404246
BAAT3x	Baat	dgcholcoa_x + gly_x --> coa_x + dgchol_x	Bile acid synthesis	BAAT3x	0	275.696	0.0414757	0.0422635	0.0424315	0.0389775	0.0414615	0.0419687	0.041151	0.0414452	3.12e-14	0.0424479	0.0425519	0.0423184	0.0410831	0.0410219	0.0424217	0.042839	0.0405817	0.041077	4.16e-14	0.040939	0.0413239	0.0409257	0.0409641	0.0426826	0.0412004	0.0413028	0.0429957	0.0413086	0.0419815	0.0410626	0.0414121	0.0422819	0.0410771	0.0428807	0.0412101	0.0407503	0.0408612	0.0404942	0.0407264	8.59e-15	2.74e-14	0.0433017	0.0404246
HSD3B7	Hsd3b7	nad_r + xol7a_r --> h_r + nadh_r + xol7aone_r	Bile acid synthesis	HSD3B7	0	276.753	0.0414757	0.0422635	0.0424315	0.0389775	0.0414615	0.0419687	0.041151	0.0414452	1.9e-14	0.0424479	0.0425519	0.0423184	0.0410831	0.0410219	0.0424217	0.042839	0.0405817	0.041077	2.47e-14	0.040939	0.0413239	0.0409257	0.0409641	0.0426826	0.0412004	0.0413028	0.0429957	0.0413086	0.0419815	0.0410626	0.0414121	0.0422819	0.0410771	0.0428807	0.0412101	0.0407503	0.0408612	0.0404942	0.0407264	5e-15	1.63e-14	0.0433017	0.0404246
P45027A14m	Cyp27a1	h_m + nadph_m + o2_m + xol7ah2_m --> h2o_m + nadp_m + xol7ah3_m	Bile acid synthesis	P45027A14m	0	276.753	0.0414757	0.0422635	0.0424315	0.0389775	0.0414615	0.0419687	0.041151	0.0414452	3.13e-14	0.0424479	0.0425519	0.0423184	0.0410831	0.0410219	0.0424217	0.042839	0.0405817	0.041077	3.97e-14	0.040939	0.0413239	0.0409257	0.0409641	0.0426826	0.0412004	0.0413028	0.0429957	0.0413086	0.0419815	0.0410626	0.0414121	0.0422819	0.0410771	0.0428807	0.0412101	0.0407503	0.0408612	0.0404942	0.0407264	8.16e-15	2.62e-14	0.0433017	0.0404246
P45027A15m	Cyp27a1	h_m + nadph_m + o2_m + xol7ah3_m --> 2 h2o_m + nadp_m + xol7ah2al_m	Bile acid synthesis	P45027A15m	0	276.753	0.0414757	0.0422635	0.0424315	0.0389775	0.0414615	0.0419687	0.041151	0.0414452	3.13e-14	0.0424479	0.0425519	0.0423184	0.0410831	0.0410219	0.0424217	0.042839	0.0405817	0.041077	3.97e-14	0.040939	0.0413239	0.0409257	0.0409641	0.0426826	0.0412004	0.0413028	0.0429957	0.0413086	0.0419815	0.0410626	0.0414121	0.0422819	0.0410771	0.0428807	0.0412101	0.0407503	0.0408612	0.0404942	0.0407264	8.16e-15	2.62e-14	0.0433017	0.0404246
P45027A16m	Cyp27a1	nadph_m + o2_m + xol7ah2al_m --> dhcholestanate_m + h2o_m + nadp_m	Bile acid synthesis	P45027A16m	0	276.753	0.0414757	0.0422635	0.0424315	0.0389775	0.0414615	0.0419687	0.041151	0.0414452	3.13e-14	0.0424479	0.0425519	0.0423184	0.0410831	0.0410219	0.0424217	0.042839	0.0405817	0.041077	3.97e-14	0.040939	0.0413239	0.0409257	0.0409641	0.0426826	0.0412004	0.0413028	0.0429957	0.0413086	0.0419815	0.0410626	0.0414121	0.0422819	0.0410771	0.0428807	0.0412101	0.0407503	0.0408612	0.0404942	0.0407264	8.16e-15	2.62e-14	0.0433017	0.0404246
P45027A1m	Cyp27a1	chsterol_m + h_m + nadph_m + o2_m --> h2o_m + nadp_m + xol27oh_m	Bile acid synthesis	P45027A1m	0	750	2.08e-14	6.87e-14	1.46e-14	5.0632	4.45e-14	1.27e-14	3.11e-14	1.56e-14	7.01e-14	3.37e-14	9.09e-15	1.67e-14	8.32e-15	7.6e-15	1.03e-14	1.48e-14	2.73e-14	2.23e-14	9.22e-14	2.13e-14	3.42e-14	1.99e-14	2.14e-14	2.62e-14	4.53e-14	2.59e-14	6.99e-14	3.5e-14	6.4e-14	1.21e-14	4.34e-14	3.8e-14	4.18e-14	2.26e-14	2.74e-14	3.49e-14	3.17e-14	2.96e-14	4.14e-14	1.89e-14	6.13e-14	9.56e-14	4.27e-14
P4507A1r	Cyp7a1	chsterol_r + h_r + nadph_r + o2_r --> h2o_r + nadp_r + xol7a_r	Bile acid synthesis	P4507A1r	0	276.753	0.0414757	0.0422635	0.0424315	0.0389775	0.0414615	0.0419687	0.041151	0.0414452	3.77e-14	0.0424479	0.0425519	0.0423184	0.0410831	0.0410219	0.0424217	0.042839	0.0405817	0.041077	4.94e-14	0.040939	0.0413239	0.0409257	0.0409641	0.0426826	0.0412004	0.0413028	0.0429957	0.0413086	0.0419815	0.0410626	0.0414121	0.0422819	0.0410771	0.0428807	0.0412101	0.0407503	0.0408612	0.0404942	0.0407264	1e-14	3.27e-14	0.0433017	0.0404246
SCP2x	Scp2	8 coa_x + 7 dhcholoylcoa_x + 2 h2o_x + 3 co2_x --> 7 dgcholcoa_x + 8 ppcoa_x	Bile acid synthesis	SCP2x	0	39.3851	0.0059251	0.00603764	0.00606164	0.00556821	0.00592307	0.00599554	0.00587871	0.00592074	4.82e-15	0.00606399	0.00607884	0.00604549	0.00586902	0.00586027	0.00606024	0.00611986	0.00579739	0.00586814	5.95e-15	0.00584843	0.00590341	0.00584653	0.00585202	0.00609752	0.00588577	0.0059004	0.00614224	0.00590123	0.00599736	0.00586608	0.00591601	0.00604027	0.00586816	0.00612582	0.00588716	0.00582147	0.00583731	0.00578489	0.00581806	1.23e-15	3.91e-15	0.00618596	0.00577494
VLCS2p	Slc27a2	atp_x + coa_x + dhcholestanate_x --> amp_x + dhcholestancoa_x + ppi_x	Bile acid synthesis	VLCS2p	0	276.753	0.0414757	0.0422635	0.0424315	0.0389775	0.0414615	0.0419687	0.041151	0.0414452	3.22e-14	0.0424479	0.0425519	0.0423184	0.0410831	0.0410219	0.0424217	0.042839	0.0405817	0.041077	4.41e-14	0.040939	0.0413239	0.0409257	0.0409641	0.0426826	0.0412004	0.0413028	0.0429957	0.0413086	0.0419815	0.0410626	0.0414121	0.0422819	0.0410771	0.0428807	0.0412101	0.0407503	0.0408612	0.0404942	0.0407264	9.09e-15	2.9e-14	0.0433017	0.0404246
BDHm	Bdh1	bhb_m + nad_m <==> acac_m + h_m + nadh_m	Butanoate metabolism	BDHm	-1000	1000	-4.53661	-4.27781	-4.20705	-7.93363	-4.64507	-4.22731	-4.28979	-4.30498	-5.09052	-4.22375	-4.30564	-4.38266	-4.28307	-4.20526	-4.22017	-4.26836	-4.19986	-4.26385	-5.13339	-4.26107	-4.57619	-4.47641	-4.44469	-4.51278	-4.38281	-4.47667	-4.47809	-4.56941	-4.6335	-4.21359	-4.81828	-4.92333	-4.27732	-4.2223	-4.4664	-4.18093	-4.38053	-4.295	-4.26904	-5.18493	-5.04999	-4.87908	-4.38126
ITCOAL1m	Suclg1,Suclg2	coa_m + gtp_m + itacon_m <==> gdp_m + itaccoa_m + pi_m	C5-branched dibasicacid metabolism	ITCOAL1m	-1000	1000	0.363074	0.373361	0.365441	0.344727	0.374142	0.362032	0.362144	0.369565	0.349331	0.354431	0.348688	0.358643	0.353936	0.349852	0.36881	0.353631	0.346059	0.341848	0.343463	0.34126	0.344901	0.391894	0.366268	0.355529	0.362226	0.369383	0.370677	0.335827	0.360045	0.355684	0.359761	0.352578	0.363953	0.335365	0.357923	0.345724	0.351921	0.3448	0.351066	0.350052	0.360062	0.36836	0.378286
ITCOALm	Suclg1,Sucla2	atp_m + coa_m + itacon_m <==> adp_m + itaccoa_m + pi_m	C5-branched dibasicacid metabolism	ITCOALm	-1000	1000	-0.363074	-0.373361	-0.365441	-0.344728	-0.374142	-0.362032	-0.362144	-0.369565	-0.349331	-0.354431	-0.348688	-0.358643	-0.353936	-0.349852	-0.36881	-0.353631	-0.346059	-0.341848	-0.343463	-0.34126	-0.344901	-0.391894	-0.366268	-0.355529	-0.362226	-0.369383	-0.370677	-0.335827	-0.360045	-0.355684	-0.359761	-0.352578	-0.363953	-0.335365	-0.357923	-0.345724	-0.351921	-0.3448	-0.351066	-0.350052	-0.360062	-0.36836	-0.378286
MECOALm	Suclg1,Sucla2	atp_m + coa_m + mescon_m <==> adp_m + mescoa_m + pi_m	C5-branched dibasicacid metabolism	MECOALm	-1000	1000	-0.363074	-0.373361	-0.365441	-0.344728	-0.374142	-0.362032	-0.362144	-0.369565	-0.349331	-0.354431	-0.348688	-0.358643	-0.353936	-0.349852	-0.36881	-0.353631	-0.346059	-0.341848	-0.343463	-0.34126	-0.344901	-0.391894	-0.366268	-0.355529	-0.362226	-0.369383	-0.370677	-0.335827	-0.360045	-0.355684	-0.359761	-0.352578	-0.363953	-0.335365	-0.357923	-0.345724	-0.351921	-0.3448	-0.351066	-0.350052	-0.360062	-0.36836	-0.378286
MECOAS1m	Suclg1,Suclg2	coa_m + gtp_m + mescon_m <==> gdp_m + mescoa_m + pi_m	C5-branched dibasicacid metabolism	MECOAS1m	-1000	1000	0.363074	0.373361	0.365441	0.344727	0.374142	0.362032	0.362144	0.369565	0.349331	0.354431	0.348688	0.358643	0.353936	0.349852	0.36881	0.353631	0.346059	0.341848	0.343463	0.34126	0.344901	0.391894	0.366268	0.355529	0.362226	0.369383	0.370677	0.335827	0.360045	0.355684	0.359761	0.352578	0.363953	0.335365	0.357923	0.345724	0.351921	0.3448	0.351066	0.350052	0.360062	0.36836	0.378286
ACACT1	Acat2	2 accoa_c --> aacoa_c + coa_c	Cholesterol metabolism	ACACT1	0	1000	0.00036905	0.00065549	0.00028291	0.205743	0.00055526	0.00033138	0.00055438	0.00033328	0.00062671	0.0006653	0.00027105	0.00066116	0.0003226	0.0002813	0.00031107	0.00039319	0.00056837	0.00038181	0.00060467	0.00033313	0.00047054	0.00042552	0.00036713	0.00046323	0.0005124	0.00050924	0.00057738	0.00040225	0.00064408	0.00029736	0.0003595	0.00059784	0.00058377	0.00028433	0.00055565	0.00053478	0.00038642	0.00037036	0.00065339	0.00028818	0.00059293	0.00066141	0.0005464
HMGCOASi	Hmgcs1	aacoa_c + accoa_c + h2o_c --> coa_c + h_c + hmgcoa_c	Cholesterol metabolism	HMGCOASi	0	666.667	3.71e-12	1.37e-11	3.46e-12	0.411486	8.22e-12	5.13e-12	1.58e-11	4.72e-12	5.82e-15	1.59e-11	2.82e-12	1.37e-11	3.79e-12	2.96e-12	4.12e-12	6.61e-12	1.76e-11	5.57e-12	1.19e-14	2.46e-12	5.98e-12	5.72e-12	4.11e-12	7.42e-12	9.74e-12	7.49e-12	1.62e-11	4.6e-12	1.08e-11	4.53e-12	3.28e-12	3.02e-12	8.27e-12	4.02e-12	1.26e-11	7.37e-12	5.8e-12	5.9e-12	1.29e-11	2.49e-15	7.52e-15	9.14e-12	9.15e-12
HMGCOASim	Hmgcs2	aacoa_m + accoa_m + h2o_m --> coa_m + h_m + hmgcoa_m	Cholesterol metabolism	HMGCOASim	0	1000	2.01013	1.68118	1.64407	12.2255	2.15539	1.64978	1.62142	1.69816	2.78784	1.68954	1.81251	1.99711	1.826	1.73795	1.73875	1.77248	1.63443	1.83257	2.95202	1.87604	2.13169	1.80352	1.83769	2.01055	1.80531	1.89628	2.10147	2.08828	2.12855	1.68218	2.24153	2.56786	1.6681	1.82623	1.88566	1.71647	1.80204	1.79759	1.75103	2.91041	2.92189	2.44873	1.5791
HMGLm	Hmgcl,Hmgcll1	hmgcoa_m --> acac_m + accoa_m	Cholesterol metabolism	HMGLm	0	1000	2.01013	1.68118	1.64407	12.2255	2.15539	1.64978	1.62142	1.69816	2.78784	1.68954	1.81251	1.99711	1.826	1.73795	1.73875	1.77248	1.63443	1.83257	2.95202	1.87604	2.13169	1.80352	1.83769	2.01055	1.80531	1.89628	2.10147	2.08828	2.12855	1.68218	2.24153	2.56786	1.6681	1.82623	1.88566	1.71647	1.80204	1.79759	1.75103	2.91041	2.92189	2.44873	1.5791
HMGLx	Hmgcl	hmgcoa_x --> acac_x + accoa_x	Cholesterol metabolism	HMGLx	0	666.667	3.71e-12	1.37e-11	3.46e-12	0.411486	8.22e-12	5.13e-12	1.58e-11	4.72e-12	5.99e-15	1.59e-11	2.83e-12	1.37e-11	3.79e-12	2.96e-12	4.29e-12	6.6e-12	1.76e-11	5.57e-12	1.03e-14	2.46e-12	5.98e-12	5.72e-12	4.11e-12	7.42e-12	9.74e-12	7.49e-12	1.63e-11	4.6e-12	1.08e-11	4.53e-12	3.28e-12	3.02e-12	8.27e-12	4e-12	1.26e-11	7.37e-12	5.78e-12	5.9e-12	1.29e-11	2.69e-15	1.05e-14	9.14e-12	9.15e-12
ACONTm	Aco2	cit_m <==> icit_m	Citric acid cycle	ACONTm	-1000	1000	-8.28235	-7.74609	-7.57645	-9.76684	-8.70571	-7.548	-7.4945	-7.73637	-9.76764	-7.53523	-7.71202	-8.20121	-7.80532	-7.58037	-7.80625	-7.69061	-7.32881	-7.67342	-10.0256	-7.75362	-8.30774	-8.21623	-7.97697	-8.18988	-7.86317	-8.13075	-8.55278	-8.11207	-8.48168	-7.53871	-8.70553	-9.27002	-7.60975	-7.57884	-7.97221	-7.48849	-7.73374	-7.64021	-7.62176	-10.0214	-10.1645	-9.2188	-7.60523
FUM	Fh	fuc + h2o_c <==> mal_DASH_DASH_DASH_L_c	Citric acid cycle	FUM	0	1000	8.88e-15	3.02e-14	5.33e-15	1.6e-14	1.95e-14	5.33e-15	1.24e-14	5.33e-15	0.0185906	1.42e-14	3.55e-15	5.33e-15	1.78e-15	1.78e-15	-2.13e-14	7.11e-15	1.24e-14	8.88e-15	0.0178671	8.88e-15	1.42e-14	7.11e-15	8.88e-15	1.07e-14	1.78e-14	8.88e-15	3.73e-14	1.6e-14	2.31e-14	3.55e-15	1.6e-14	1.6e-14	1.6e-14	7.11e-15	7.11e-15	1.42e-14	3.55e-15	1.24e-14	1.24e-14	0.0179564	0.0186658	4.09e-14	1.6e-14
FUMm	Fh	fum + h2o_m <==> mal_DASH_DASH_DASH_L_m	Citric acid cycle	FUMm	-727.839	1000	4.35689	4.48033	4.38529	4.13673	4.48971	4.34438	4.34572	4.43478	4.19197	4.25317	4.18425	4.30371	4.24723	4.19823	4.42572	4.24357	4.15271	4.10218	4.12156	4.09512	4.13882	4.70273	4.39522	4.26634	4.34672	4.43259	4.44813	4.02992	4.32054	4.26821	4.31714	4.23094	4.36743	4.02438	4.29507	4.14869	4.22305	4.1376	4.21279	4.20062	4.32074	4.42031	4.53943
ICDHyrm	Idh2	icit_m + nadp_m <==> akg_m + co2_m + nadph_m	Citric acid cycle	ICDHyrm	-1000	1000	-8.28235	-7.74609	-7.57645	-9.76684	-8.70571	-7.548	-7.4945	-7.73637	-9.76764	-7.53523	-7.71202	-8.20121	-7.80532	-7.58037	-7.80625	-7.69061	-7.32881	-7.67342	-10.0256	-7.75362	-8.30774	-8.21623	-7.97697	-8.18988	-7.86317	-8.13075	-8.55278	-8.11207	-8.48168	-7.53871	-8.70553	-9.27002	-7.60975	-7.57884	-7.97221	-7.48849	-7.73374	-7.64021	-7.62176	-10.0214	-10.1645	-9.2188	-7.60523
MDH	Mdh1b,Mdh1	mal_DASH_DASH_DASH_L_c + nad_c <==> h_c + nadh_c + oaa_c	Citric acid cycle	MDH	-1000	1000	2.31725	2.91639	3.15121	-3.77401	2.04943	3.08559	3.22303	2.88604	1.13414	3.24396	3.1391	2.6697	3.02608	3.17842	3.00107	3.16509	3.26693	3.07211	0.872912	3.14283	2.5004	2.59427	2.87196	2.61422	2.92557	2.67301	2.24093	2.60284	2.30412	3.26539	2.17367	1.36207	3.25722	3.25681	2.95878	3.27326	3.07036	3.19844	3.00741	0.590594	0.781399	1.85577	3.17488
MDHm	Mdh2	mal_DASH_DASH_DASH_L_m + nad_m <==> h_m + nadh_m + oaa_m	Citric acid cycle	MDHm	-1000	1000	2.03964	1.56394	1.23408	7.91073	2.44028	1.25879	1.1227	1.54874	3.07642	1.00921	1.04515	1.63401	1.22116	1.01981	1.42465	1.07848	0.885774	1.03006	3.26651	0.952295	1.63841	2.10846	1.52326	1.65213	1.42115	1.75958	2.2072	1.42708	2.01642	1.00282	2.14347	2.86887	1.11022	0.767572	1.3363	0.875429	1.15269	0.939157	1.20538	3.62798	3.55801	2.56454	1.36455
SUCD1m	Sdha,Sdhd,Sdhc,Sdhb	fad_m + succ_m <==> fadh2_m + fum	Citric acid cycle	SUCD1m	-1000	1000	-0.354421	-0.131166	-0.146254	-7.26574	-0.319543	-0.186867	-0.199524	-0.162801	-0.779177	-0.262918	-0.336814	-0.368596	-0.307802	-0.286658	-0.154317	-0.265156	-0.284751	-0.382551	-0.896415	-0.415374	-0.505087	-0.0496424	-0.26773	-0.381752	-0.252695	-0.23841	-0.271631	-0.609449	-0.439676	-0.258366	-0.525479	-0.71974	-0.176827	-0.434683	-0.31534	-0.332635	-0.34475	-0.394257	-0.308217	-0.847297	-0.770996	-0.508267	-0.0743128
SUCOAS1m	Suclg1,Suclg2	coa_m + gtp_m + succ_m <==> gdp_m + pi_m + succoa_m	Citric acid cycle	SUCOAS1m	-1000	1000	-1.81537	-1.8668	-1.8272	-1.72364	-1.87071	-1.81016	-1.81072	-1.84782	-1.74665	-1.77215	-1.74344	-1.79321	-1.76968	-1.74926	-1.84405	-1.76815	-1.73029	-1.70924	-1.71731	-1.7063	-1.72451	-1.95947	-1.83134	-1.77764	-1.81113	-1.84691	-1.85339	-1.67913	-1.80022	-1.77842	-1.79881	-1.76289	-1.81976	-1.67683	-1.78961	-1.72862	-1.7596	-1.724	-1.75533	-1.75026	-1.80031	-1.8418	-1.89143
SUCOASm	Suclg1,Sucla2	atp_m + coa_m + succ_m <==> adp_m + pi_m + succoa_m	Citric acid cycle	SUCOASm	-1000	1000	-2.54152	-2.61352	-2.55809	-2.41309	-2.619	-2.53422	-2.53501	-2.58695	-2.44532	-2.48102	-2.44082	-2.5105	-2.47755	-2.44897	-2.58167	-2.47542	-2.42241	-2.39294	-2.40424	-2.38882	-2.41431	-2.74326	-2.56388	-2.4887	-2.53558	-2.58568	-2.59474	-2.35079	-2.52031	-2.48979	-2.51833	-2.46805	-2.54767	-2.34756	-2.50546	-2.42007	-2.46345	-2.4136	-2.45746	-2.45036	-2.52043	-2.57852	-2.648
r0509	Sdha,Sdhb,Sdhc,Sdhd	q10_m + succ_m --> q10h2_m + fum	Citric acid cycle	r0509	0	1000	4.71131	4.61149	4.53154	11.4025	4.80925	4.53125	4.54525	4.59758	4.97115	4.51609	4.52107	4.67231	4.55503	4.48489	4.58004	4.50873	4.43746	4.48473	5.01797	4.5105	4.6439	4.75237	4.66295	4.6481	4.59941	4.671	4.71976	4.63937	4.76021	4.52657	4.84261	4.95068	4.54426	4.45906	4.61041	4.48133	4.5678	4.53185	4.521	5.04792	5.09174	4.92858	4.61374
CBR2	Cbr1	h_c + nadph_c + prostge2_c --> nadp_c + prostgf2_c	Eicosanoid metabolism	CBR2	0	1000	0.83084	0.643498	0.589031	3.05e-12	0.84073	0.448318	0.704099	0.466854	0.595525	0.502678	0.640375	0.455904	0.650537	0.624383	0.4244	0.587973	0.749655	0.650516	0.674138	0.683065	0.796564	0.829908	0.835971	0.765034	0.86762	0.909828	0.487627	0.75245	0.61883	0.616487	0.90361	0.509183	0.801159	0.54464	0.923912	0.60376	0.844999	0.727073	0.604679	0.507425	0.276012	0.654712	0.976208
C161CPT1	Cpt1b,Cpt1c,Cpt1a	crn_c + hdcoa_c --> coa_c + hdcecrn_c	Fatty acid oxidation	C161CPT1	0	254.002	2.58e-12	7.01e-12	1.61e-12	2.29004	6.27e-12	2.37e-12	1e-11	2.46e-12	9.32e-12	7.25e-12	1.51e-12	8.84e-12	2.21e-12	1.58e-12	2.19e-12	3.32e-12	8.58e-12	3.12e-12	6.27e-12	1.43e-12	4.27e-12	3.65e-12	2.59e-12	4.76e-12	5.66e-12	4.73e-12	1.17e-11	3.26e-12	7.78e-12	2.28e-12	2.69e-12	5.16e-12	4.36e-12	1.97e-12	8.95e-12	3.8e-12	3.36e-12	3.39e-12	7.95e-12	1.38e-12	5.64e-12	7.58e-12	4.82e-12
C161CPT2	Cpt2	coa_m + hdcecrn_m --> crn_m + hdcoa_m	Fatty acid oxidation	C161CPT2	0	254.002	2.58e-12	7.01e-12	1.61e-12	2.29004	6.27e-12	2.37e-12	1e-11	2.46e-12	9.32e-12	7.25e-12	1.51e-12	8.84e-12	2.21e-12	1.58e-12	2.19e-12	3.32e-12	8.58e-12	3.12e-12	6.27e-12	1.43e-12	4.27e-12	3.65e-12	2.59e-12	4.76e-12	5.66e-12	4.73e-12	1.17e-11	3.26e-12	7.78e-12	2.28e-12	2.69e-12	5.16e-12	4.36e-12	1.97e-12	8.95e-12	3.8e-12	3.36e-12	3.39e-12	7.95e-12	1.38e-12	5.64e-12	7.58e-12	4.82e-12
C161CRNt	Slc25a20	hdcecrn_c --> hdcecrn_m	Fatty acid oxidation	C161CRNt	0	254.002	2.58e-12	7.01e-12	1.61e-12	2.29004	6.27e-12	2.37e-12	1e-11	2.46e-12	9.32e-12	7.25e-12	1.51e-12	8.84e-12	2.21e-12	1.58e-12	2.19e-12	3.32e-12	8.58e-12	3.12e-12	6.27e-12	1.43e-12	4.27e-12	3.65e-12	2.59e-12	4.76e-12	5.66e-12	4.73e-12	1.17e-11	3.26e-12	7.78e-12	2.28e-12	2.69e-12	5.16e-12	4.36e-12	1.97e-12	8.95e-12	3.8e-12	3.36e-12	3.39e-12	7.95e-12	1.38e-12	5.64e-12	7.58e-12	4.82e-12
CSNAT2m	Crat	coa_m + pcrn_m <==> crn_m + ppcoa_m	Fatty acid oxidation	CSNAT2m	0	315.081	0.0474008	0.0483011	0.0484931	0.0445457	0.0473845	0.0479643	0.0470297	0.0473659	4.09e-14	0.0485119	0.0486308	0.0483639	0.0469521	0.0468821	0.0484819	0.0489589	0.0463791	0.0469451	5.33e-14	0.0467874	0.0472273	0.0467722	0.0468162	0.0487801	0.0470862	0.0472032	0.0491379	0.0472098	0.0479789	0.0469286	0.0473281	0.0483222	0.0469453	0.0490065	0.0470973	0.0465718	0.0466985	0.0462791	0.0465445	1.07e-14	3.55e-14	0.0494877	0.0461995
CSNAT3x	Crat	crn_x + ppcoa_x <==> coa_x + pcrn_x	Fatty acid oxidation	CSNAT3x	0	315.081	0.0474008	0.0483011	0.0484931	0.0445457	0.0473845	0.0479643	0.0470297	0.0473659	4.09e-14	0.0485119	0.0486308	0.0483639	0.0469521	0.0468821	0.0484819	0.0489589	0.0463791	0.0469451	5.33e-14	0.0467874	0.0472273	0.0467722	0.0468162	0.0487801	0.0470862	0.0472032	0.0491379	0.0472098	0.0479789	0.0469286	0.0473281	0.0483222	0.0469453	0.0490065	0.0470973	0.0465718	0.0466985	0.0462791	0.0465445	1.07e-14	3.55e-14	0.0494877	0.0461995
CSNATm	Crat	acrn_m + coa_m <==> accoa_m + crn_m	Fatty acid oxidation	CSNATm	0	808.889	3.73e-12	1.37e-11	3.47e-12	0.411486	8.27e-12	5.14e-12	1.58e-11	4.73e-12	8.88e-15	1.59e-11	2.84e-12	1.37e-11	3.8e-12	2.97e-12	4.37e-12	6.62e-12	1.76e-11	5.59e-12	8.88e-15	2.47e-12	6e-12	5.74e-12	4.14e-12	7.45e-12	9.78e-12	7.51e-12	1.64e-11	4.64e-12	1.09e-11	4.54e-12	3.33e-12	3.05e-12	8.3e-12	4.04e-12	1.26e-11	7.39e-12	5.78e-12	5.93e-12	1.3e-11	0	3.55e-15	9.22e-12	9.19e-12
CSNATp	Crat	accoa_x + crn_x <==> acrn_x + coa_x	Fatty acid oxidation	CSNATp	0	808.889	3.73e-12	1.37e-11	3.47e-12	0.411486	8.27e-12	5.14e-12	1.58e-11	4.73e-12	7.11e-15	1.59e-11	2.84e-12	1.37e-11	3.8e-12	2.96e-12	4.25e-12	6.62e-12	1.76e-11	5.59e-12	5.33e-15	2.47e-12	6e-12	5.74e-12	4.14e-12	7.45e-12	9.78e-12	7.52e-12	1.64e-11	4.64e-12	1.09e-11	4.54e-12	3.33e-12	3.05e-12	8.3e-12	4.04e-12	1.26e-11	7.4e-12	5.78e-12	5.93e-12	1.3e-11	1.78e-15	3.55e-15	9.23e-12	9.19e-12
ETF	Etfb,Etfa	etfox_m + fadh2_m --> etfrd_m + fad_m	Fatty acid oxidation	ETF	0	1000	2.53286	2.37133	2.3389	9.3341	2.5644	2.35906	2.37239	2.38019	2.87516	2.3895	2.42894	2.52045	2.43142	2.38577	2.36718	2.38694	2.3611	2.43364	2.95719	2.46294	2.5745	2.40101	2.46534	2.51492	2.42605	2.45471	2.49569	2.62441	2.59995	2.39247	2.68405	2.83521	2.36054	2.44687	2.46288	2.40698	2.45628	2.46305	2.41461	2.94761	2.93137	2.71842	2.34403
ETFQO	Etfdh	etfrd_m + q10_m --> etfox_m + q10h2_m	Fatty acid oxidation	ETFQO	0	1000	2.53286	2.37133	2.3389	9.3341	2.5644	2.35906	2.37239	2.38019	2.87516	2.3895	2.42894	2.52045	2.43142	2.38577	2.36718	2.38694	2.3611	2.43364	2.95719	2.46294	2.5745	2.40101	2.46534	2.51492	2.42605	2.45471	2.49569	2.62441	2.59995	2.39247	2.68405	2.83521	2.36054	2.44687	2.46288	2.40698	2.45628	2.46305	2.41461	2.94761	2.93137	2.71842	2.34403
FACOAL150	Acsl4,Acsl1,Acsl3	atp_c + coa_c + ptdca_c <==> amp_c + ppi_c + ptdcacoa_c	Fatty acid oxidation	FACOAL150	0	255.486	7.95e-12	4.05e-11	1.41e-11	2.13e-14	1.51e-11	4.65e-11	2.24e-10	1.85e-11	7.11e-15	4.32e-10	1.56e-11	4.21e-11	1.18e-11	1.17e-11	1.64e-11	4.19e-11	9.51e-11	2.14e-11	1.07e-14	8.27e-12	1.49e-11	1.12e-11	1.04e-11	1.95e-11	2.46e-11	1.62e-11	3.43e-11	1.58e-11	2.82e-11	2.51e-11	7.38e-12	6.52e-12	2.66e-11	4.14e-10	3.78e-11	4.23e-11	1.87e-11	2.63e-11	6.62e-11	-7.11e-15	2.13e-14	1.96e-11	2.79e-11
FACOAL161	Acsl1	atp_c + coa_c + hdcea_c <==> amp_c + hdcoa_c + ppi_c	Fatty acid oxidation	FACOAL161	-1000	252.983	-13.6573	-13.7403	-13.746	-13.689	-13.6177	-13.7458	-13.7945	-13.6933	-13.8426	-13.7082	-13.7577	-13.8544	-13.7909	-13.7505	-13.638	-13.7658	-13.5457	-13.7578	-13.3909	-13.7321	-13.7085	-13.6873	-13.6109	-13.675	-13.5952	-13.6125	-13.6424	-13.6807	-13.753	-13.6879	-13.6224	-13.5626	-13.6727	-13.675	-13.6817	-13.675	-13.6526	-13.6668	-13.6134	-13.7433	-13.654	-13.6388	-13.515
FACOAL180i	Acsl3,Acsl5,Acsl1	atp_c + coa_c + ocdca_c --> amp_c + ppi_c + stcoa_c	Fatty acid oxidation	FACOAL180i	0	1000	0.06938	2.42e-10	4.39e-11	1.66e-11	0.190803	6.26e-11	9.02e-10	8.38e-11	0.606167	1.66e-10	4.78e-11	3.89e-10	2.88e-10	1.34e-10	5.41e-11	8.09e-11	6.39e-10	3.61e-10	1.69827	3.37e-10	0.0778099	1.64e-09	1.59e-09	2.36e-10	1.31e-09	6.05e-09	6.41e-10	2.68e-09	7.54e-10	1.19e-10	0.156058	0.254244	5.62e-10	3.9e-11	9.11e-09	2.75e-10	6.33e-10	3.75e-10	5.11e-10	1.25561	0.815375	4.37e-10	6.07e-10
FACOAL1812	Acsl1	atp_c + coa_c + vacc_c <==> amp_c + ppi_c + vacccoa_c	Fatty acid oxidation	FACOAL1812	-1000	223.624	-0.03469	-1.22e-10	-2.21e-11	-8.28e-12	-0.0954017	-3.15e-11	-4.51e-10	-4.21e-11	-0.303084	-8.35e-11	-2.4e-11	-1.95e-10	-1.44e-10	-6.7e-11	-2.72e-11	-4.07e-11	-3.2e-10	-1.81e-10	-0.849137	-1.69e-10	-0.038905	-8.18e-10	-7.95e-10	-1.18e-10	-6.55e-10	-3.03e-09	-3.22e-10	-1.34e-09	-3.78e-10	-5.97e-11	-0.0780288	-0.127122	-2.81e-10	-1.96e-11	-4.55e-09	-1.38e-10	-3.17e-10	-1.88e-10	-2.56e-10	-0.627806	-0.407688	-2.19e-10	-3.04e-10
FACOAL1813	Acsl1	atp_c + coa_c + elaid_c <==> amp_c + od2coa_c + ppi_c	Fatty acid oxidation	FACOAL1813	-1000	223.624	-0.03469	-1.22e-10	-2.21e-11	-8.28e-12	-0.0954017	-3.15e-11	-4.51e-10	-4.21e-11	-0.303084	-8.35e-11	-2.4e-11	-1.95e-10	-1.44e-10	-6.7e-11	-2.72e-11	-4.07e-11	-3.2e-10	-1.81e-10	-0.849137	-1.69e-10	-0.038905	-8.18e-10	-7.95e-10	-1.18e-10	-6.55e-10	-3.03e-09	-3.22e-10	-1.34e-09	-3.78e-10	-5.97e-11	-0.0780288	-0.127122	-2.81e-10	-1.96e-11	-4.55e-09	-1.38e-10	-3.17e-10	-1.88e-10	-2.56e-10	-0.627806	-0.407688	-2.19e-10	-3.04e-10
FACOAL191	Slc27a2	atp_c + coa_c + prist_c --> amp_c + ppi_c + pristcoa_c	Fatty acid oxidation	FACOAL191	0	1000	8.29139	8.77112	8.8245	8.71244	8.04152	8.77516	8.66725	8.57718	8.36351	8.81056	8.61053	8.31557	8.3643	8.43362	8.5433	8.69298	8.54513	8.45787	8.85607	8.38302	8.16017	8.32721	8.31095	8.46914	8.53012	8.44261	8.25766	8.20019	8.21177	8.55682	7.87169	7.84856	8.60274	8.74777	8.29389	8.5352	8.45692	8.36533	8.44192	8.73122	8.76566	7.94814	8.60584
FACOAL204	Acsl1	arachd_c + atp_c + coa_c <==> amp_c + arachdcoa_c + ppi_c	Fatty acid oxidation	FACOAL204	-1000	0	-0.0003653	-0.0006569	-0.0002853	-0.0003408	-0.0005437	-0.0003348	-0.0005621	-0.0003319	-0.0006334	-0.0006766	-0.0002708	-0.0006596	-0.0003246	-0.0002799	-0.0003066	-0.000393	-0.0005619	-0.0003914	-0.0006059	-0.0003437	-0.0004764	-0.0004133	-0.0003676	-0.0004608	-0.0005051	-0.0004987	-0.000578	-0.0004001	-0.0006602	-0.000308	-0.0003462	-0.0006079	-0.0005764	-0.0002855	-0.0005521	-0.000522	-0.0003874	-0.0003923	-0.0006441	-0.0002877	-0.0005948	-0.000654	-0.0005337
FACOAL2042	Acsl1	atp_c + coa_c + eicostet_c <==> amp_c + eicostetcoa_c + ppi_c	Fatty acid oxidation	FACOAL2042	0	1000	8.09e-11	5.53e-11	1.07e-11	4.92e-12	3.44e-10	1.53e-11	1.5e-10	1.92e-11	0.149832	4.2e-11	1.11e-11	8.24e-11	3.49e-11	2.06e-11	1.36e-11	2.03e-11	1.03e-10	4.67e-11	0.92454	2.67e-11	1.4e-10	8.15e-11	5.75e-11	4.76e-11	1.06e-10	1.14e-10	1.3e-10	7.25e-11	1.12e-10	2.29e-11	1.21e-10	4.17e-10	6.55e-11	1.02e-11	5.12e-10	4.62e-11	5.86e-11	4.91e-11	1.03e-10	0.609272	0.289768	8.57e-11	7.4e-11
FACOAL204i	Acsl3,Acsl1,Acsl4	arachd_c + atp_c + coa_c --> amp_c + arachdcoa_c + ppi_c	Fatty acid oxidation	FACOAL204i	0	1000	0.00036526	0.0006569	0.00028532	0.00034076	0.00054369	0.0003348	0.0005621	0.00033191	0.00063338	0.00067657	0.00027083	0.0006596	0.00032459	0.00027986	0.00030658	0.00039304	0.00056186	0.00039142	0.00060587	0.00034372	0.0004764	0.00041329	0.00036759	0.00046079	0.00050513	0.00049868	0.00057797	0.00040012	0.00066015	0.00030803	0.00034624	0.00060791	0.00057642	0.0002855	0.0005521	0.00052199	0.00038744	0.00039228	0.00064412	0.0002877	0.00059485	0.00065402	0.00053367
FACOAL205	Acsl1	atp_c + coa_c + tmndnc_c <==> amp_c + ppi_c + tmndnccoa_c	Fatty acid oxidation	FACOAL205	-1000	208.215	-8.09e-11	-5.53e-11	-1.07e-11	-4.91e-12	-3.44e-10	-1.53e-11	-1.5e-10	-1.92e-11	-0.149832	-4.2e-11	-1.11e-11	-8.24e-11	-3.49e-11	-2.06e-11	-1.36e-11	-2.03e-11	-1.03e-10	-4.67e-11	-0.92454	-2.67e-11	-1.4e-10	-8.15e-11	-5.75e-11	-4.76e-11	-1.06e-10	-1.14e-10	-1.3e-10	-7.25e-11	-1.12e-10	-2.29e-11	-1.21e-10	-4.17e-10	-6.54e-11	-1.02e-11	-5.12e-10	-4.62e-11	-5.86e-11	-4.91e-11	-1.03e-10	-0.609272	-0.289768	-8.57e-11	-7.4e-11
FAOXC150m	Acads,Acadm	6 coa_m + 6 fad_m + 6 h2o_m + 6 nad_m + ptdcacoa_m --> 6 accoa_m + 6 fadh2_m + 6 h_m + 6 nadh_m + ppcoa_m	Fatty acid oxidation	FAOXC150m	0	255.486	7.95e-12	4.05e-11	1.41e-11	6.89e-15	1.52e-11	4.65e-11	2.24e-10	1.85e-11	1.02e-14	4.32e-10	1.56e-11	4.21e-11	1.18e-11	1.17e-11	1.64e-11	4.18e-11	9.51e-11	2.14e-11	1.33e-14	8.27e-12	1.49e-11	1.12e-11	1.04e-11	1.95e-11	2.46e-11	1.62e-11	3.43e-11	1.58e-11	2.82e-11	2.51e-11	7.38e-12	6.53e-12	2.66e-11	4.14e-10	3.78e-11	4.23e-11	1.87e-11	2.63e-11	6.62e-11	2.73e-15	8.77e-15	1.96e-11	2.79e-11
FAOXC16180m	Acads,Acadm	4 coa_m + 3 fad_m + 4 h2o_m + hdcoa_m + 4 nad_m --> 4 accoa_m + 3 fadh2_m + 4 h_m + 4 nadh_m + occoa_m	Fatty acid oxidation	FAOXC16180m	0	254.002	2.58e-12	7.01e-12	1.61e-12	2.29004	6.27e-12	2.37e-12	1e-11	2.46e-12	9.32e-12	7.25e-12	1.51e-12	8.84e-12	2.21e-12	1.58e-12	2.19e-12	3.32e-12	8.58e-12	3.12e-12	6.27e-12	1.43e-12	4.27e-12	3.65e-12	2.59e-12	4.76e-12	5.66e-12	4.73e-12	1.17e-11	3.26e-12	7.78e-12	2.28e-12	2.69e-12	5.16e-12	4.36e-12	1.97e-12	8.95e-12	3.8e-12	3.36e-12	3.39e-12	7.95e-12	1.38e-12	5.64e-12	7.58e-12	4.82e-12
FAOXC80	Acads,Acadm	3 coa_m + 3 fad_m + 3 h2o_m + 3 nad_m + occoa_m --> 4 accoa_m + 3 fadh2_m + 3 h_m + 3 nadh_m	Fatty acid oxidation	FAOXC80	0	532.68	7.32e-12	2.01e-11	4.63e-12	2.29004	1.78e-11	6.79e-12	2.85e-11	7.05e-12	2.65e-11	2.08e-11	4.3e-12	2.52e-11	6.28e-12	4.49e-12	6.49e-12	9.52e-12	2.42e-11	8.88e-12	1.77e-11	4.1e-12	1.22e-11	1.03e-11	7.34e-12	1.36e-11	1.61e-11	1.34e-11	3.35e-11	9.31e-12	2.23e-11	6.48e-12	7.7e-12	1.47e-11	1.24e-11	5.65e-12	2.52e-11	1.09e-11	9.62e-12	9.62e-12	2.26e-11	3.93e-12	1.6e-11	2.19e-11	1.36e-11
PTDCACRNCPT1	Cpt1b,Cpt1a,Cpt1c	crn_c + ptdcacoa_c --> coa_c + ptdcacrn_c	Fatty acid oxidation	PTDCACRNCPT1	0	255.486	7.95e-12	4.05e-11	1.41e-11	6.89e-15	1.52e-11	4.65e-11	2.24e-10	1.85e-11	1.02e-14	4.32e-10	1.56e-11	4.21e-11	1.18e-11	1.17e-11	1.64e-11	4.18e-11	9.51e-11	2.14e-11	1.33e-14	8.27e-12	1.49e-11	1.12e-11	1.04e-11	1.95e-11	2.46e-11	1.62e-11	3.43e-11	1.58e-11	2.82e-11	2.51e-11	7.38e-12	6.53e-12	2.66e-11	4.14e-10	3.78e-11	4.23e-11	1.87e-11	2.63e-11	6.62e-11	2.73e-15	8.77e-15	1.96e-11	2.79e-11
PTDCACRNCPT2	Cpt2	coa_m + ptdcacrn_m --> crn_m + ptdcacoa_m	Fatty acid oxidation	PTDCACRNCPT2	0	255.486	7.95e-12	4.05e-11	1.41e-11	6.89e-15	1.52e-11	4.65e-11	2.24e-10	1.85e-11	1.02e-14	4.32e-10	1.56e-11	4.21e-11	1.18e-11	1.17e-11	1.64e-11	4.18e-11	9.51e-11	2.14e-11	1.33e-14	8.27e-12	1.49e-11	1.12e-11	1.04e-11	1.95e-11	2.46e-11	1.62e-11	3.43e-11	1.58e-11	2.82e-11	2.51e-11	7.38e-12	6.53e-12	2.66e-11	4.14e-10	3.78e-11	4.23e-11	1.87e-11	2.63e-11	6.62e-11	2.73e-15	8.77e-15	1.96e-11	2.79e-11
PTDCACRNt	Slc25a20	ptdcacrn_c --> ptdcacrn_m	Fatty acid oxidation	PTDCACRNt	0	255.486	7.95e-12	4.05e-11	1.41e-11	6.89e-15	1.52e-11	4.65e-11	2.24e-10	1.85e-11	1.02e-14	4.32e-10	1.56e-11	4.21e-11	1.18e-11	1.17e-11	1.64e-11	4.18e-11	9.51e-11	2.14e-11	1.33e-14	8.27e-12	1.49e-11	1.12e-11	1.04e-11	1.95e-11	2.46e-11	1.62e-11	3.43e-11	1.58e-11	2.82e-11	2.51e-11	7.38e-12	6.53e-12	2.66e-11	4.14e-10	3.78e-11	4.23e-11	1.87e-11	2.63e-11	6.62e-11	2.73e-15	8.77e-15	1.96e-11	2.79e-11
PTE3x	Acot2	h2o_x + pristcoa_x --> coa_x + h_x + prist_x	Fatty acid oxidation	PTE3x	0	1000	8.29139	8.77112	8.8245	8.71244	8.04152	8.77516	8.66725	8.57718	8.36351	8.81056	8.61053	8.31557	8.3643	8.43362	8.5433	8.69298	8.54513	8.45787	8.85607	8.38302	8.16017	8.32721	8.31095	8.46914	8.53012	8.44261	8.25766	8.20019	8.21177	8.55682	7.87169	7.84856	8.60274	8.74777	8.29389	8.5352	8.45692	8.36533	8.44192	8.73122	8.76566	7.94814	8.60584
DESAT20_2	Fads1	eicostetcoa_c + h_c + nadh_c + o2_c --> 2 h2o_c + nad_c + tmndnccoa_c	Fatty acid synthesis	DESAT20_2	0	1000	8.09e-11	5.53e-11	1.07e-11	4.92e-12	3.44e-10	1.53e-11	1.5e-10	1.92e-11	0.149832	4.2e-11	1.11e-11	8.24e-11	3.49e-11	2.06e-11	1.36e-11	2.03e-11	1.03e-10	4.67e-11	0.92454	2.67e-11	1.4e-10	8.15e-11	5.75e-11	4.76e-11	1.06e-10	1.14e-10	1.3e-10	7.25e-11	1.12e-10	2.29e-11	1.21e-10	4.17e-10	6.55e-11	1.02e-11	5.12e-10	4.62e-11	5.87e-11	4.91e-11	1.03e-10	0.609272	0.289768	8.57e-11	7.4e-11
MTHFC	Mthfd1,Mthfd2l	h2o_c + methf_c <==> 10fthf_c + h_c	Folate metabolism	MTHFC	-1000	1000	-2.13e-14	-8.53e-14	-1.07e-14	-3.2e-14	-3.91e-14	-1.6e-14	-7.11e-15	-1.07e-14	0.0371811	-3.02e-14	-1.07e-14	-1.6e-14	-1.07e-14	-7.11e-15	-7.46e-14	-1.24e-14	-1.07e-14	-2.84e-14	0.0357342	-2.49e-14	-2.49e-14	-1.62e-14	-1.42e-14	-2.49e-14	-3.91e-14	-3.55e-14	-4.09e-14	-2.84e-14	-6.04e-14	-1.07e-14	-3.2e-14	-3.02e-14	-4.26e-14	-1.78e-14	-1.78e-14	-3.91e-14	-1.78e-15	-1.57e-14	-2.49e-14	0.0359129	0.0373316	-8.88e-14	-3.55e-14
MTHFD	Mthfd1	mlthf_c + nadp_c <==> methf_c + nadph_c	Folate metabolism	MTHFD	-1000	1000	7.29685	7.30162	7.37068	4.8543	7.30523	7.57245	7.43806	7.55437	7.69085	7.61555	7.59339	7.4735	7.37673	7.42336	7.51046	7.62773	7.3337	7.47175	7.31439	7.4384	7.48473	7.3294	7.37553	7.49616	7.39779	7.41765	7.43875	7.50628	7.54914	7.42124	7.45823	7.41828	7.43479	7.63572	7.48962	7.42848	7.44654	7.42077	7.39853	7.43632	7.54373	7.69968	7.46437
GALT	Galt	gal1p_c + h_c + utp_c <==> ppi_c + udpgal_c	Galactose metabolism	GALT	-1000	1000	0.00138252	0.00140878	0.00141438	0.34617	0.00138205	0.00139896	0.0013717	0.00138151	-9.6e-12	0.00141493	0.0014184	0.00141061	0.00136944	0.0013674	0.00141406	0.00142797	0.00135272	0.00136923	3.2e-14	0.00136463	0.00137746	0.00136419	0.00136547	0.00142275	0.00137335	0.00137676	0.00143319	0.00137695	0.00139938	0.00136875	0.0013804	0.0014094	0.00136924	0.00142936	0.00137367	0.00135834	0.00136204	0.00134981	0.00135755	7.11e-15	1.94e-11	0.00144339	0.00134749
GALU	Ugp2	g1p_c + h_c + utp_c <==> ppi_c + udpg_c	Galactose metabolism	GALU	-1000	1000	0.00276504	0.00281756	0.00282876	0.692341	0.0027641	0.00279792	0.0027434	0.00276301	9.67e-12	0.00282986	0.00283679	0.00282123	0.00273888	0.00273479	0.00282811	0.00285593	0.00270545	0.00273847	5.51e-14	0.00272927	0.00275493	0.00272838	0.00273094	0.00284551	0.00274669	0.00275352	0.00286638	0.00275391	0.00279877	0.0027375	0.00276081	0.00281879	0.00273847	0.00285871	0.00274734	0.00271669	0.00272408	0.00269962	0.0027151	8.88e-15	-1.94e-11	0.00288678	0.00269497
UGLT	Galt	gal1p_c + udpg_c <==> g1p_c + udpgal_c	Galactose metabolism	UGLT	-1000	1000	-0.0013825	-0.0014088	-0.0014144	-0.34617	-0.001382	-0.001399	-0.0013717	-0.0013815	9.6e-12	-0.0014149	-0.0014184	-0.0014106	-0.0013694	-0.0013674	-0.0014141	-0.001428	-0.0013527	-0.0013692	-2.31e-14	-0.0013646	-0.0013775	-0.0013642	-0.0013655	-0.0014228	-0.0013733	-0.0013768	-0.0014332	-0.001377	-0.0013994	-0.0013688	-0.0013804	-0.0014094	-0.0013692	-0.0014294	-0.0013737	-0.0013583	-0.001362	-0.0013498	-0.0013575	-3.55e-15	-1.94e-11	-0.0014434	-0.0013475
ALATA_L	Gpt,Gpt2	akg_c + ala_DASH_DASH_DASH_L_c <==> glu_DASH_DASH_DASH_L_c + pyr_c	Glutamate metabolism	ALATA_L	-1000	1000	-11.7984	-11.2672	-11.1863	-9.21848	-11.9451	-11.6395	-11.5983	-11.5797	-12.8735	-11.6451	-11.6882	-11.6549	-11.6604	-11.5239	-11.467	-11.6912	-11.3823	-11.6999	-12.6372	-11.6122	-12.0921	-11.7764	-11.6671	-11.7291	-11.6208	-11.8919	-11.699	-11.982	-12.0628	-11.5172	-12.1713	-12.0941	-11.6076	-11.507	-11.8069	-11.4796	-11.6302	-11.4864	-11.4951	-12.8536	-12.4074	-12.3317	-11.6757
GLUDxm	Glud1	glu_DASH_DASH_DASH_L_m + h2o_m + nad_m <==> akg_m + h_m + nadh_m + nh4_m	Glutamate metabolism	GLUDxm	-1000	1000	-5.69735	-5.48308	-5.37677	-4.14645	-5.7724	-5.45071	-5.3802	-5.45025	-6.26965	-5.49292	-5.53546	-5.64024	-5.43145	-5.36756	-5.45752	-5.53145	-5.29948	-5.43227	-6.29052	-5.43146	-5.6699	-5.58154	-5.52784	-5.67138	-5.50667	-5.62324	-5.66205	-5.68577	-5.76856	-5.37402	-5.82306	-6.08016	-5.38147	-5.55709	-5.52158	-5.35046	-5.4786	-5.42583	-5.4049	-6.33288	-6.35809	-6.04131	-5.47395
GLUDym	Glud1	glu_DASH_DASH_DASH_L_m + h2o_m + nadp_m <==> akg_m + h_m + nadph_m + nh4_m	Glutamate metabolism	GLUDym	-1000	1000	5.45333	5.34322	5.36551	3.4963	5.54522	5.45071	5.3802	5.45025	6.26965	5.49292	5.53546	5.64024	5.43145	5.36756	5.45752	5.53145	5.27166	5.43227	6.29052	5.43146	5.6699	5.37461	5.44082	5.6061	5.35429	5.39544	5.64313	5.68577	5.76856	5.37402	5.79251	6.08016	5.32349	5.55709	5.46932	5.35046	5.41185	5.42583	5.4049	6.33288	6.35809	6.04131	5.25952
GLUNm	Gls,Gls2	gln_DASH_DASH_DASH_L_m + h2o_m --> glu_DASH_DASH_DASH_L_m + nh4_m	Glutamate metabolism	GLUNm	0	1000	0.244026	0.13986	0.0112604	0.65016	0.227179	1.37e-10	3.08e-07	4.39e-10	1.14e-09	2.72e-10	7.31e-11	3.18e-10	1.82e-10	1.1e-10	1.05e-10	1.37e-10	0.0278142	3.14e-10	2.18e-10	1.15e-10	2.65e-09	0.206929	0.0870203	0.0652773	0.152374	0.2278	0.0189168	2.72e-10	7.96e-10	1.17e-10	0.0305477	1.93e-10	0.057985	5.09e-11	0.052255	3.38e-10	0.0667583	1.79e-10	1.38e-09	9.89e-11	1.79e-10	8.91e-10	0.214431
GTHO	Gsr	gthox_c + h_c + nadph_c --> 2 gthrd_c + nadp_c	Glutamate metabolism	GTHO	0	1000	9.26146	9.13296	9.26617	9.25598	9.19749	9.07982	9.09674	9.06735	9.12418	9.27082	8.98547	8.96951	8.91864	8.84134	8.99672	8.95009	9.04215	9.04849	9.17519	9.07982	9.05091	8.82236	8.79182	9.35994	9.44823	9.32597	8.96994	9.37763	9.17453	9.2839	9.31996	8.94544	9.10171	9.40698	9.09317	9.19056	9.15224	9.20823	9.13755	9.15557	8.8869	9.00738	8.8686
GTHOm	Gsr	gthox_m + h_m + nadph_m --> 2 gthrd_m + nadp_m	Glutamate metabolism	GTHOm	0	475.937	1.73e-12	4.3e-12	9.58e-13	0.105339	4.5e-12	1.36e-12	5.6e-12	1.48e-12	6.94e-12	4.02e-12	8.67e-13	5.49e-12	1.36e-12	9.4e-13	1.32e-12	1.9e-12	4.92e-12	1.88e-12	4.62e-12	8.72e-13	2.8e-12	2.44e-12	1.62e-12	3.03e-12	3.55e-12	3.1e-12	8.47e-12	1.97e-12	5.04e-12	1.3e-12	1.78e-12	3.54e-12	2.63e-12	1.07e-12	5.73e-12	2.19e-12	2.01e-12	1.94e-12	4.61e-12	1.04e-12	4.15e-12	5.28e-12	2.83e-12
P5CDm	Aldh4a1	1pyr5c_m + 2 h2o_m + nad_m --> glu_DASH_DASH_DASH_L_m + h_m + nadh_m	Glutamate metabolism	P5CDm	0	1000	3.64069	3.76994	3.81407	1.89e-14	3.42863	3.87967	3.95962	3.79101	3.27906	3.96338	3.89094	3.73137	3.79949	3.84869	3.72074	3.83462	3.95553	3.85381	3.20714	3.87004	3.69939	3.54235	3.80281	3.70735	3.76651	3.64551	3.39632	3.9435	3.69716	3.94233	3.71934	3.54884	3.84817	3.99175	3.78083	3.95862	3.91806	3.98458	3.87483	3.18577	3.12033	3.46549	3.87437
GTHP	Prdx2,Prdx1,Gpx2,Gpx1,Gpx4	2 gthrd_c + h2o2_c <==> gthox_c + 2 h2o_c	Glutathione metabolism	GTHP	0	1000	9.26146	9.13296	9.26617	9.25598	9.19749	9.07982	9.09674	9.06735	9.12418	9.27082	8.98547	8.96951	8.91864	8.84134	8.99672	8.95009	9.04215	9.04849	9.17519	9.07982	9.05091	8.82236	8.79182	9.35994	9.44823	9.32597	8.96994	9.37763	9.17453	9.2839	9.31996	8.94544	9.10171	9.40698	9.09317	9.19056	9.15224	9.20823	9.13755	9.15557	8.8869	9.00738	8.8686
GTHPe	Gpx3,Gpx6	2 gthrd_e + h2o2_e <==> gthox_e + 2 h2o_e	Glutathione metabolism	GTHPe	-500	500	2.91796	2.67566	2.6288	6.533	3.02895	2.76235	2.82168	2.77029	3.8758	2.71501	2.82866	2.99899	2.96733	2.91412	2.72017	2.7848	2.73967	2.9259	4.28126	2.94293	3.10799	2.9499	2.94875	2.80097	2.7932	2.85332	2.90839	3.01962	3.06667	2.80336	3.08545	3.54259	2.80818	2.66363	2.92021	2.80578	2.84154	2.8742	2.85431	4.30488	4.25347	3.10805	2.76398
GTHPm	Prdx3,Gpx4	2 gthrd_m + h2o2_m <==> gthox_m + 2 h2o_m	Glutathione metabolism	GTHPm	0	475.937	1.73e-12	4.3e-12	9.59e-13	0.105339	4.49e-12	1.36e-12	5.6e-12	1.49e-12	6.94e-12	4.02e-12	8.67e-13	5.49e-12	1.36e-12	9.38e-13	1.31e-12	1.9e-12	4.92e-12	1.88e-12	4.62e-12	8.74e-13	2.8e-12	2.44e-12	1.62e-12	3.03e-12	3.55e-12	3.1e-12	8.47e-12	1.97e-12	5.04e-12	1.3e-12	1.78e-12	3.54e-12	2.63e-12	1.06e-12	5.73e-12	2.19e-12	2.01e-12	1.94e-12	4.61e-12	1.04e-12	4.15e-12	5.28e-12	2.83e-12
CLS_hs	Crls1	cdpdag_hs_c + pglyc_hs_c --> h_c + cmp_c + clpn_hs_c	Glycerophospholipid metabolism	CLS_hs	0.00011449	0.00012721	0.00666573	0.00679234	0.00681934	0.00626424	0.00666345	0.00674498	0.00661355	0.00666083	0.00697146	0.00682199	0.0068387	0.00680117	0.00660265	0.0065928	0.00681777	0.00688484	0.00652207	0.00660166	0.00670016	0.00657948	0.00664134	0.00657734	0.00658352	0.00685971	0.0066215	0.00663795	0.00691001	0.00663888	0.00674703	0.00659934	0.00665552	0.00679531	0.00660168	0.00689154	0.00662306	0.00654915	0.00656697	0.006508	0.00654532	0.00673367	0.00699967	0.00695921	0.0064968
G3PD1	Gpd1	glyc3p_c + nad_c <==> dhap_c + h_c + nadh_c	Glycerophospholipid metabolism	G3PD1	-1000	1000	2.57083	2.79159	2.692	8.00624	2.65785	1.51551	1.92601	1.82013	1.78133	1.51298	1.93582	2.33523	2.0466	1.92368	2.16295	1.85865	1.9548	1.64627	1.61282	1.92944	1.74794	2.55532	2.38715	2.49585	2.33147	2.28914	2.39519	1.77392	1.94139	1.96729	2.43641	2.49115	2.0427	2.01385	2.41801	1.86765	2.22012	2.26432	1.9524	1.65904	2.30138	2.29383	2.22949
GLYK	Gk,Gk2	atp_c + glyc_c --> adp_c + glyc3p_c + h_c	Glycerophospholipid metabolism	GLYK	0	1000	0.0177753	0.0181129	0.0181849	0.0167046	0.0177692	0.0179866	0.0176361	0.0177622	0.0185906	0.018192	0.0182365	0.0181365	0.0176071	0.0175808	0.0181807	0.0183596	0.0173922	0.0176044	0.0178671	0.0175453	0.0177102	0.0175396	0.0175561	0.0182926	0.0176573	0.0177012	0.0184267	0.0177037	0.0179921	0.0175982	0.017748	0.0181208	0.0176045	0.0183775	0.0176615	0.0174644	0.0175119	0.0173547	0.0174542	0.0179564	0.0186658	0.0185579	0.0173248
PGPPT	Pgs1	cdpdag_hs_c + glyc3p_c --> h_c + cmp_c + pgp_hs_c	Glycerophospholipid metabolism	PGPPT	0	1000	4.27557	4.09668	4.1992	1.69e-15	4.16876	5.37535	4.9889	5.0443	5.15857	5.35932	4.96128	4.6101	4.86645	4.96916	4.67425	5.04259	4.83545	5.25024	5.1005	4.95413	5.12402	4.30587	4.43587	4.35993	4.48378	4.53479	4.44442	5.08415	4.95312	4.89424	4.39256	4.30829	4.81128	4.84201	4.44051	4.9873	4.6237	4.58643	4.87175	5.23058	4.54428	4.54411	4.54532
PLA2_2	Pla2g6,Pla2g2a	h2o_c + pchol_DASH_hs_c --> Rtotal2_c + h_c + lpchol_DASH_hs_c	Glycerophospholipid metabolism	PLA2_2	0	1000	6.82863	6.87016	6.87301	7.98953	6.80884	6.87288	6.89727	6.84666	6.9213	6.85411	6.87886	6.92719	6.89545	6.87527	6.81902	6.88289	6.77286	6.87891	6.69546	6.86603	6.85425	6.84365	6.80547	6.83749	6.7976	6.80623	6.82118	6.84036	6.87651	6.84393	6.81122	6.78131	6.83637	6.83749	6.84085	6.83749	6.82631	6.83339	6.80669	6.87167	6.82699	6.81938	6.75748
PSSA1_hs	Ptdss1	pchol_DASH_hs_c + ser_DASH_DASH_DASH_L_c <==> chol_c + ps_DASH_hs_c	Glycerophospholipid metabolism	PSSA1_hs	-1000	0	-6.82863	-6.87016	-6.87301	-7.98953	-6.80884	-6.87288	-6.89727	-6.84666	-6.9213	-6.85411	-6.87886	-6.92719	-6.89545	-6.87527	-6.81902	-6.88289	-6.77286	-6.87891	-6.69546	-6.86603	-6.85425	-6.84365	-6.80547	-6.83749	-6.7976	-6.80623	-6.82118	-6.84036	-6.87651	-6.84393	-6.81122	-6.78131	-6.83637	-6.83749	-6.84085	-6.83749	-6.82631	-6.83339	-6.80669	-6.87167	-6.82699	-6.81938	-6.75748
GHMT2r	Shmt1	ser_DASH_DASH_DASH_L_c + thf_c <==> gly_c + h2o_c + mlthf_c	Glycine, serine, alanine and threonine metabolism	GHMT2r	-1000	1000	-6.53e-12	-1.82e-11	-4.08e-12	-2.35e-12	-1.64e-11	-5.56e-12	-2.09e-11	-5.94e-12	0.0371811	-1.69e-11	-3.55e-12	-2.1e-11	-5.08e-12	-3.59e-12	-5.53e-12	-7.98e-12	-1.96e-11	-7.15e-12	0.0357342	-3.31e-12	-1.01e-11	-9.32e-12	-6.21e-12	-1.23e-11	-1.4e-11	-1.21e-11	-3.33e-11	-7.26e-12	-1.87e-11	-5.11e-12	-6.44e-12	-1.18e-11	-1.04e-11	-4.62e-12	-2.23e-11	-8.51e-12	-7.87e-12	-7.46e-12	-1.77e-11	0.0359129	0.0373316	-2.02e-11	-1.17e-11
SPTix	Agxt	pyr_x + ser_DASH_DASH_DASH_L_x --> ala_DASH_DASH_DASH_L_x + hpyr_x	Glycine, serine, alanine and threonine metabolism	SPTix	0	275.696	0.0414757	0.0422635	0.0424315	0.0389775	0.0414615	0.0419687	0.041151	0.0414452	3.31e-14	0.0424479	0.0425519	0.0423184	0.0410831	0.0410219	0.0424217	0.042839	0.0405817	0.041077	4.54e-14	0.040939	0.0413239	0.0409257	0.0409641	0.0426826	0.0412004	0.0413028	0.0429957	0.0413086	0.0419815	0.0410626	0.0414121	0.0422819	0.0410771	0.0428807	0.0412101	0.0407503	0.0408612	0.0404942	0.0407264	9.37e-15	2.98e-14	0.0433017	0.0404246
THRD_L	Sds	thr_DASH_DASH_DASH_L_c --> 2obut_c + nh4_c	Glycine, serine, alanine and threonine metabolism	THRD_L	0	999.995	2.95695	2.74717	2.63154	3.5e-12	2.9837	2.45265	2.72268	2.57111	2.26542	2.45192	2.63517	2.58762	2.7328	2.70534	2.49127	2.56535	2.74959	2.70925	1.66182	2.76029	2.82087	2.94969	2.9021	2.80225	2.87408	2.94805	2.63695	2.76431	2.67873	2.61124	2.96261	2.43257	2.80889	2.47544	2.95965	2.65341	2.8896	2.75537	2.60798	1.84572	1.70158	2.75009	2.95698
ACS	Aacs,Acss2	ac_c + atp_c + coa_c --> accoa_c + amp_c + ppi_c	Glycolysis/gluconeogenesis	ACS	0	1000	1.12e-11	4.11e-11	1.04e-11	1.23446	2.49e-11	1.54e-11	4.77e-11	1.43e-11	2.63e-14	4.78e-11	8.51e-12	4.13e-11	1.14e-11	8.92e-12	1.27e-11	1.99e-11	5.3e-11	1.68e-11	2.59e-14	7.42e-12	1.81e-11	1.73e-11	1.24e-11	2.25e-11	2.94e-11	2.26e-11	4.9e-11	1.39e-11	3.26e-11	1.37e-11	9.96e-12	9.2e-12	2.49e-11	1.2e-11	3.82e-11	2.22e-11	1.76e-11	1.78e-11	3.91e-11	5.42e-15	1.7e-14	2.77e-11	2.76e-11
ALCD2yf	Akr1a1,Akr1a1	etoh_c + nadp_c --> acald_c + h_c + nadph_c	Glycolysis/gluconeogenesis	ALCD2yf	0	1000	3.28e-12	9.03e-12	2.04e-12	0.228068	8.23e-12	2.9e-12	1.01e-11	3.07e-12	1.19e-11	8.72e-12	1.79e-12	1.09e-11	2.64e-12	1.87e-12	2.77e-12	4.01e-12	9.97e-12	3.73e-12	9.2e-12	1.72e-12	5.22e-12	4.62e-12	3.12e-12	6.05e-12	7.01e-12	5.99e-12	1.76e-11	3.76e-12	9.67e-12	2.65e-12	3.2e-12	6.65e-12	5.25e-12	2.32e-12	1.15e-11	4.41e-12	3.96e-12	3.83e-12	9.59e-12	2e-12	8.62e-12	1e-11	5.69e-12
ENO	Eno1,Eno3,Eno2	2pg_c <==> h2o_c + pep_c	Glycolysis/gluconeogenesis	ENO	-1000	1000	36.2523	35.6045	35.7393	19.9436	36.1863	36.5066	36.0934	35.8154	37.0162	36.528	36.3583	36.1234	36.0147	35.8432	35.7463	36.2749	35.6606	36.3334	35.7417	36.3104	36.885	35.7159	36.0919	36.3308	36.3801	36.5525	36.1238	36.7578	36.883	36.1389	36.3375	35.6529	36.1994	36.4522	36.2064	36.1962	36.1831	35.9646	36.146	36.3896	35.6887	36.8784	36.1055
FBA	Aldoa,Aldoc,Aldob	fdp_c <==> dhap_c + g3p_c	Glycolysis/gluconeogenesis	FBA	-1000	1000	9.47588	9.24026	9.35935	2.71821	9.29423	10.2296	9.79234	9.76525	10.1111	10.2202	9.8736	9.43346	9.61674	9.60544	9.62494	9.90388	9.68206	9.9243	10.0381	9.75679	10.0079	9.26754	9.54628	9.56898	9.68258	9.79373	9.51922	9.96839	9.93569	9.8005	9.44213	9.14443	9.79721	9.93375	9.52557	9.8788	9.65895	9.49202	9.78834	10.0837	9.5395	9.75755	9.77008
GAPD	Gapdh,Gapdhs	g3p_c + nad_c + pi_c <==> 13dpg_c + h_c + nadh_c	Glycolysis/gluconeogenesis	GAPD	-1000	1000	36.2523	35.6045	35.7393	19.9436	36.1863	36.5066	36.0934	35.8154	37.0162	36.528	36.3583	36.1234	36.0147	35.8432	35.7463	36.2749	35.6606	36.3334	35.7417	36.3104	36.885	35.7159	36.0919	36.3308	36.3801	36.5525	36.1238	36.7578	36.883	36.1389	36.3375	35.6529	36.1994	36.4522	36.2064	36.1962	36.1831	35.9646	36.146	36.3896	35.6887	36.8784	36.1055
LDH_L	Ldhb,Ldha,Ldhc,Ldha,Uevld,Ldhb,Ldhal6b	lac_DASH_DASH_DASH_L_c + nad_c <==> h_c + nadh_c + pyr_c	Glycolysis/gluconeogenesis	LDH_L	-1000	1000	0.822667	0.837726	0.751036	9.13147	0.91966	0.833207	0.716099	0.957802	1.26496	0.670011	0.551417	0.904132	0.661275	0.58706	0.846433	0.565183	0.538261	0.543737	1.34026	0.485234	0.684863	0.89146	0.718293	0.702146	0.575954	0.623909	1.02666	0.724449	1.00211	0.655305	0.93707	1.41585	0.546798	0.45739	0.521945	0.577441	0.547574	0.55354	0.735534	1.62882	1.62835	1.07053	0.568148
PFK	Pfkp,Pfkl,Pfkp,Pfkl,Pfkp,Pfkm,Pfkm,Pfkm,Pfkl	atp_c + f6p_c --> adp_c + fdp_c + h_c	Glycolysis/gluconeogenesis	PFK	0	1000	9.47588	9.24026	9.35935	2.71821	9.29423	10.2296	9.79234	9.76525	10.1111	10.2202	9.8736	9.43346	9.61674	9.60544	9.62494	9.90388	9.68206	9.9243	10.0381	9.75679	10.0079	9.26754	9.54628	9.56898	9.68258	9.79373	9.51922	9.96839	9.93569	9.8005	9.44213	9.14443	9.79721	9.93375	9.52557	9.8788	9.65895	9.49202	9.78834	10.0837	9.5395	9.75755	9.77008
PGI	Gpi	g6p_c <==> f6p_c	Glycolysis/gluconeogenesis	PGI	-1000	1000	-9.64724	-9.88902	-9.85921	-5.24029	-9.82866	-9.29286	-9.51078	-9.32703	-9.3983	-9.53844	-9.58823	-9.73476	-9.39093	-9.56912	-9.25686	-9.57581	-9.38693	-9.54438	-9.42222	-9.67017	-9.53212	-9.65334	-9.46865	-9.82024	-9.94689	-9.61206	-9.50165	-9.55858	-9.52237	-9.46994	-9.48475	-9.57618	-9.57891	-9.76236	-9.56604	-9.37203	-9.62935	-9.72357	-9.49081	-9.44522	-9.74419	-9.41295	-9.46866
PGK	Pgk1,Pgk2	3pg_c + atp_c <==> 13dpg_c + adp_c	Glycolysis/gluconeogenesis	PGK	-1000	1000	-36.2523	-35.6045	-35.7393	-19.9436	-36.1863	-36.5066	-36.0934	-35.8154	-37.0162	-36.528	-36.3583	-36.1234	-36.0147	-35.8432	-35.7463	-36.2749	-35.6606	-36.3334	-35.7417	-36.3104	-36.885	-35.7159	-36.0919	-36.3308	-36.3801	-36.5525	-36.1238	-36.7578	-36.883	-36.1389	-36.3375	-35.6529	-36.1994	-36.4522	-36.2064	-36.1962	-36.1831	-35.9646	-36.146	-36.3896	-35.6887	-36.8784	-36.1055
PGM	Bpgm,Pgam1,Pgam2	2pg_c <==> 3pg_c	Glycolysis/gluconeogenesis	PGM	-1000	1000	-36.2523	-35.6045	-35.7393	-19.9436	-36.1863	-36.5066	-36.0934	-35.8154	-37.0162	-36.528	-36.3583	-36.1234	-36.0147	-35.8432	-35.7463	-36.2749	-35.6606	-36.3334	-35.7417	-36.3104	-36.885	-35.7159	-36.0919	-36.3308	-36.3801	-36.5525	-36.1238	-36.7578	-36.883	-36.1389	-36.3375	-35.6529	-36.1994	-36.4522	-36.2064	-36.1962	-36.1831	-35.9646	-36.146	-36.3896	-35.6887	-36.8784	-36.1055
PGMT	Pgm1,Pgm2	g1p_c <==> g6p_c	Glycolysis/gluconeogenesis	PGMT	-1000	133.333	-0.0041476	-0.0042263	-0.0042431	-0.894431	-0.0041461	-0.0041969	-0.0041151	-0.0041445	-6.39e-14	-0.0042448	-0.0042552	-0.0042318	-0.0041083	-0.0041022	-0.0042422	-0.0042839	-0.0040582	-0.0041077	-6.75e-14	-0.0040939	-0.0041324	-0.0040926	-0.0040964	-0.0042683	-0.00412	-0.0041303	-0.0042996	-0.0041309	-0.0041982	-0.0041063	-0.0041412	-0.0042282	-0.0041077	-0.0042881	-0.004121	-0.004075	-0.0040861	-0.0040494	-0.0040726	-1.42e-14	-5.33e-14	-0.0043302	-0.0040425
PYK	Pkm,Pklr	adp_c + h_c + pep_c --> atp_c + pyr_c	Glycolysis/gluconeogenesis	PYK	0	1000	10.2258	10.043	10.081	5.52402	10.2072	10.2975	10.181	10.1025	10.4417	10.3035	10.2556	10.1894	10.1588	10.1104	10.083	10.2321	10.0589	10.2487	10.0821	10.2422	10.4043	10.0745	10.1806	10.2479	10.2619	10.3105	10.1895	10.3684	10.4037	10.1938	10.2498	10.0566	10.2109	10.2821	10.2128	10.21	10.2063	10.1447	10.1958	10.2649	10.0671	10.4023	10.1844
TPI	Tpi1	dhap_c <==> g3p_c	Glycolysis/gluconeogenesis	TPI	-1000	1000	12.0882	12.0741	12.0938	10.7634	11.9935	11.7871	11.7595	11.6268	11.8924	11.7756	11.852	11.811	11.7044	11.5701	11.8303	11.8054	11.6774	11.6117	11.6509	11.7272	11.7971	11.8638	11.9744	12.1075	12.0553	12.1242	11.9574	11.7836	11.9191	11.8089	11.92	11.6779	11.881	11.9905	11.9848	11.7872	11.9199	11.7968	11.7815	11.7428	11.8409	12.0947	12.04
r0122	Pklr	h_c + pep_c + gdp_c --> pyr_c + gtp_c	Glycolysis/gluconeogenesis	r0122	0	1000	5.93327	5.82726	5.84931	3.22789	5.92246	5.97488	5.90726	5.86176	6.05846	5.97838	5.95062	5.91217	5.89438	5.86631	5.85046	5.93697	5.83642	5.94653	5.84984	5.94277	6.03681	5.84547	5.90701	5.94613	5.95417	5.98239	5.91226	6.016	6.03648	5.91469	5.9472	5.83517	5.9246	5.966	5.92574	5.92408	5.92194	5.88617	5.91586	5.95588	5.8412	6.03575	5.90923
r0165	Pklr	h_c + udp_c + pep_c --> pyr_c + utp_c	Glycolysis/gluconeogenesis	r0165	0	1000	6.69831	6.57865	6.60355	3.86905	6.68611	6.74529	6.66894	6.61758	6.83871	6.74925	6.71791	6.67451	6.6544	6.62272	6.60485	6.70251	6.58896	6.71327	6.60323	6.70903	6.81519	6.59919	6.66866	6.71284	6.7219	6.75375	6.67461	6.79169	6.81482	6.67733	6.71404	6.58758	6.68852	6.73528	6.68981	6.68792	6.68551	6.64513	6.67865	6.72293	6.59346	6.81402	6.67115
r0280	Pklr	h_c + pep_c + dadp_c --> pyr_c + datp_c	Glycolysis/gluconeogenesis	r0280	0	1000	6.69748	6.57781	6.6027	3.66134	6.68528	6.74445	6.66812	6.61675	6.83871	6.7484	6.71706	6.67366	6.65358	6.6219	6.604	6.70165	6.58815	6.71245	6.60323	6.70821	6.81436	6.59837	6.66784	6.71199	6.72108	6.75293	6.67375	6.79086	6.81398	6.67651	6.71321	6.58674	6.6877	6.73442	6.68898	6.68711	6.68469	6.64432	6.67783	6.72293	6.59346	6.81315	6.67034
r0413	Pklr	h_c + pep_c + dgdp_c --> pyr_c + dgtp_c	Glycolysis/gluconeogenesis	r0413	0	1000	6.69748	6.57781	6.6027	3.66134	6.68528	6.74445	6.66812	6.61675	6.83871	6.7484	6.71706	6.67366	6.65358	6.6219	6.604	6.70165	6.58815	6.71245	6.60323	6.70821	6.81436	6.59837	6.66784	6.71199	6.72108	6.75293	6.67375	6.79086	6.81398	6.67651	6.71321	6.58674	6.6877	6.73442	6.68898	6.68711	6.68469	6.64432	6.67783	6.72293	6.59346	6.81315	6.67034
FBA4	Aldoa,Aldob,Aldoc	xu1p_DASH_DASH_DASH_D_c <==> dhap_c + gcald_c	Glyoxylate and dicarboxylate metabolism	FBA4	0	594.595	0.0414757	0.0422635	0.0424315	0.0389775	0.0414615	0.0419687	0.041151	0.0414452	2.92e-14	0.0424479	0.0425519	0.0423184	0.0410831	0.0410219	0.0424217	0.042839	0.0405817	0.041077	3.83e-14	0.040939	0.0413239	0.0409257	0.0409641	0.0426826	0.0412004	0.0413028	0.0429957	0.0413086	0.0419815	0.0410626	0.0414121	0.0422819	0.0410771	0.0428807	0.0412101	0.0407503	0.0408612	0.0404942	0.0407264	7.76e-15	2.56e-14	0.0433017	0.0404246
GCALDD	Aldh3a1,Aldh9a1,Aldh1a2,Aldh3a2,Aldh3b2,Aldh3b1,Aldh1a1,Aldh7a1,Aldh1a3	gcald_c + h2o_c + nad_c --> glyclt_c + 2 h_c + nadh_c	Glyoxylate and dicarboxylate metabolism	GCALDD	0	594.595	0.0414757	0.0422635	0.0424315	0.0389775	0.0414615	0.0419687	0.041151	0.0414452	3.04e-14	0.0424479	0.0425519	0.0423184	0.0410831	0.0410219	0.0424217	0.042839	0.0405817	0.041077	3.83e-14	0.040939	0.0413239	0.0409257	0.0409641	0.0426826	0.0412004	0.0413028	0.0429957	0.0413086	0.0419815	0.0410626	0.0414121	0.0422819	0.0410771	0.0428807	0.0412101	0.0407503	0.0408612	0.0404942	0.0407264	7.76e-15	2.56e-14	0.0433017	0.0404246
GLYCLTDy	Grhpr	glx_c + h_c + nadph_c --> glyclt_c + nadp_c	Glyoxylate and dicarboxylate metabolism	GLYCLTDy	0	666.667	1.0594	1.79133	1.8734	4.92e-15	0.716607	1.84097	1.83095	1.6703	3.05e-15	1.79819	1.51355	1.08957	1.37272	1.53956	1.59081	1.61433	1.75135	1.40966	3.96e-15	1.30727	0.811711	1.38817	1.32872	1.14557	1.48646	1.30607	0.902925	0.896853	0.841095	1.68474	0.502567	4.14e-12	1.7288	1.56102	1.2478	1.62304	1.45535	1.41687	1.5246	8.13e-16	2.6e-15	0.226744	1.86497
GLYCTO1p	Hao2,Hao1	glyclt_x + o2_x --> glx_x + h2o2_x	Glyoxylate and dicarboxylate metabolism	GLYCTO1p	0	666.667	1.10087	1.8336	1.91583	0.0389775	0.758069	1.88294	1.8721	1.71175	3.3e-14	1.84064	1.5561	1.13189	1.41381	1.58058	1.63323	1.65717	1.79194	1.45074	4.23e-14	1.34821	0.853035	1.42909	1.36968	1.18826	1.52766	1.34737	0.945921	0.938162	0.883077	1.72581	0.543979	0.0422819	1.76988	1.6039	1.28901	1.66379	1.49621	1.45736	1.56532	8.58e-15	2.82e-14	0.270046	1.9054
HPYRR2x	Ldhc,Ldhd,Ldhb,Ldhb,Ldha,Ldhal6b,Ldha	h_c + hpyr_c + nadh_c --> glyc_DASH_DASH_DASH_S_c + nad_c	Glyoxylate and dicarboxylate metabolism	HPYRR2x	0	275.696	0.0414757	0.0422635	0.0424315	0.0389775	0.0414615	0.0419687	0.041151	0.0414452	1.65e-14	0.0424479	0.0425519	0.0423184	0.0410831	0.0410219	0.0424217	0.042839	0.0405817	0.041077	2.22e-14	0.040939	0.0413239	0.0409257	0.0409641	0.0426826	0.0412004	0.0413028	0.0429957	0.0413086	0.0419815	0.0410626	0.0414121	0.0422819	0.0410771	0.0428807	0.0412101	0.0407503	0.0408612	0.0404942	0.0407264	4.56e-15	1.44e-14	0.0433017	0.0404246
KHK2	Khk	atp_c + xylu_DASH_DASH_DASH_D_c --> adp_c + h_c + xu1p_DASH_DASH_DASH_D_c	Glyoxylate and dicarboxylate metabolism	KHK2	0	594.595	0.0414757	0.0422635	0.0424315	0.0389775	0.0414615	0.0419687	0.041151	0.0414452	3.02e-14	0.0424479	0.0425519	0.0423184	0.0410831	0.0410219	0.0424217	0.042839	0.0405817	0.041077	4.04e-14	0.040939	0.0413239	0.0409257	0.0409641	0.0426826	0.0412004	0.0413028	0.0429957	0.0413086	0.0419815	0.0410626	0.0414121	0.0422819	0.0410771	0.0428807	0.0412101	0.0407503	0.0408612	0.0404942	0.0407264	8.25e-15	2.66e-14	0.0433017	0.0404246
PI3PP	Mtmr3	h2o_c + pail3p_DASH_hs_c --> pail_DASH_hs_c + pi_c	Inositol phosphate metabolism	PI3PP	0	1000	0.0003681	0.00066493	0.00028654	0.00034305	0.00055674	0.00033479	0.0005655	0.00033438	0.00063415	0.00067487	0.00027304	0.00066588	0.00032712	0.00028176	0.00030951	0.00039554	0.00057386	0.00039071	0.00060739	0.00034495	0.00047972	0.00042168	0.00036977	0.00046304	0.00052278	0.00050849	0.00058419	0.00040443	0.00065933	0.00030868	0.00035437	0.00061244	0.00058305	0.00028806	0.00055968	0.0005316	0.00038844	0.00039248	0.00065381	0.00028885	0.00059577	0.00066617	0.00054675
AATAi	Aadat	L2aadp_c + akg_c --> 2oxoadp_c + glu_DASH_DASH_DASH_L_c	Lysine metabolism	AATAi	0	834.22	2.01013	1.68118	1.64407	2.8596	2.15539	1.64978	1.62142	1.69816	2.78784	1.68954	1.81251	1.99711	1.826	1.73795	1.73875	1.77248	1.63443	1.83257	2.95202	1.87604	2.13169	1.80352	1.83769	2.01055	1.80531	1.89628	2.10147	2.08828	2.12855	1.68218	2.24153	2.56786	1.6681	1.82623	1.88566	1.71647	1.80204	1.79759	1.75103	2.91041	2.92189	2.44873	1.5791
CYSTA	Got1	akg_c + cys_DASH_DASH_DASH_L_c <==> glu_DASH_DASH_DASH_L_c + mercppyr_c	Methionine and cysteine metabolism	CYSTA	0	0.00120021	2.59881	2.58576	2.62472	2.13069	2.57265	2.79665	2.76252	2.74096	2.72336	2.78534	2.7616	2.70832	2.74447	2.73855	2.69943	2.78198	2.68803	2.76603	2.45336	2.70933	2.7513	2.63111	2.63826	2.64176	2.61275	2.63723	2.61961	2.75041	2.74172	2.73025	2.68044	2.59089	2.69797	2.7304	2.69029	2.7199	2.67211	2.68657	2.70631	2.61049	2.46186	2.68213	2.6493
MCLOR	Ldhal6b,Ldhb,Ldha,Uevld,Ldhc,Ldhb,Ldha	mercplac_c + nad_c <==> h_c + mercppyr_c + nadh_c	Methionine and cysteine metabolism	MCLOR	-0.0006001	0	-2.59881	-2.58576	-2.62472	-2.13069	-2.57265	-2.79665	-2.76252	-2.74096	-2.72336	-2.78534	-2.7616	-2.70832	-2.74447	-2.73855	-2.69943	-2.78198	-2.68803	-2.76603	-2.45336	-2.70933	-2.7513	-2.63111	-2.63826	-2.64176	-2.61275	-2.63723	-2.61961	-2.75041	-2.74172	-2.73025	-2.68044	-2.59089	-2.69797	-2.7304	-2.69029	-2.7199	-2.67211	-2.68657	-2.70631	-2.61049	-2.46186	-2.68213	-2.6493
CATp	Cat	2 h2o2_x --> 2 h2o_x + o2_x	Miscellaneous	CATp	0	1000	10.2808	10.4312	10.4474	11.5526	10.1762	10.404	10.2681	10.2546	11.1513	10.4789	10.4018	10.2915	10.1698	10.1511	10.2608	10.444	10.1593	10.2699	11.8081	10.2386	10.2712	10.1103	10.1282	10.4583	10.3148	10.3182	10.3376	10.2678	10.3193	10.2185	10.0925	10.3953	10.2503	10.5526	10.1589	10.2313	10.2385	10.1427	10.1726	11.6416	11.6875	10.3752	10.1647
H2CO3Dm	Car5a,Car5b	co2_m + h2o_m <==> h2co3_m	Miscellaneous	H2CO3Dm	0	1000	0.0474008	0.0483011	0.0484931	0.0445457	0.0473845	0.0479643	0.0470297	0.0473659	5.11e-11	0.0485119	0.0486308	0.0483639	0.0469521	0.0468821	0.0484819	0.0489589	0.0463791	0.0469451	3.7e-11	0.0467874	0.0472273	0.0467722	0.0468162	0.0487801	0.0470862	0.0472032	0.0491379	0.0472098	0.0479789	0.0469286	0.0473281	0.0483222	0.0469453	0.0490065	0.0470973	0.0465718	0.0466985	0.0462791	0.0465445	7.91e-12	3.27e-11	0.0494877	0.0461995
UDPDOLPT_L	Alg5	dolp_DASH_L_c + udpg_c --> dolglcp_DASH_L_c + udp_c	N-glycan synthesis	UDPDOLPT_L	0	100	0.00414757	0.00422635	0.00424315	0.510218	0.00414615	0.00419688	0.0041151	0.00414452	3.56e-14	0.00424479	0.00425519	0.00423184	0.00410831	0.00410219	0.00424217	0.0042839	0.00405817	0.0041077	4.38e-14	0.0040939	0.00413239	0.00409257	0.00409641	0.00426826	0.00412004	0.00413028	0.00429956	0.00413086	0.00419815	0.00410625	0.00414121	0.00422819	0.00410771	0.00428807	0.00412101	0.00407503	0.00408612	0.00404942	0.00407264	9.23e-15	2.91e-14	0.00433018	0.00404246
THD1m	Nnt	h_c + nadh_m + nadp_m <==> h_m + nad_m + nadph_m	NAD metabolism	THD1m	-1000	1000	2.95345	2.52966	2.33824	11.556	3.28488	2.2232	2.23776	2.41045	3.49799	2.16966	2.30421	2.68792	2.49712	2.33587	2.476	2.28768	2.17889	2.36438	3.73508	2.44498	2.76181	2.96439	2.65904	2.71183	2.63248	2.85923	3.03864	2.55022	2.83907	2.28789	3.03725	3.31671	2.40949	2.15039	2.62651	2.26028	2.44448	2.33586	2.33904	3.68856	3.80642	3.30739	2.46698
ADK1m	Ak4,Ak2	amp_m + atp_m <==> 2 adp_m	Nucleotide interconversion	ADK1m	-1000	1000	-0.363074	-0.373361	-0.365441	-0.344728	-0.374142	-0.362032	-0.362144	-0.369565	-0.349331	-0.354431	-0.348688	-0.358643	-0.353936	-0.349852	-0.36881	-0.353631	-0.346059	-0.341848	-0.343463	-0.34126	-0.344901	-0.391894	-0.366268	-0.355529	-0.362226	-0.369383	-0.370677	-0.335827	-0.360045	-0.355684	-0.359761	-0.352578	-0.363953	-0.335365	-0.357923	-0.345724	-0.351921	-0.3448	-0.351066	-0.350052	-0.360062	-0.36836	-0.378286
ADK3m	Ak3	amp_m + gtp_m <==> adp_m + gdp_m	Nucleotide interconversion	ADK3m	-1000	1000	0.363074	0.373361	0.365441	0.344727	0.374142	0.362032	0.362144	0.369565	0.349331	0.354431	0.348688	0.358643	0.353936	0.349852	0.36881	0.353631	0.346059	0.341848	0.343463	0.34126	0.344901	0.391894	0.366268	0.355529	0.362226	0.369383	0.370677	0.335827	0.360045	0.355684	0.359761	0.352578	0.363953	0.335365	0.357923	0.345724	0.351921	0.3448	0.351066	0.350052	0.360062	0.36836	0.378286
AMPDA	Ampd2,Ampd1,Ampd3	amp_c + h2o_c + h_c --> imp_c + nh4_c	Nucleotide interconversion	AMPDA	0	1000	10.5689	10.7351	10.6838	10.2826	10.4895	10.3685	10.0968	10.2936	11.0009	10.5079	10.4987	10.493	10.1129	10.0723	10.4286	10.5469	10.1086	10.2644	11.6031	10.2856	10.3664	10.1013	10.1462	10.8633	10.4009	10.4512	10.8609	10.3444	10.48	10.0791	10.2483	10.5153	10.1578	10.8144	10.1479	10.2026	10.2832	10.0783	10.0902	11.0715	11.4238	10.9463	10.003
CYTK1	Cmpk1	atp_c + cmp_c <==> adp_c + cdp_c	Nucleotide interconversion	CYTK1	-1000	1000	-2.38201	-2.33937	-2.34822	-1.2125	-2.37767	-2.3987	-2.37157	-2.35327	-2.43256	-2.40008	-2.38892	-2.37348	-2.3664	-2.35513	-2.34868	-2.38342	-2.34314	-2.38736	-2.34881	-2.38585	-2.42362	-2.34676	-2.37148	-2.38711	-2.39042	-2.40176	-2.37348	-2.41526	-2.42345	-2.37457	-2.38761	-2.34254	-2.37855	-2.39508	-2.379	-2.37835	-2.37749	-2.36313	-2.37505	-2.39141	-2.34525	-2.42309	-2.3724
CYTK10	Cmpk1	cmp_c + dgtp_c <==> cdp_c + dgdp_c	Nucleotide interconversion	CYTK10	-1000	1000	1.14632	1.12582	1.13008	0.650174	1.14423	1.15435	1.14129	1.1325	1.17038	1.15503	1.14966	1.14223	1.1388	1.13338	1.13031	1.14702	1.1276	1.14888	1.13008	1.14816	1.16633	1.12935	1.14124	1.14879	1.15036	1.15581	1.14224	1.1623	1.16626	1.14273	1.14901	1.12735	1.14464	1.15263	1.14486	1.14454	1.14413	1.13722	1.14296	1.15057	1.1284	1.16611	1.14168
CYTK11	Cmpk1	dcmp_c + dgtp_c <==> dcdp_c + dgdp_c	Nucleotide interconversion	CYTK11	-1000	1000	1.14632	1.12582	1.13008	0.650174	1.14423	1.15435	1.14129	1.1325	1.17038	1.15503	1.14966	1.14223	1.1388	1.13338	1.13031	1.14702	1.1276	1.14888	1.13008	1.14816	1.16633	1.12935	1.14124	1.14879	1.15036	1.15581	1.14224	1.1623	1.16626	1.14273	1.14901	1.12735	1.14464	1.15263	1.14486	1.14454	1.14413	1.13722	1.14296	1.15057	1.1284	1.16611	1.14168
CYTK12	Cmpk1	dcmp_c + dctp_c <==> 2 dcdp_c	Nucleotide interconversion	CYTK12	-1000	1000	-0.528054	-0.518629	-0.520592	-0.265162	-0.527093	-0.531759	-0.525739	-0.521693	-0.539295	-0.532074	-0.529605	-0.526183	-0.524593	-0.522096	-0.520694	-0.528392	-0.519433	-0.529232	-0.520724	-0.528896	-0.537264	-0.520241	-0.525716	-0.529206	-0.529912	-0.532423	-0.526194	-0.535413	-0.537239	-0.5264	-0.529293	-0.519333	-0.527281	-0.530974	-0.527383	-0.527232	-0.527043	-0.523859	-0.526501	-0.530159	-0.51997	-0.537182	-0.525909
CYTK13	Cmpk1	datp_c + dcmp_c <==> dadp_c + dcdp_c	Nucleotide interconversion	CYTK13	-1000	1000	1.14632	1.12582	1.13008	0.650174	1.14423	1.15435	1.14129	1.1325	1.17038	1.15503	1.14966	1.14223	1.1388	1.13338	1.13031	1.14702	1.1276	1.14888	1.13008	1.14816	1.16633	1.12935	1.14124	1.14879	1.15036	1.15581	1.14224	1.1623	1.16626	1.14273	1.14901	1.12735	1.14464	1.15263	1.14486	1.14454	1.14413	1.13722	1.14296	1.15057	1.1284	1.16611	1.14168
CYTK14	Cmpk1	dcmp_c + utp_c <==> dcdp_c + udp_c	Nucleotide interconversion	CYTK14	-1000	1000	1.14549	1.12498	1.12924	0.442472	1.1434	1.15351	1.14047	1.13167	1.17038	1.15418	1.14881	1.14139	1.13798	1.13256	1.12946	1.14616	1.12679	1.14806	1.13008	1.14734	1.1655	1.12853	1.14043	1.14794	1.14953	1.15498	1.14138	1.16148	1.16542	1.14191	1.14818	1.12651	1.14382	1.15177	1.14404	1.14373	1.14331	1.13641	1.14214	1.15057	1.1284	1.16524	1.14087
CYTK2	Cmpk1	atp_c + dcmp_c <==> adp_c + dcdp_c	Nucleotide interconversion	CYTK2	-1000	1000	-2.38201	-2.33937	-2.34822	-1.2125	-2.37767	-2.3987	-2.37157	-2.35327	-2.43256	-2.40008	-2.38892	-2.37348	-2.3664	-2.35513	-2.34868	-2.38342	-2.34314	-2.38736	-2.34881	-2.38585	-2.42362	-2.34676	-2.37148	-2.38711	-2.39042	-2.40176	-2.37348	-2.41526	-2.42345	-2.37457	-2.38761	-2.34254	-2.37855	-2.39508	-2.379	-2.37835	-2.37749	-2.36313	-2.37505	-2.39141	-2.34525	-2.42309	-2.3724
CYTK5	Cmpk1	ctp_c + dcmp_c <==> cdp_c + dcdp_c	Nucleotide interconversion	CYTK5	-1000	1000	-0.528054	-0.518629	-0.520592	-0.265162	-0.527093	-0.531759	-0.525739	-0.521693	-0.539295	-0.532074	-0.529605	-0.526183	-0.524593	-0.522096	-0.520694	-0.528392	-0.519433	-0.529232	-0.520724	-0.528896	-0.537264	-0.520241	-0.525716	-0.529206	-0.529912	-0.532423	-0.526194	-0.535413	-0.537239	-0.5264	-0.529293	-0.519333	-0.527281	-0.530974	-0.527383	-0.527232	-0.527043	-0.523859	-0.526501	-0.530159	-0.51997	-0.537182	-0.525909
CYTK6	Cmpk1	cmp_c + ctp_c <==> 2 cdp_c	Nucleotide interconversion	CYTK6	-1000	1000	-0.528054	-0.518629	-0.520592	-0.265162	-0.527093	-0.531759	-0.525739	-0.521693	-0.539295	-0.532074	-0.529605	-0.526183	-0.524593	-0.522096	-0.520694	-0.528392	-0.519433	-0.529232	-0.520724	-0.528896	-0.537264	-0.520241	-0.525716	-0.529206	-0.529912	-0.532423	-0.526194	-0.535413	-0.537239	-0.5264	-0.529293	-0.519333	-0.527281	-0.530974	-0.527383	-0.527232	-0.527043	-0.523859	-0.526501	-0.530159	-0.51997	-0.537182	-0.525909
CYTK7	Cmpk1	cmp_c + utp_c <==> cdp_c + udp_c	Nucleotide interconversion	CYTK7	-1000	1000	1.14549	1.12498	1.12924	0.442472	1.1434	1.15351	1.14047	1.13167	1.17038	1.15418	1.14881	1.14139	1.13798	1.13256	1.12946	1.14616	1.12679	1.14806	1.13008	1.14734	1.1655	1.12853	1.14043	1.14794	1.14953	1.15498	1.14138	1.16148	1.16542	1.14191	1.14818	1.12651	1.14382	1.15177	1.14404	1.14373	1.14331	1.13641	1.14214	1.15057	1.1284	1.16524	1.14087
CYTK8	Cmpk1	cmp_c + datp_c <==> cdp_c + dadp_c	Nucleotide interconversion	CYTK8	-1000	1000	1.14632	1.12582	1.13008	0.650174	1.14423	1.15435	1.14129	1.1325	1.17038	1.15503	1.14966	1.14223	1.1388	1.13338	1.13031	1.14702	1.1276	1.14888	1.13008	1.14816	1.16633	1.12935	1.14124	1.14879	1.15036	1.15581	1.14224	1.1623	1.16626	1.14273	1.14901	1.12735	1.14464	1.15263	1.14486	1.14454	1.14413	1.13722	1.14296	1.15057	1.1284	1.16611	1.14168
CYTK9	Cmpk1	cmp_c + dctp_c <==> cdp_c + dcdp_c	Nucleotide interconversion	CYTK9	-1000	1000	-0.528054	-0.518629	-0.520592	-0.265162	-0.527093	-0.531759	-0.525739	-0.521693	-0.539295	-0.532074	-0.529605	-0.526183	-0.524593	-0.522096	-0.520694	-0.528392	-0.519433	-0.529232	-0.520724	-0.528896	-0.537264	-0.520241	-0.525716	-0.529206	-0.529912	-0.532423	-0.526194	-0.535413	-0.537239	-0.5264	-0.529293	-0.519333	-0.527281	-0.530974	-0.527383	-0.527232	-0.527043	-0.523859	-0.526501	-0.530159	-0.51997	-0.537182	-0.525909
DGK1	Guk1	atp_c + dgmp_c <==> adp_c + dgdp_c	Nucleotide interconversion	DGK1	-1000	-0.0003778	-5.18159	-4.78143	-4.73301	-2.53434	-5.39195	-4.78413	-4.94447	-4.93201	-5.3155	-4.70908	-4.95813	-5.35079	-5.24408	-5.13466	-4.90627	-4.88247	-4.82028	-5.11745	-4.37762	-5.16715	-5.36473	-5.17827	-5.11799	-5.01621	-4.88203	-4.98635	-5.19368	-5.29701	-5.35473	-4.94861	-5.56676	-5.52622	-4.8875	-4.7367	-5.20472	-4.95873	-5.01416	-5.12154	-4.99053	-4.8541	-4.72407	-5.49824	-4.72953
GK1	Guk1	atp_c + gmp_c <==> adp_c + gdp_c	Nucleotide interconversion	GK1	0	1000	5.18159	4.78143	4.73301	2.53434	5.39195	4.78413	4.94447	4.93201	5.3155	4.70908	4.95813	5.35079	5.24408	5.13466	4.90627	4.88247	4.82028	5.11745	4.37762	5.16715	5.36473	5.17827	5.11799	5.01621	4.88203	4.98635	5.19368	5.29701	5.35473	4.94861	5.56676	5.52622	4.8875	4.7367	5.20472	4.95873	5.01416	5.12154	4.99053	4.8541	4.72407	5.49824	4.72953
GMPS2	Gmps	atp_c + gln_DASH_DASH_DASH_L_c + h2o_c + xmp_c --> amp_c + glu_DASH_DASH_DASH_L_c + gmp_c + 2 h_c + ppi_c	Nucleotide interconversion	GMPS2	0	1000	1.58889	1.80018	2.11058	2.66464	1.83854	2.80804	2.40552	2.62256	3.38432	2.82378	2.62606	2.70394	2.39193	2.37343	2.79175	2.83162	2.00486	2.26027	3.52187	2.10019	2.34475	2.18353	2.06888	2.06827	1.84801	1.84427	2.33091	2.35954	2.70332	2.54994	2.42746	3.02888	2.1755	2.65868	2.21456	2.20553	1.93761	2.3043	2.47592	3.33492	3.45995	2.84168	2.06846
IMPD	Impdh1,Impdh2	h2o_c + imp_c + nad_c --> h_c + nadh_c + xmp_c	Nucleotide interconversion	IMPD	0	1000	10.5689	10.7351	10.6838	10.2826	10.4895	10.3685	10.0968	10.2936	11.0195	10.5079	10.4987	10.493	10.1129	10.0723	10.4286	10.5469	10.1086	10.2644	11.621	10.2856	10.3664	10.1013	10.1462	10.8633	10.4009	10.4512	10.8609	10.3444	10.48	10.0791	10.2483	10.5153	10.1578	10.8144	10.1479	10.2026	10.2832	10.0783	10.0902	11.0895	11.4425	10.9463	10.003
NDP3ex	Cant1	gdp_e + h2o_e --> gmp_e + h_e + pi_e	Nucleotide interconversion	NDP3ex	0	1000	1.89159	1.55	1.58108	4.2889	2.01152	1.85673	1.9609	1.82856	3.08772	1.83404	1.8895	1.96862	2.05082	1.98434	1.74436	1.84474	1.85102	2.00596	3.3006	1.99641	2.20543	1.97977	1.98705	1.78004	1.88767	1.93219	1.75397	2.18051	2.13946	1.98935	2.25499	2.6207	1.92848	1.73972	2.06511	1.91173	1.92443	2.02745	1.99989	3.62481	3.33564	2.05467	1.90603
NDP8	Dtymk	dudp_c + h2o_c --> dump_c + h_c + pi_c	Nucleotide interconversion	NDP8	0	1000	0.0219969	0.0224147	0.0225038	0.020672	0.0219894	0.0222584	0.0218247	0.0219807	0.0230058	0.0225126	0.0225677	0.0224439	0.0217887	0.0217562	0.0224986	0.02272	0.0215228	0.0217855	0.0221105	0.0217123	0.0219164	0.0217052	0.0217256	0.022637	0.0218509	0.0219052	0.022803	0.0219083	0.0222652	0.0217778	0.0219632	0.0224245	0.0217855	0.0227421	0.0218561	0.0216122	0.021671	0.0214764	0.0215996	0.0222211	0.0230989	0.0229654	0.0214394
NDPK1	Nme3,Nme6,Nme2,Nme1,Nme7,Nme2,Nme1,Nme7	atp_c + gdp_c <==> adp_c + gtp_c	Nucleotide interconversion	NDPK1	-1000	1000	-4.29253	-4.21574	-4.23169	-2.29612	-4.28471	-4.32262	-4.27373	-4.24077	-4.3832	-4.32513	-4.30502	-4.2772	-4.26441	-4.24409	-4.23252	-4.29512	-4.22248	-4.30216	-4.23228	-4.29945	-4.3675	-4.22901	-4.27356	-4.30176	-4.30768	-4.3281	-4.27722	-4.35243	-4.36722	-4.27911	-4.30262	-4.22146	-4.28628	-4.31614	-4.2871	-4.28593	-4.28437	-4.2585	-4.27998	-4.30903	-4.2259	-4.3666	-4.2752
NDPK2	Nme3,Nme7,Nme2,Nme1,Nme6	atp_c + udp_c <==> adp_c + utp_c	Nucleotide interconversion	NDPK2	-1000	1000	-3.52749	-3.46434	-3.47745	-1.65497	-3.52106	-3.55222	-3.51204	-3.48494	-3.60294	-3.55426	-3.53773	-3.51487	-3.50438	-3.48769	-3.47814	-3.52959	-3.46993	-3.53542	-3.47889	-3.53319	-3.58912	-3.47529	-3.51191	-3.53505	-3.53995	-3.55674	-3.51487	-3.57674	-3.58887	-3.51647	-3.53579	-3.46905	-3.52237	-3.54686	-3.52303	-3.52208	-3.5208	-3.49955	-3.51719	-3.54198	-3.47364	-3.58833	-3.51327
NDPK3	Nme3,Nme7,Nme2,Nme1,Nme6	atp_c + cdp_c <==> adp_c + ctp_c	Nucleotide interconversion	NDPK3	-1000	1000	-1.85395	-1.82074	-1.82763	-0.947335	-1.85057	-1.86694	-1.84583	-1.83158	-1.89326	-1.86801	-1.85932	-1.8473	-1.84181	-1.83303	-1.82799	-1.85503	-1.8237	-1.85813	-1.82808	-1.85696	-1.88636	-1.82652	-1.84577	-1.8579	-1.86051	-1.86933	-1.84729	-1.87985	-1.88622	-1.84817	-1.85832	-1.82321	-1.85126	-1.86411	-1.85161	-1.85112	-1.85044	-1.83928	-1.84855	-1.86125	-1.82528	-1.88591	-1.84649
NDPK5	Nme3,Nme2,Nme1,Nme6,Nme7	atp_c + dgdp_c <==> adp_c + dgtp_c	Nucleotide interconversion	NDPK5	-1000	1000	-3.52832	-3.46519	-3.4783	-1.86267	-3.52189	-3.55306	-3.51286	-3.48577	-3.60294	-3.55511	-3.53858	-3.51572	-3.5052	-3.48851	-3.47899	-3.53044	-3.47074	-3.53624	-3.47889	-3.53401	-3.58995	-3.47611	-3.51273	-3.5359	-3.54078	-3.55756	-3.51573	-3.57756	-3.58971	-3.51729	-3.53662	-3.4699	-3.52319	-3.54771	-3.52386	-3.5229	-3.52162	-3.50036	-3.51801	-3.54198	-3.47364	-3.5892	-3.51408
NDPK7	Nme3,Nme2,Nme1,Nme6,Nme7	atp_c + dcdp_c <==> adp_c + dctp_c	Nucleotide interconversion	NDPK7	-1000	1000	-1.85395	-1.82074	-1.82763	-0.947335	-1.85057	-1.86694	-1.84583	-1.83158	-1.89326	-1.86801	-1.85932	-1.8473	-1.84181	-1.83303	-1.82799	-1.85503	-1.8237	-1.85813	-1.82808	-1.85696	-1.88636	-1.82652	-1.84577	-1.8579	-1.86051	-1.86933	-1.84729	-1.87985	-1.88622	-1.84817	-1.85832	-1.82321	-1.85126	-1.86411	-1.85161	-1.85112	-1.85044	-1.83928	-1.84855	-1.86125	-1.82528	-1.88591	-1.84649
NDPK8	Nme3,Nme2,Nme1,Nme6,Nme7	atp_c + dadp_c <==> adp_c + datp_c	Nucleotide interconversion	NDPK8	-1000	1000	-3.52832	-3.46519	-3.4783	-1.86267	-3.52189	-3.55306	-3.51286	-3.48577	-3.60294	-3.55511	-3.53858	-3.51572	-3.5052	-3.48851	-3.47899	-3.53044	-3.47074	-3.53624	-3.47889	-3.53401	-3.58995	-3.47611	-3.51273	-3.5359	-3.54078	-3.55756	-3.51573	-3.57756	-3.58971	-3.51729	-3.53662	-3.4699	-3.52319	-3.54771	-3.52386	-3.5229	-3.52162	-3.50036	-3.51801	-3.54198	-3.47364	-3.5892	-3.51408
NTD10	Nt5c2	h2o_c + xmp_c --> pi_c + xtsn_c	Nucleotide interconversion	NTD10	0	1000	8.97998	8.93492	8.5732	7.61794	8.65098	7.56051	7.6913	7.67106	7.63516	7.68411	7.87264	7.78905	7.72093	7.69892	7.63687	7.71525	8.1037	8.00415	8.09912	8.18536	8.02163	7.91777	8.07737	8.79505	8.55288	8.60689	8.52996	7.9849	7.77671	7.5292	7.82086	7.48639	7.98232	8.15568	7.93339	7.99708	8.34555	7.77403	7.61427	7.75458	7.98253	8.10459	7.93457
NTD4e	Nt5e	cmp_e + h2o_e --> cytd_e + pi_e	Nucleotide interconversion	NTD4e	0	1000	0.09532	0.0971305	0.0975166	0.0895786	0.0952874	0.0964532	0.0945738	0.0952498	0.0996918	0.0975544	0.0977934	0.0972568	0.0944178	0.094277	0.0974941	0.0984532	0.0932656	0.0944037	0.0958123	0.0940866	0.0949712	0.094056	0.0941444	0.0980938	0.0946874	0.0949227	0.0988132	0.094936	0.0964826	0.0943705	0.0951739	0.0971729	0.094404	0.0985491	0.0947097	0.0936529	0.0939077	0.0930644	0.0935981	0.0962915	0.100095	0.0995167	0.0929043
NTD7e	Nt5e	amp_e + h2o_e --> adn_e + pi_e	Nucleotide interconversion	NTD7e	0	1000	0.0328843	0.0335089	0.0336421	0.0309036	0.032873	0.0332752	0.0326268	0.0328601	0.0343925	0.0336551	0.0337376	0.0335525	0.032573	0.0325245	0.0336343	0.0339652	0.0321755	0.0325682	0.0330541	0.0324588	0.032764	0.0324482	0.0324787	0.0338412	0.0326661	0.0327472	0.0340894	0.0327518	0.0332854	0.0325567	0.0328339	0.0335235	0.0325683	0.0339983	0.0326738	0.0323092	0.0323971	0.0321061	0.0322902	0.0332194	0.0345317	0.0343321	0.0320509
NTD8	Nt5c2,Nt5c	dgmp_c + h2o_c --> dgsn_c + pi_c	Nucleotide interconversion	NTD8	0	999.999	5.15959	4.75901	4.71051	2.51367	5.36996	4.76188	4.92264	4.91003	5.29249	4.68657	4.93557	5.32835	5.22229	5.1129	4.88377	4.85975	4.79876	5.09567	4.35551	5.14544	5.34281	5.15656	5.09626	4.99357	4.86018	4.96444	5.17087	5.2751	5.33246	4.92683	5.5448	5.5038	4.86572	4.71395	5.18287	4.93712	4.99249	5.10007	4.96893	4.83188	4.70097	5.47528	4.70809
NTD9e	Nt5e	gmp_e + h2o_e --> gsn_e + pi_e	Nucleotide interconversion	NTD9e	0	1000	1.89159	1.55	1.58108	4.2889	2.01152	1.85673	1.9609	1.82856	3.08772	1.83404	1.8895	1.96862	2.05082	1.98434	1.74436	1.84474	1.85102	2.00596	3.3006	1.99641	2.20543	1.97977	1.98705	1.78004	1.88767	1.93219	1.75397	2.18051	2.13946	1.98935	2.25499	2.6207	1.92848	1.73972	2.06511	1.91173	1.92443	2.02745	1.99989	3.62481	3.33564	2.05467	1.90603
NTP3e	Cant1	gtp_e + h2o_e --> gdp_e + h_e + pi_e	Nucleotide interconversion	NTP3e	0	1000	1.89159	1.55	1.58108	4.2889	2.01152	1.85673	1.9609	1.82856	3.08772	1.83404	1.8895	1.96862	2.05082	1.98434	1.74436	1.84474	1.85102	2.00596	3.3006	1.99641	2.20543	1.97977	1.98705	1.78004	1.88767	1.93219	1.75397	2.18051	2.13946	1.98935	2.25499	2.6207	1.92848	1.73972	2.06511	1.91173	1.92443	2.02745	1.99989	3.62481	3.33564	2.05467	1.90603
PUNP1	Pnp	adn_c + pi_c <==> ade_c + r1p_c	Nucleotide interconversion	PUNP1	-304.526	1000	0.0328843	0.0335089	0.0336421	0.0309036	0.032873	0.0332752	0.0326268	0.0328601	0.0343925	0.0336551	0.0337376	0.0335525	0.032573	0.0325245	0.0336343	0.0339652	0.0321755	0.0325682	0.0330541	0.0324588	0.032764	0.0324482	0.0324787	0.0338412	0.0326661	0.0327472	0.0340894	0.0327518	0.0332854	0.0325567	0.0328339	0.0335235	0.0325683	0.0339983	0.0326738	0.0323092	0.0323971	0.0321061	0.0322902	0.0332194	0.0345317	0.0343321	0.0320509
PUNP7	Pnp	pi_c + xtsn_c <==> r1p_c + xan_c	Nucleotide interconversion	PUNP7	0	1000	8.97998	8.93492	8.5732	7.61794	8.65098	7.56051	7.6913	7.67106	7.63516	7.68411	7.87264	7.78905	7.72093	7.69892	7.63687	7.71525	8.1037	8.00415	8.09912	8.18536	8.02163	7.91777	8.07737	8.79505	8.55288	8.60689	8.52996	7.9849	7.77671	7.5292	7.82086	7.48639	7.98232	8.15568	7.93339	7.99708	8.34555	7.77403	7.61427	7.75458	7.98253	8.10459	7.93457
TMDK1	Tk2,Tk1	atp_c + thymd_c --> adp_c + dtmp_c + h_c	Nucleotide interconversion	TMDK1	0	1000	0.0328843	0.0335089	0.0336421	0.0309036	0.032873	0.0332752	0.0326268	0.0328601	0.0343925	0.0336551	0.0337376	0.0335525	0.032573	0.0325245	0.0336343	0.0339652	0.0321755	0.0325682	0.0330541	0.0324588	0.032764	0.0324482	0.0324787	0.0338412	0.0326661	0.0327472	0.0340894	0.0327518	0.0332854	0.0325567	0.0328339	0.0335235	0.0325683	0.0339983	0.0326738	0.0323092	0.0323971	0.0321061	0.0322902	0.0332194	0.0345317	0.0343321	0.0320509
TRDR	Txnrd1	h_c + nadph_c + trdox_c --> nadp_c + trdrd_c	Nucleotide interconversion	TRDR	0.0007556	1000	5.20358	4.80384	4.75552	2.55502	5.41394	4.80639	4.96629	4.95399	5.3385	4.73159	4.9807	5.37324	5.26587	5.15642	4.92877	4.90519	4.8418	5.13924	4.39973	5.18886	5.38664	5.19997	5.13971	5.03885	4.90388	5.00825	5.21648	5.31892	5.37699	4.97039	5.58872	5.54864	4.90929	4.75944	5.22658	4.98034	5.03583	5.14302	5.01213	4.87632	4.74717	5.52121	4.75096
UMPK	Cmpk1	atp_c + ump_c <==> adp_c + udp_c	Nucleotide interconversion	UMPK	-1000	1000	-2.6518	-2.60422	-2.61407	-1.36435	-2.64696	-2.67037	-2.64019	-2.61977	-2.70793	-2.67188	-2.65943	-2.64224	-2.63443	-2.62187	-2.61459	-2.65328	-2.60854	-2.65779	-2.61471	-2.65612	-2.69819	-2.61255	-2.6401	-2.6574	-2.66119	-2.67382	-2.64219	-2.68887	-2.69795	-2.64353	-2.65805	-2.60776	-2.64797	-2.66627	-2.64846	-2.64778	-2.6468	-2.63083	-2.6441	-2.66218	-2.61061	-2.69745	-2.64117
UMPK2	Cmpk1	ctp_c + ump_c <==> cdp_c + udp_c	Nucleotide interconversion	UMPK2	-1000	1000	-0.797844	-0.78348	-0.786444	-0.417012	-0.796386	-0.803425	-0.794357	-0.788195	-0.814671	-0.803864	-0.800109	-0.794936	-0.792623	-0.78884	-0.7866	-0.798247	-0.784836	-0.799663	-0.786633	-0.799165	-0.81183	-0.786034	-0.794337	-0.799493	-0.800685	-0.804486	-0.794899	-0.809022	-0.811738	-0.795367	-0.799729	-0.784546	-0.796703	-0.802161	-0.796847	-0.796656	-0.796359	-0.791558	-0.795548	-0.800931	-0.785336	-0.811545	-0.794674
UMPK3	Cmpk1	ump_c + utp_c <==> 2 udp_c	Nucleotide interconversion	UMPK3	-1000	1000	0.875696	0.860127	0.863382	0.290622	0.874104	0.881848	0.87185	0.865165	0.895007	0.882388	0.878305	0.872632	0.86995	0.865815	0.863551	0.87631	0.861391	0.877629	0.864175	0.877068	0.890934	0.862741	0.871804	0.87765	0.87876	0.88292	0.872678	0.887868	0.890918	0.87294	0.877744	0.861293	0.8744	0.880586	0.874574	0.874306	0.873996	0.868712	0.873095	0.879803	0.86303	0.890877	0.872103
UMPK4	Cmpk1	gtp_c + ump_c <==> gdp_c + udp_c	Nucleotide interconversion	UMPK4	-1000	1000	1.64074	1.61152	1.61762	0.931774	1.63775	1.65226	1.63353	1.62099	1.67526	1.65325	1.6456	1.63497	1.62997	1.62222	1.61794	1.64185	1.61394	1.64437	1.61756	1.64332	1.66931	1.61646	1.63345	1.64436	1.64649	1.65429	1.63503	1.66356	1.66926	1.63558	1.64458	1.61371	1.63832	1.64986	1.63864	1.63815	1.63757	1.62767	1.63588	1.64685	1.61529	1.66915	1.63403
UMPK5	Cmpk1	datp_c + ump_c <==> dadp_c + udp_c	Nucleotide interconversion	UMPK5	-1000	1000	0.876526	0.860972	0.864231	0.498324	0.874933	0.882687	0.872673	0.865994	0.895007	0.883237	0.879156	0.873478	0.870772	0.866635	0.864399	0.877167	0.862202	0.87845	0.864175	0.877887	0.89176	0.863559	0.872623	0.878504	0.879584	0.883746	0.873538	0.888694	0.891758	0.873761	0.878573	0.862138	0.875221	0.881443	0.875398	0.875121	0.874814	0.869522	0.87391	0.879803	0.86303	0.891743	0.872912
UMPK6	Cmpk1	dctp_c + ump_c <==> dcdp_c + udp_c	Nucleotide interconversion	UMPK6	-1000	1000	-0.797844	-0.78348	-0.786444	-0.417012	-0.796386	-0.803425	-0.794357	-0.788195	-0.814671	-0.803864	-0.800109	-0.794936	-0.792623	-0.78884	-0.7866	-0.798247	-0.784836	-0.799663	-0.786633	-0.799165	-0.81183	-0.786034	-0.794337	-0.799493	-0.800685	-0.804486	-0.794899	-0.809022	-0.811738	-0.795367	-0.799729	-0.784546	-0.796703	-0.802161	-0.796847	-0.796656	-0.796359	-0.791558	-0.795548	-0.800931	-0.785336	-0.811545	-0.794674
UMPK7	Cmpk1	dgtp_c + ump_c <==> dgdp_c + udp_c	Nucleotide interconversion	UMPK7	-1000	1000	0.876526	0.860972	0.864231	0.498324	0.874933	0.882687	0.872673	0.865994	0.895007	0.883237	0.879156	0.873478	0.870772	0.866635	0.864399	0.877167	0.862202	0.87845	0.864175	0.877887	0.89176	0.863559	0.872623	0.878504	0.879584	0.883746	0.873538	0.888694	0.891758	0.873761	0.878573	0.862138	0.875221	0.881443	0.875398	0.875121	0.874814	0.869522	0.87391	0.879803	0.86303	0.891743	0.872912
GUAPRT	Hprt1	gua_c + prpp_c --> gmp_c + ppi_c	Nucleotide salvage pathway	GUAPRT	0	1000	3.73135	3.12253	2.76427	3.09e-15	3.69201	2.11639	2.6765	2.44799	2.07619	2.0272	2.47432	2.78832	2.98948	2.89836	2.25633	2.19405	2.95108	2.9945	0.995107	3.20381	3.15812	3.13155	3.18605	3.09062	3.17174	3.28014	3.0065	3.07556	2.79175	2.53594	3.27773	2.63868	2.84932	2.22137	3.12793	2.88942	3.21314	2.95261	2.65074	1.65923	1.40972	2.80131	2.79619
ARABR	Akr1a1,Akr7a2,Akr1b1	arab_DASH_DASH_DASH_L_c + h_c + nadph_c --> abt_c + nadp_c	Pentose phosphate pathway	ARABR	0	1000	10.7396	10.6388	10.8095	0.0389775	10.904	11.4538	11.1856	11.2713	11.4292	11.4796	11.4377	11.1516	11.0318	11.4019	11.2461	11.4593	11.0667	11.421	11.2994	11.3766	11.2607	10.9521	11.0964	11.0102	11.1655	11.043	10.9607	11.2601	11.2444	11.1597	11.0561	11.0028	11.2677	11.3996	11.3447	11.2961	11.2978	11.3051	11.2214	11.3425	11.3274	11.1881	11.4253
G6PDH1er	H6pd	g6p_r + nad_r --> 6pgl_r + h_r + nadh_r	Pentose phosphate pathway	G6PDH1er	0	1000	1.09703	2.03404	2.20559	2.13583	1.09016	2.13866	1.35135	2.06858	2.27055	2.436	2.41961	2.26059	1.24763	1.32091	2.61184	2.65438	1.18315	1.20081	1.19704	1.2221	1.24796	1.11053	1.12948	2.10976	1.10798	1.16016	2.44183	1.27445	1.90884	1.41778	1.27424	2.23542	1.09476	2.75792	1.20141	1.11171	1.11373	1.10499	1.1194	1.11882	2.74622	2.72927	1.10756
G6PDH1rer	H6pd	g6p_r + nad_r <==> 6pgl_r + h_r + nadh_r	Pentose phosphate pathway	G6PDH1rer	-1000	1000	1.09703	2.03404	2.20559	2.13583	1.09016	2.13866	1.35135	2.06858	2.27055	2.436	2.41961	2.26059	1.24763	1.32091	2.61184	2.65438	1.18315	1.20081	1.19704	1.2221	1.24796	1.11053	1.12948	2.10976	1.10798	1.16016	2.44183	1.27445	1.90884	1.41778	1.27424	2.23542	1.09476	2.75792	1.20141	1.11171	1.11373	1.10499	1.1194	1.11882	2.74622	2.72927	1.10756
G6PDH2c	G6pd	3 nadp_c + 3 g6p_c --> 3 h_c + 3 nadph_c + 3 6pgl_c	Pentose phosphate pathway	G6PDH2c	0	666.667	2.89293	2.96544	2.95649	1.30376	2.94735	2.7866	2.852	2.79687	2.81949	2.86026	2.87519	2.91916	2.81605	2.86951	2.77578	2.87146	2.81486	2.86208	2.82667	2.89982	2.8584	2.89477	2.83937	2.94479	2.98283	2.88238	2.84921	2.86633	2.85545	2.83975	2.84418	2.87159	2.87244	2.92742	2.86858	2.81039	2.88758	2.91586	2.84602	2.83357	2.92326	2.82259	2.83939
G6PDH2r	G6pd	g6p_c + nadp_c <==> 6pgl_c + h_c + nadph_c	Pentose phosphate pathway	G6PDH2r	-1000	1000	0.964309	0.988479	0.985497	0.434586	0.982452	0.928866	0.950667	0.932289	0.93983	0.953419	0.958397	0.973053	0.938683	0.956502	0.925261	0.957153	0.938287	0.954027	0.942222	0.966607	0.952799	0.964924	0.946456	0.981597	0.994277	0.960793	0.949735	0.955445	0.951817	0.946584	0.948061	0.957196	0.95748	0.975808	0.956192	0.936796	0.962526	0.971952	0.948674	0.944522	0.974419	0.940862	0.946462
G6PDH2rer	H6pd	g6p_r + nadp_r <==> 6pgl_r + h_r + nadph_r	Pentose phosphate pathway	G6PDH2rer	-1000	1000	-2.19406	-4.06807	-4.41119	-4.27166	-2.18031	-4.27733	-2.7027	-4.13715	-4.54109	-4.872	-4.83922	-4.52117	-2.49526	-2.64182	-5.22367	-5.30877	-2.3663	-2.40163	-2.39408	-2.44419	-2.49592	-2.22107	-2.25895	-4.21952	-2.21595	-2.32032	-4.88366	-2.54889	-3.81767	-2.83556	-2.54847	-4.47083	-2.18952	-5.51584	-2.40282	-2.22341	-2.22746	-2.20998	-2.2388	-2.23764	-5.49244	-5.45854	-2.21513
PGL	Pgls	6pgl_c + h2o_c --> 6pgc_c + h_c	Pentose phosphate pathway	PGL	0	1000	9.64309	9.88479	9.85497	4.34586	9.82452	9.28866	9.50667	9.32289	9.3983	9.53419	9.58397	9.73053	9.38683	9.56502	9.25261	9.57153	9.38287	9.54027	9.42222	9.66607	9.52799	9.64924	9.46456	9.81597	9.94277	9.60793	9.49735	9.55445	9.51817	9.46583	9.48061	9.57196	9.5748	9.75808	9.56192	9.36796	9.62526	9.71952	9.48674	9.44522	9.74419	9.40862	9.46462
PPM	Pgm1	r1p_c <==> r5p_c	Pentose phosphate pathway	PPM	-1000	1000	10.9045	10.5184	10.1879	11.9377	10.6954	9.45052	9.68482	9.53248	10.7573	9.5518	9.79588	9.79122	9.80432	9.71578	9.41487	9.59396	9.9869	10.0427	11.4328	10.2142	10.2598	9.92999	10.0969	10.6089	10.4732	10.5718	10.318	10.1982	9.94945	9.55111	10.1087	10.1406	9.94337	9.92939	10.0312	9.94111	10.3024	9.83359	9.64646	11.4126	11.3527	10.1936	9.87265
PRPPS	Prps1l1,Prps1,Prps2	atp_c + r5p_c <==> amp_c + h_c + prpp_c	Pentose phosphate pathway	PRPPS	0	1000	3.73135	3.12253	2.76427	1.63e-14	3.69201	2.11639	2.6765	2.44799	2.09478	2.0272	2.47432	2.78832	2.98948	2.89836	2.25633	2.19405	2.95108	2.9945	1.01297	3.20381	3.15812	3.13155	3.18605	3.09062	3.17174	3.28014	3.0065	3.07556	2.79175	2.53594	3.27773	2.63868	2.84932	2.22137	3.12793	2.88942	3.21314	2.95261	2.65074	1.67719	1.42838	2.80131	2.79619
RBK	Rbks	atp_c + rib_DASH_DASH_DASH_D_c --> adp_c + h_c + r5p_c	Pentose phosphate pathway	RBK	0	1000	6.96576	6.85462	6.8194	1.46e-12	7.00268	6.80807	7.00978	6.68675	5.72186	6.87661	6.76748	6.90032	6.96134	6.90412	6.43279	6.7099	6.82465	7.00217	4.34484	7.01722	7.12698	6.93541	6.85299	6.79405	7.1137	6.97145	6.62105	7.09763	7.01048	6.98714	6.85331	6.14273	6.96489	6.71566	6.78691	6.85628	6.86278	6.95205	6.97419	4.9351	4.54779	6.56979	6.74668
RBK_D	Rbks	atp_c + rbl_DASH_DASH_DASH_D_c --> adp_c + h_c + ru5p_DASH_DASH_DASH_D_c	Pentose phosphate pathway	RBK_D	0	1000	3.84769	3.84683	3.81772	1.68e-12	3.81576	3.72967	3.79211	3.63728	3.45051	3.79951	3.70854	3.73981	3.74456	3.67946	3.52774	3.69329	3.71687	3.77273	3.12644	3.77713	3.86189	3.73628	3.70312	3.80393	3.90471	3.84389	3.68106	3.85146	3.81654	3.78474	3.69138	3.4757	3.77859	3.76376	3.64375	3.71295	3.72355	3.72576	3.76817	3.28038	3.12602	3.64887	3.65015
RPE	Rpe	ru5p_DASH_DASH_DASH_D_c <==> xu5p_DASH_DASH_DASH_D_c	Pentose phosphate pathway	RPE	-1000	1000	8.42499	8.53272	8.4515	7.95849	8.26035	8.11062	8.15864	7.86239	8.08018	8.32142	8.06667	8.05893	8.01691	7.81371	7.67816	8.06326	8.04285	8.08873	8.1609	8.09129	8.32058	8.00969	7.95949	8.42168	8.50515	8.40412	8.1032	8.3082	8.25569	8.15183	7.9122	7.76005	8.14948	8.33939	7.78811	7.99551	8.03141	7.951	8.0985	8.18644	7.95627	8.02569	7.85391
RPI	Rpia	r5p_c <==> ru5p_DASH_DASH_DASH_D_c	Pentose phosphate pathway	RPI	-1000	1000	4.5773	4.68588	4.63377	7.95849	4.4446	4.38095	4.36653	4.2251	4.62967	4.52192	4.35813	4.31911	4.27235	4.13426	4.15042	4.36997	4.32597	4.31601	5.03447	4.31416	4.45869	4.27342	4.25637	4.61775	4.60044	4.56023	4.42214	4.45674	4.43915	4.36709	4.22082	4.28436	4.37089	4.57563	4.14435	4.28256	4.30787	4.22523	4.33033	4.90605	4.83026	4.37682	4.20376
TALA	Taldo1	g3p_c + s7p_c <==> e4p_c + f6p_c	Pentose phosphate pathway	TALA	-408.215	953.196	9.56156	9.56464	9.60928	3.97925	9.56144	9.76124	9.65156	9.54614	9.75469	9.8793	9.73091	9.58411	9.50384	9.58728	9.4409	9.73985	9.53449	9.73434	9.73017	9.71348	9.76999	9.46044	9.50747	9.69461	9.81473	9.7029	9.51044	9.76348	9.72903	9.63522	9.46344	9.36031	9.68806	9.84806	9.54581	9.62542	9.64415	9.6078	9.63957	9.76447	9.64185	9.58525	9.61937
TKT1	Tkt,Tktl2,Tktl1	r5p_c + xu5p_DASH_DASH_DASH_D_c <==> g3p_c + s7p_c	Pentose phosphate pathway	TKT1	-408.215	953.196	9.56156	9.56464	9.60928	3.97925	9.56144	9.76124	9.65156	9.54614	9.75469	9.8793	9.73091	9.58411	9.50384	9.58728	9.4409	9.73985	9.53449	9.73434	9.73017	9.71348	9.76999	9.46044	9.50747	9.69461	9.81473	9.7029	9.51044	9.76348	9.72903	9.63522	9.46344	9.36031	9.68806	9.84806	9.54581	9.62542	9.64415	9.6078	9.63957	9.76447	9.64185	9.58525	9.61937
TKT2	Tkt,Tktl2,Tktl1	e4p_c + xu5p_DASH_DASH_DASH_D_c <==> f6p_c + g3p_c	Pentose phosphate pathway	TKT2	-408.215	953.196	9.56156	9.56464	9.60928	3.97925	9.56144	9.76124	9.65156	9.54614	9.75469	9.8793	9.73091	9.58411	9.50384	9.58728	9.4409	9.73985	9.53449	9.73434	9.73017	9.71348	9.76999	9.46044	9.50747	9.69461	9.81473	9.7029	9.51044	9.76348	9.72903	9.63522	9.46344	9.36031	9.68806	9.84806	9.54581	9.62542	9.64415	9.6078	9.63957	9.76447	9.64185	9.58525	9.61937
XYLK	Xylb	atp_c + xylu_DASH_DASH_DASH_D_c --> adp_c + h_c + xu5p_DASH_DASH_DASH_D_c	Pentose phosphate pathway	XYLK	0	1000	10.6981	10.5966	10.7671	1.34e-12	10.8625	11.4119	11.1445	11.2299	11.4292	11.4372	11.3952	11.1093	10.9908	11.3608	11.2036	11.4164	11.0261	11.38	11.2994	11.3357	11.2194	10.9112	11.0554	10.9675	11.1243	11.0017	10.9177	11.2188	11.2024	11.1186	11.0147	10.9606	11.2266	11.3567	11.3035	11.2553	11.2569	11.2646	11.1807	11.3425	11.3274	11.1448	11.3848
XYLUR	Dcxr	h_c + nadph_c + xylu_DASH_DASH_DASH_L_c <==> nadp_c + xylt_c	Pentose phosphate pathway	XYLUR	-1000	1000	-1.92704	-1.98221	-1.96593	-4.83481	-1.85324	-1.84553	-1.84524	-1.91871	-1.95766	-1.87574	-1.87454	-1.89769	-1.8608	-1.72242	-1.88743	-1.8981	-1.80034	-1.76123	-1.64681	-1.75009	-1.85436	-1.85335	-1.82733	-1.99105	-1.81503	-1.89616	-1.95841	-1.87625	-1.92696	-1.8414	-1.93018	-1.91686	-1.80094	-1.93592	-1.81727	-1.78044	-1.79766	-1.76823	-1.78784	-1.74712	-1.86135	-2.10562	-1.75174
r0570	Pgm2	2dr1p_c <==> 2dr5p_c	Pentose phosphate pathway	r0570	-1000	1000	5.12671	4.7255	4.67687	2.48277	5.33708	4.7286	4.89001	4.87717	5.2581	4.65291	4.90183	5.2948	5.18972	5.08038	4.85013	4.82578	4.76658	5.0631	4.32245	5.11298	5.31005	5.12411	5.06378	4.95973	4.82751	4.93169	5.13678	5.24235	5.29918	4.89428	5.51196	5.47027	4.83315	4.67996	5.15019	4.90481	4.96009	5.06796	4.93664	4.79866	4.66644	5.44094	4.67603
2HBO	Ldhal6b,Ldhc,Uevld,Ldhb,Ldha,Ldha,Ldhb,Ldhc	2hb_c + nad_c <==> 2obut_c + h_c + nadh_c	Propanoate metabolism	2HBO	-1000	-0.0045335	-2.95695	-2.74717	-2.63154	-3.51e-12	-2.9837	-2.45265	-2.72268	-2.57111	-2.26542	-2.45192	-2.63517	-2.58762	-2.7328	-2.70534	-2.49127	-2.56535	-2.74959	-2.70925	-1.66182	-2.76029	-2.82087	-2.94969	-2.9021	-2.80225	-2.87408	-2.94805	-2.63695	-2.76431	-2.67873	-2.61124	-2.96261	-2.43257	-2.80889	-2.47544	-2.95965	-2.65341	-2.8896	-2.75537	-2.60798	-1.84572	-1.70158	-2.75009	-2.95698
GUAD	Gda	gua_c + h2o_c + h_c --> nh4_c + xan_c	Purine catabolism	GUAD	0	1000	3.31983	3.18648	3.52732	6.80257	3.68947	4.50222	4.20703	4.2906	6.30402	4.49341	4.35076	4.50865	4.28363	4.19888	4.3718	4.51044	3.6987	4.10712	6.661	3.93804	4.39011	4.00478	3.89726	3.68299	3.5761	3.61649	3.91835	4.38005	4.68017	4.38025	4.52205	5.48581	3.94488	4.23231	4.12005	3.95942	3.70378	4.1749	4.31808	6.79746	6.62689	4.72864	3.81792
PUNP2	Pnp	dad_DASH_DASH_DASH_2_c + pi_c <==> 2dr1p_c + ade_c	Purine catabolism	PUNP2	-1000	-0.0005648	-0.0328843	-0.0335089	-0.0336421	-0.0309036	-0.032873	-0.0332752	-0.0326269	-0.0328601	-0.0343925	-0.0336551	-0.0337376	-0.0335525	-0.0325731	-0.0325245	-0.0336343	-0.0339652	-0.0321755	-0.0325682	-0.0330541	-0.0324588	-0.032764	-0.0324482	-0.0324787	-0.0338412	-0.0326661	-0.0327472	-0.0340894	-0.0327518	-0.0332854	-0.0325567	-0.0328339	-0.0335235	-0.0325683	-0.0339983	-0.0326738	-0.0323092	-0.0323971	-0.0321061	-0.0322903	-0.0332194	-0.0345317	-0.0343321	-0.0320509
PUNP3	Pnp	gsn_c + pi_c <==> gua_c + r1p_c	Purine catabolism	PUNP3	0	1000	1.89159	1.55	1.58108	4.2889	2.01152	1.85673	1.9609	1.82856	3.08772	1.83404	1.8895	1.96862	2.05082	1.98434	1.74436	1.84474	1.85102	2.00596	3.3006	1.99641	2.20543	1.97977	1.98705	1.78004	1.88767	1.93219	1.75397	2.18051	2.13946	1.98935	2.25499	2.6207	1.92848	1.73972	2.06511	1.91173	1.92443	2.02745	1.99989	3.62481	3.33564	2.05467	1.90603
PUNP4	Pnp	dgsn_c + pi_c <==> 2dr1p_c + gua_c	Purine catabolism	PUNP4	-0.0004198	999.999	5.15959	4.75901	4.71051	2.51367	5.36996	4.76188	4.92264	4.91003	5.29249	4.68657	4.93557	5.32835	5.22229	5.1129	4.88377	4.85975	4.79876	5.09567	4.35551	5.14544	5.34281	5.15656	5.09626	4.99357	4.86018	4.96444	5.17087	5.2751	5.33246	4.92683	5.5448	5.5038	4.86572	4.71395	5.18287	4.93712	4.99249	5.10007	4.96893	4.83188	4.70097	5.47528	4.70809
XANDp	Xdh	h2o_x + nad_x + xan_x --> h_x + nadh_x + urate_x	Purine catabolism	XANDp	0	500	2.01013	1.68118	1.64407	2.8596	2.15539	1.64978	1.62142	1.69816	2.78784	1.68954	1.81251	1.99711	1.826	1.73795	1.73875	1.77248	1.63443	1.83257	2.95202	1.87604	2.13169	1.80352	1.83769	2.01055	1.80531	1.89628	2.10147	2.08828	2.12855	1.68218	2.24153	2.56786	1.6681	1.82623	1.88566	1.71647	1.80204	1.79759	1.75103	2.91041	2.92189	2.44873	1.5791
XAOx	Xdh	h2o_x + o2_x + xan_x --> h2o2_x + urate_x	Purine catabolism	XAOx	0	1000	10.2897	10.4402	10.4564	11.5609	10.1851	10.4129	10.2769	10.2635	11.1513	10.488	10.4109	10.3006	10.1786	10.1598	10.2699	10.4532	10.168	10.2787	11.8081	10.2474	10.2801	10.119	10.1369	10.4675	10.3237	10.3271	10.3468	10.2767	10.3283	10.2273	10.1014	10.4043	10.2591	10.5618	10.1678	10.24	10.2473	10.1514	10.1813	11.6416	11.6875	10.3845	10.1734
ADSL2	Adsl	25aics_c --> aicar_c + fuc	Purine synthesis	ADSL2	0	699.351	2.27e-15	5.91e-15	1.62e-15	9.65e-16	6.54e-15	1.38e-15	3.9e-15	1.63e-15	0.0185906	3.5e-15	9.05e-16	1.81e-15	1.29e-15	8.37e-16	9.41e-16	1.39e-15	2.83e-15	2.45e-15	0.0178671	2.13e-15	4.08e-15	2.21e-15	3.29e-15	3.16e-15	5.29e-15	1.91e-15	5.39e-15	3.75e-15	6.12e-15	1.37e-15	4.71e-15	4.05e-15	3.54e-15	2.26e-15	1.96e-15	3.97e-15	2.93e-15	4.08e-15	3.76e-15	0.0179564	0.0186658	6.78e-15	4.62e-15
AICART	Atic	10fthf_c + aicar_c <==> fprica_c + thf_c	Purine synthesis	AICART	0	699.351	1.78e-15	7.11e-15	1.78e-15	1.78e-15	5.33e-15	1.78e-15	3.55e-15	1.78e-15	0.0185906	3.55e-15	1.78e-15	1.78e-15	1.78e-15	1.78e-15	1.78e-15	1.78e-15	1.78e-15	1.78e-15	0.0178671	1.78e-15	3.55e-15	1.78e-15	3.55e-15	3.55e-15	5.33e-15	3.55e-15	5.33e-15	3.55e-15	5.33e-15	1.78e-15	5.33e-15	3.55e-15	3.55e-15	3.55e-15	3.55e-15	5.33e-15	1.78e-15	5.33e-15	3.55e-15	0.0179564	0.0186658	7.11e-15	3.55e-15
GARFT	Gart	10fthf_c + gar_c <==> fgac + h_c + thf_c	Purine synthesis	GARFT	0	699.351	2.66e-15	1.42e-14	1.78e-15	8.88e-16	5.33e-15	8.88e-16	3.55e-15	1.78e-15	0.0185906	3.55e-15	8.88e-16	1.78e-15	8.88e-16	8.88e-16	1.78e-15	1.78e-15	2.66e-15	1.78e-15	0.0178671	1.78e-15	3.55e-15	1.78e-15	1.78e-15	2.66e-15	4.44e-15	3.55e-15	9.77e-15	3.55e-15	1.33e-14	8.88e-16	4.44e-15	3.55e-15	6.22e-15	1.78e-15	4.44e-15	3.55e-15	1.51e-14	2.66e-15	3.55e-15	0.0179564	0.0186658	5.33e-15	5.33e-15
GLUPRT	Ppat	gln_DASH_DASH_DASH_L_c + h2o_c + prpp_c --> glu_DASH_DASH_DASH_L_c + ppi_c + prac	Purine synthesis	GLUPRT	0	699.351	2.41e-15	1.49e-14	2.02e-15	9.63e-16	5.37e-15	1.27e-15	2.67e-15	1.58e-15	0.0185906	2.76e-15	1.06e-15	1.67e-15	7.34e-16	6.8e-16	1.4e-15	1.42e-15	2.63e-15	1.96e-15	0.0178671	2.34e-15	2.87e-15	2.52e-15	1.52e-15	2.44e-15	4.78e-15	3.73e-15	9.36e-15	3.62e-15	1.31e-14	1.03e-15	4.34e-15	4.18e-15	5.99e-15	2.48e-15	6.13e-15	3.47e-15	1.61e-14	2.19e-15	3.93e-15	0.0179564	0.0186658	6.08e-15	4.67e-15
IMPC	Atic	h2o_c + imp_c <==> fprica_c	Purine synthesis	IMPC	-699.351	0	0	-8.88e-15	-3.55e-15	-1.78e-15	-3.55e-15	0	-1.78e-15	-3.55e-15	-0.0185906	-1.78e-15	0	0	-3.55e-15	-3.55e-15	-1.78e-15	-1.78e-15	-3.55e-15	-1.78e-15	-0.0178671	-1.78e-15	-5.33e-15	-1.78e-15	-3.55e-15	-1.78e-15	-3.55e-15	-3.55e-15	-3.55e-15	-1.78e-15	-3.55e-15	-3.55e-15	-3.55e-15	-1.78e-15	-5.33e-15	-5.33e-15	-3.55e-15	-5.33e-15	-3.55e-15	-7.11e-15	-1.78e-15	-0.0179564	-0.0186658	-5.33e-15	-5.33e-15
PRAGSr	Gart	atp_c + gly_c + prac <==> adp_c + gar_c + h_c + pi_c	Purine synthesis	PRAGSr	0	699.351	2.66e-15	1.42e-14	1.78e-15	8.88e-16	5.33e-15	8.88e-16	2.66e-15	1.78e-15	0.0185906	3.55e-15	8.88e-16	1.78e-15	8.88e-16	8.88e-16	0	2.66e-15	1.78e-15	1.78e-15	0.0178671	1.78e-15	2.66e-15	2.66e-15	1.78e-15	3.55e-15	4.44e-15	5.33e-15	6.22e-15	3.55e-15	1.33e-14	8.88e-16	3.55e-15	3.55e-15	7.11e-15	2.66e-15	4.44e-15	3.55e-15	1.42e-14	1.78e-15	4.44e-15	0.0179564	0.0186658	7.11e-15	6.22e-15
PRAIS	Gart	atp_c + fprac --> adp_c + air_c + 2 h_c + pi_c	Purine synthesis	PRAIS	0	699.351	2.08e-15	6.35e-15	1.36e-15	9.64e-16	3.88e-15	1.36e-15	3.5e-15	1.69e-15	0.0185906	4.14e-15	9.41e-16	1.73e-15	8.12e-16	8.48e-16	1.03e-15	1.74e-15	2.97e-15	2.55e-15	0.0178671	2.36e-15	3.9e-15	1.87e-15	2.48e-15	2.75e-15	4.57e-15	2.94e-15	7.71e-15	3.77e-15	5.67e-15	1.39e-15	4.85e-15	3.92e-15	4.31e-15	2.48e-15	2.12e-15	3.71e-15	2.58e-15	3.5e-15	3.22e-15	0.0179564	0.0186658	6.3e-15	4.42e-15
PRFGS	Pfas	atp_c + fgac + gln_DASH_DASH_DASH_L_c + h2o_c --> adp_c + fprac + glu_DASH_DASH_DASH_L_c + h_c + pi_c	Purine synthesis	PRFGS	0	699.351	2.08e-15	6.35e-15	1.36e-15	9.64e-16	3.88e-15	1.36e-15	3.5e-15	1.69e-15	0.0185906	4.14e-15	9.41e-16	1.73e-15	8.12e-16	8.48e-16	1.03e-15	1.74e-15	2.97e-15	2.55e-15	0.0178671	2.36e-15	3.9e-15	1.87e-15	2.48e-15	2.75e-15	4.57e-15	2.94e-15	7.71e-15	3.77e-15	5.67e-15	1.39e-15	4.85e-15	3.92e-15	4.31e-15	2.48e-15	2.12e-15	3.71e-15	2.58e-15	3.5e-15	3.22e-15	0.0179564	0.0186658	6.3e-15	4.42e-15
URIK1	Uck2,Uck1	atp_c + uri_c --> adp_c + h_c + ump_c	Pyrimidine synthesis	URIK1	0	1000	0.09532	0.0971305	0.0975166	0.0895786	0.0952874	0.0964532	0.0945738	0.0952498	0.0996918	0.0975544	0.0977934	0.0972568	0.0944178	0.094277	0.0974941	0.0984532	0.0932656	0.0944037	0.0958123	0.0940866	0.0949712	0.094056	0.0941444	0.0980938	0.0946874	0.0949227	0.0988132	0.094936	0.0964826	0.0943705	0.0951739	0.0971729	0.094404	0.0985491	0.0947097	0.0936529	0.0939077	0.0930644	0.0935981	0.0962915	0.100095	0.0995167	0.0929043
ALCD21_D	Adh6,Adh7,Zadh2,Adh4,Adhfe1,Adh6a	12ppd_DASH_DASH_DASH_R_c + nad_c --> h_c + lald_DASH_DASH_DASH_D_c + nadh_c	Pyruvate metabolism	ALCD21_D	0	1000	0.00052049	0.00094734	0.0004075	0.00048879	0.00079069	0.00047239	0.00079981	0.00047768	0.00090122	0.00095189	0.00038535	0.00094092	0.00046651	0.00040006	0.00043767	0.00055604	0.00081385	0.00054999	0.00086204	0.00048947	0.00067645	0.00059629	0.00052344	0.00065904	0.0007382	0.00072241	0.00082951	0.00056774	0.00094515	0.00044408	0.00050542	0.00086367	0.0008222	0.00040776	0.00078521	0.00075101	0.00055011	0.00055932	0.00091816	0.00040971	0.00084765	0.00093922	0.00077059
LALDD	Grhpr	lald_DASH_DASH_DASH_D_c + nadp_c <==> h_c + mthgxl_c + nadph_c	Pyruvate metabolism	LALDD	-1000	1000	8.75622	8.76195	8.84481	5.82515	8.76628	9.08694	8.92567	9.06525	9.20671	9.13866	9.11207	8.9682	8.85207	8.90803	9.01255	9.15328	8.80044	8.96609	8.75583	8.92608	8.98167	8.79528	8.85064	8.99539	8.87735	8.90118	8.9265	9.00754	9.05896	8.90549	8.94987	8.90193	8.92175	9.16286	8.98755	8.91417	8.93585	8.90493	8.87824	8.90204	9.03007	9.23961	8.95724
LALDO	Adh4	gthrd_c + lald_DASH_DASH_DASH_D_c + nad_c <==> h_c + lgt_DASH_DASH_DASH_S_c + nadh_c	Pyruvate metabolism	LALDO	-1000	1000	-2.91874	-2.92065	-2.94827	-1.94172	-2.92209	-3.02898	-2.97522	-3.02175	-3.0689	-3.04622	-3.03736	-2.9894	-2.95069	-2.96934	-3.00418	-3.05109	-2.93348	-2.9887	-2.91861	-2.97536	-2.99389	-2.93176	-2.95021	-2.99846	-2.95912	-2.96706	-2.9755	-3.00251	-3.01965	-2.9685	-2.98329	-2.96731	-2.97392	-3.05429	-2.99585	-2.97139	-2.97862	-2.96831	-2.95941	-2.96735	-3.01002	-3.07987	-2.98575
LALDO2x	Akr7a2	h_c + mthgxl_c + nadh_c --> lald_DASH_DASH_DASH_D_c + nad_c	Pyruvate metabolism	LALDO2x	0	1000	5.83748	5.8413	5.89654	3.88344	5.84419	6.05796	5.95045	6.0435	6.13781	6.09244	6.07472	5.9788	5.90138	5.93868	6.00837	6.10219	5.86696	5.9774	5.83722	5.95072	5.98778	5.86352	5.90042	5.99693	5.91823	5.93412	5.951	6.00503	6.03931	5.93699	5.96658	5.93462	5.94783	6.10857	5.9917	5.94278	5.95723	5.93662	5.91882	5.93469	6.02005	6.15974	5.97149
LDH_D	Ldhd	lac_DASH_DASH_DASH_D_c + nad_c <==> h_c + nadh_c + pyr_c	Pyruvate metabolism	LDH_D	-1000	1000	-8.68599	-8.72493	-8.75741	-0.393315	-8.68805	-7.95041	-7.78091	-7.72119	-7.73435	-7.95279	-7.93794	-8.42993	-7.93481	-7.92381	-8.05659	-7.70617	-7.95882	-7.99107	-8.19368	-8.44308	-8.1536	-7.96972	-8.41558	-8.53616	-8.79077	-8.45921	-8.74741	-8.15657	-8.32733	-8.17582	-7.93508	-8.22428	-8.15518	-8.38555	-8.03755	-8.35207	-8.30139	-8.34301	-8.38166	-7.85187	-8.6579	-8.30001	-8.00659
LDH_Lm	Ldha	lac_DASH_DASH_DASH_L_m + nad_m <==> h_m + nadh_m + pyr_m	Pyruvate metabolism	LDH_Lm	-1000	1000	-0.822667	-0.837726	-0.751036	-9.46273	-0.91966	-0.833207	-0.716099	-0.957802	-1.26496	-0.670011	-0.551417	-0.904132	-0.661275	-0.58706	-0.846433	-0.565183	-0.538261	-0.543737	-1.34026	-0.485234	-0.684863	-0.89146	-0.718293	-0.702146	-0.575954	-0.623909	-1.02666	-0.724449	-1.00211	-0.655305	-0.93707	-1.41585	-0.546798	-0.45739	-0.521945	-0.577441	-0.547574	-0.55354	-0.735534	-1.62882	-1.62835	-1.07053	-0.568148
LGTHL	Glo1	gthrd_c + mthgxl_c --> lgt_DASH_DASH_DASH_S_c	Pyruvate metabolism	LGTHL	0	1000	2.91874	2.92065	2.94827	1.94172	2.92209	3.02898	2.97522	3.02175	3.0689	3.04622	3.03736	2.9894	2.95069	2.96934	3.00418	3.05109	2.93348	2.9887	2.91861	2.97536	2.99389	2.93176	2.95021	2.99846	2.95912	2.96706	2.9755	3.00251	3.01965	2.9685	2.98329	2.96731	2.97392	3.05429	2.99585	2.97139	2.97862	2.96831	2.95941	2.96735	3.01002	3.07987	2.98575
PPDOx	Akr7a2	h_c + lald_DASH_DASH_DASH_D_c + nadh_c --> 12ppd_DASH_DASH_DASH_R_c + nad_c	Pyruvate metabolism	PPDOx	0	1000	0.00052049	0.00094734	0.0004075	0.00048879	0.00079069	0.00047239	0.00079981	0.00047768	0.00090122	0.00095189	0.00038535	0.00094092	0.00046651	0.00040006	0.00043767	0.00055604	0.00081385	0.00054999	0.00086204	0.00048947	0.00067645	0.00059628	0.00052344	0.00065904	0.0007382	0.00072241	0.00082951	0.00056774	0.00094515	0.00044408	0.00050542	0.00086367	0.0008222	0.00040776	0.00078521	0.00075101	0.00055011	0.00055932	0.00091816	0.00040971	0.00084765	0.00093922	0.00077059
CATm	Cat	2 h2o2_m --> 2 h2o_m + o2_m	ROS detoxification	CATm	0	239.177	0.0181104	0.0174571	0.0171761	9.67e-15	0.0184341	0.0172258	0.0172941	0.0174444	0.0196158	0.017264	0.017375	0.0179819	0.0174661	0.0171766	0.017368	0.0172392	0.0169964	0.0172959	0.0199379	0.0174336	0.018046	0.0178834	0.0178207	0.0179076	0.0175637	0.0178143	0.0180386	0.0181595	0.0184004	0.0172976	0.0188167	0.0194647	0.017262	0.0172648	0.0176832	0.0172208	0.0175602	0.0174873	0.017339	0.0199888	0.0200578	0.0191175	0.0173944
SPODM	Sod1	2 h_c + 2 o2s_c --> h2o2_c + o2_c	ROS detoxification	SPODM	0	500	9.28814	9.62603	9.7163	11.5978	9.35152	9.75112	9.39001	9.63706	9.83629	9.90972	9.85268	9.86725	9.35694	9.36238	9.84184	9.99753	9.19219	9.39385	9.025	9.35282	9.48144	9.31533	9.29851	9.8174	9.32132	9.32573	9.868	9.51378	9.77752	9.414	9.51183	9.76345	9.31298	10.1157	9.35936	9.32094	9.32625	9.36705	9.37972	9.33302	9.82984	10.27	9.23992
SPODMm	Sod2	2 h_m + 2 o2s_m --> h2o2_m + o2_m	ROS detoxification	SPODMm	0	10	0.0362208	0.0349141	0.0343522	0.105339	0.0368682	0.0344515	0.0345882	0.0348888	0.0392315	0.034528	0.03475	0.0359638	0.0349322	0.0343533	0.0347361	0.0344783	0.0339928	0.0345918	0.0398758	0.0348672	0.036092	0.0357669	0.0356414	0.0358151	0.0351273	0.0356285	0.0360772	0.0363189	0.0368008	0.0345952	0.0376333	0.0389294	0.034524	0.0345297	0.0353665	0.0344415	0.0351204	0.0349745	0.0346781	0.0399776	0.0401155	0.038235	0.0347888
SPODMx	Sod1	2 h_x + 2 o2s_x --> h2o2_x + o2_x	ROS detoxification	SPODMx	0	500	5.15076	5.22615	5.23428	5.78602	5.09845	5.21247	5.14433	5.13767	5.57567	5.25005	5.21152	5.15634	5.09515	5.08579	5.14102	5.23273	5.08978	5.14522	5.90405	5.12953	5.14593	5.06536	5.07432	5.23984	5.16772	5.16945	5.17956	5.14423	5.17016	5.1195	5.05661	5.20821	5.13542	5.287	5.08978	5.12584	5.12948	5.08146	5.09648	5.82081	5.84377	5.19843	5.09247
3DSPHR	Kdsr	3dsphgn_c + h_c + nadph_c --> nadp_c + sphgn_c	Sphingolipid metabolism	3DSPHR	0.00030529	529.109	0.0177753	0.0181129	0.0181849	0.0167046	0.0177692	0.0179866	0.0176361	0.0177622	0.0185906	0.018192	0.0182365	0.0181365	0.0176071	0.0175808	0.0181807	0.0183596	0.0173922	0.0176044	0.0178671	0.0175453	0.0177102	0.0175396	0.0175561	0.0182926	0.0176573	0.0177012	0.0184267	0.0177037	0.0179921	0.0175982	0.017748	0.0181208	0.0176045	0.0183775	0.0176615	0.0174644	0.0175119	0.0173547	0.0174542	0.0179564	0.0186658	0.0185579	0.0173248
DHCRD1	Degs1	dhcrDASH_hs_c + nadp_c --> crDASH_hs_c + h_c + nadph_c	Sphingolipid metabolism	DHCRD1	0	529.109	0.0177753	0.0181129	0.0181849	0.0167046	0.0177692	0.0179866	0.0176361	0.0177622	0.0185906	0.018192	0.0182365	0.0181365	0.0176071	0.0175808	0.0181807	0.0183596	0.0173922	0.0176044	0.0178671	0.0175453	0.0177102	0.0175396	0.0175561	0.0182926	0.0176573	0.0177012	0.0184267	0.0177037	0.0179921	0.0175982	0.017748	0.0181208	0.0176045	0.0183775	0.0176615	0.0174644	0.0175119	0.0173547	0.0174542	0.0179564	0.0186658	0.0185579	0.0173248
SERPT	Sptlc1,Sptlc2	h_c + pmtcoa_c + ser_DASH_DASH_DASH_L_c --> 3dsphgn_c + co2_c + coa_c	Sphingolipid metabolism	SERPT	0.00030529	529.109	0.0177753	0.0181129	0.0181849	0.0167046	0.0177692	0.0179866	0.0176361	0.0177622	0.0185906	0.018192	0.0182365	0.0181365	0.0176071	0.0175808	0.0181807	0.0183596	0.0173922	0.0176044	0.0178671	0.0175453	0.0177102	0.0175396	0.0175561	0.0182926	0.0176573	0.0177012	0.0184267	0.0177037	0.0179921	0.0175982	0.017748	0.0181208	0.0176045	0.0183775	0.0176615	0.0174644	0.0175119	0.0173547	0.0174542	0.0179564	0.0186658	0.0185579	0.0173248
SMS	Sgms1	crDASH_hs_c + pchol_DASH_hs_c --> dag_DASH_hs_c + sphmyln_DASH_hs_c	Sphingolipid metabolism	SMS	0.00030529	210.055	0.0177753	0.0181129	0.0181849	0.0167046	0.0177692	0.0179866	0.0176361	0.0177622	0.0185906	0.018192	0.0182365	0.0181365	0.0176071	0.0175808	0.0181807	0.0183596	0.0173922	0.0176044	0.0178671	0.0175453	0.0177102	0.0175396	0.0175561	0.0182926	0.0176573	0.0177012	0.0184267	0.0177037	0.0179921	0.0175982	0.017748	0.0181208	0.0176045	0.0183775	0.0176615	0.0174644	0.0175119	0.0173547	0.0174542	0.0179564	0.0186658	0.0185579	0.0173248
GGNG	Gys2,Gyg1	Tyr_DASH_DASH_DASH_ggn_c + 8 udpg_c --> ggn_c + 8 h_c + 8 udp_c	Starch and sucrose metabolism	GGNG	0	135.135	7.97e-16	2.64e-15	5.62e-16	0.0480267	1.7e-15	4.85e-16	1.18e-15	5.97e-16	1.91e-15	1.28e-15	3.47e-16	6.28e-16	3.15e-16	2.89e-16	3.91e-16	5.63e-16	1.03e-15	8.51e-16	2.5e-15	8.32e-16	1.31e-15	7.55e-16	8.2e-16	9.97e-16	1.73e-15	9.86e-16	2.72e-15	1.35e-15	2.45e-15	4.62e-16	1.7e-15	1.45e-15	1.6e-15	8.78e-16	9.56e-16	1.35e-15	1.22e-15	1.14e-15	1.35e-15	5.14e-16	1.65e-15	3.7e-15	1.64e-15
GLBRAN	Gbe1	glygn1_c --> glygn2_c	Starch and sucrose metabolism	GLBRAN	0	135.135	7.97e-16	2.64e-15	5.62e-16	0.0480267	1.7e-15	4.85e-16	1.18e-15	5.97e-16	1.91e-15	1.28e-15	3.47e-16	6.28e-16	3.15e-16	2.89e-16	3.91e-16	5.63e-16	1.03e-15	8.51e-16	2.5e-15	8.32e-16	1.31e-15	7.55e-16	8.2e-16	9.97e-16	1.73e-15	9.86e-16	2.72e-15	1.35e-15	2.45e-15	4.62e-16	1.7e-15	1.45e-15	1.6e-15	8.78e-16	9.56e-16	1.35e-15	1.22e-15	1.14e-15	1.35e-15	5.14e-16	1.65e-15	3.7e-15	1.64e-15
GLDBRAN	Agl	dxtrn_c + h2o_c --> glc_DASH_DASH_DASH_D_c + glygn3_c	Starch and sucrose metabolism	GLDBRAN	0	135.135	7.97e-16	2.64e-15	5.62e-16	0.0480267	1.7e-15	4.85e-16	1.18e-15	5.97e-16	1.91e-15	1.28e-15	3.47e-16	6.28e-16	3.15e-16	2.89e-16	3.91e-16	5.63e-16	1.03e-15	8.51e-16	2.5e-15	8.32e-16	1.31e-15	7.55e-16	8.2e-16	9.97e-16	1.73e-15	9.86e-16	2.72e-15	1.35e-15	2.45e-15	4.62e-16	1.7e-15	1.45e-15	1.6e-15	8.78e-16	9.56e-16	1.35e-15	1.22e-15	1.14e-15	1.35e-15	5.14e-16	1.65e-15	3.7e-15	1.64e-15
GLGNS1	Gys1,Gys2,Gyg1,Gys1,Gyg1,Gys2	ggn_c + 3 udpg_c --> glygn1_c + 3 h_c + 3 udp_c	Starch and sucrose metabolism	GLGNS1	0	135.135	7.97e-16	2.64e-15	5.62e-16	0.0480267	1.7e-15	4.85e-16	1.18e-15	5.97e-16	1.91e-15	1.28e-15	3.47e-16	6.28e-16	3.15e-16	2.89e-16	3.91e-16	5.63e-16	1.03e-15	8.51e-16	2.5e-15	8.32e-16	1.31e-15	7.55e-16	8.2e-16	9.97e-16	1.73e-15	9.86e-16	2.72e-15	1.35e-15	2.45e-15	4.62e-16	1.7e-15	1.45e-15	1.6e-15	8.78e-16	9.56e-16	1.35e-15	1.22e-15	1.14e-15	1.35e-15	5.14e-16	1.65e-15	3.7e-15	1.64e-15
GLPASE1	Pygb,Pygm,Pygl	glygn2_c + 3 pi_c --> dxtrn_c + 3 g1p_c	Starch and sucrose metabolism	GLPASE1	0	135.135	7.97e-16	2.64e-15	5.62e-16	0.0480267	1.7e-15	4.85e-16	1.18e-15	5.97e-16	1.91e-15	1.28e-15	3.47e-16	6.28e-16	3.15e-16	2.89e-16	3.91e-16	5.63e-16	1.03e-15	8.51e-16	2.5e-15	8.32e-16	1.31e-15	7.55e-16	8.2e-16	9.97e-16	1.73e-15	9.86e-16	2.72e-15	1.35e-15	2.45e-15	4.62e-16	1.7e-15	1.45e-15	1.6e-15	8.78e-16	9.56e-16	1.35e-15	1.22e-15	1.14e-15	1.35e-15	5.14e-16	1.65e-15	3.7e-15	1.64e-15
GLPASE2	Pygb,Pygl,Pygm	glygn3_c + 7 h2o_c --> Tyr_DASH_DASH_DASH_ggn_c + 7 glc_DASH_DASH_DASH_D_c	Starch and sucrose metabolism	GLPASE2	0	135.135	7.97e-16	2.64e-15	5.62e-16	0.0480267	1.7e-15	4.85e-16	1.18e-15	5.97e-16	1.91e-15	1.28e-15	3.47e-16	6.28e-16	3.15e-16	2.89e-16	3.91e-16	5.63e-16	1.03e-15	8.51e-16	2.5e-15	8.32e-16	1.31e-15	7.55e-16	8.2e-16	9.97e-16	1.73e-15	9.86e-16	2.72e-15	1.35e-15	2.45e-15	4.62e-16	1.7e-15	1.45e-15	1.6e-15	8.78e-16	9.56e-16	1.35e-15	1.22e-15	1.14e-15	1.35e-15	5.14e-16	1.65e-15	3.7e-15	1.64e-15
HSD11B1r	Hsd11b1	cortsn_r + h_r + nadph_r <==> crtsl_r + nadp_r	Steroid metabolism	HSD11B1r	-1000	1000	1.64554	3.05105	3.30839	3.20375	1.63523	3.208	2.02702	3.10286	3.40582	3.654	3.62942	3.39088	1.87144	1.98136	3.91775	3.98158	1.77473	1.80122	1.79556	1.83314	1.87194	1.6658	1.69421	3.16464	1.66197	1.74024	3.66275	1.91167	2.86325	2.12667	1.91135	3.35313	1.64214	4.13688	1.80211	1.66756	1.6706	1.65749	1.6791	1.67823	4.11933	4.0939	1.66135
HSD17B1	Hsd17b1,Hsd17b8	estrone_c + h_c + nadph_c <==> estradiol_c + nadp_c	Steroid metabolism	HSD17B1	-1000	1000	-14.3443	-19.3425	-19.921	-20.1294	-14.2549	-18.3296	-14.43	-17.6351	-18.9141	-19.9551	-19.8193	-19.0946	-14.1571	-14.5411	-20.6369	-21.5079	-14.1811	-14.4205	-14.3034	-14.1357	-14.5091	-14.5188	-14.5649	-20.1434	-14.4861	-14.5806	-21.0694	-14.5862	-17.2824	-14.6152	-14.5149	-18.9672	-14.3141	-22.9565	-14.4582	-14.1929	-14.5602	-14.2677	-14.6337	-14.5447	-23.0514	-23.4871	-14.4792
HSD17B7r	Hsd17b7	estrone_r + h_r + nadph_r --> estradiol_r + nadp_r	Steroid metabolism	HSD17B7r	0	1000	8.81772	9.13009	8.85064	9.41131	8.76271	7.59427	7.6321	7.25078	7.56134	7.73271	7.67872	7.74934	7.87788	7.89558	7.53533	8.19314	8.22472	8.37533	8.31821	7.98432	8.22796	8.92519	8.87654	9.5519	8.90502	8.73848	8.81722	8.17261	7.69622	7.48526	8.10234	7.7478	8.79917	9.12407	8.40997	8.59366	8.95071	8.70223	8.99593	8.95058	9.32031	9.79743	8.90093
HSD17B8r	Hsd17b2	estrone_r + h_r + nadh_r --> estradiol_r + nad_r	Steroid metabolism	HSD17B8r	0	1000	5.52663	10.2124	11.0704	10.7181	5.49224	10.7353	6.7979	10.3843	11.3527	12.2224	12.1406	11.3452	6.27923	6.64557	13.1016	13.3148	5.95634	6.04514	5.98519	6.15142	6.28112	5.59359	5.68834	10.5915	5.58109	5.8421	12.2521	6.41354	9.58616	7.12995	6.41259	11.2194	5.51489	13.8325	6.04825	5.59928	5.60952	5.56545	5.63773	5.59411	13.7311	13.6896	5.57824
HSD3A1r	Akr1c19	andrstandn_r + h_r + nadh_r <==> andrstrn_r + nad_r	Steroid metabolism	HSD3A1r	-1000	1000	-1.64554	-3.05105	-3.30839	-3.20375	-1.63523	-3.208	-2.02702	-3.10286	-3.40582	-3.654	-3.62942	-3.39088	-1.87144	-1.98136	-3.91775	-3.98158	-1.77473	-1.80122	-1.79556	-1.83314	-1.87194	-1.6658	-1.69421	-3.16464	-1.66197	-1.74024	-3.66275	-1.91167	-2.86325	-2.12667	-1.91135	-3.35313	-1.64214	-4.13688	-1.80211	-1.66756	-1.6706	-1.65749	-1.6791	-1.67823	-4.11933	-4.0939	-1.66135
HSD3A2r	Akr1c19	andrstandn_r + h_r + nadph_r <==> andrstrn_r + nadp_r	Steroid metabolism	HSD3A2r	-1000	1000	1.64554	3.05105	3.30839	3.20375	1.63523	3.208	2.02702	3.10286	3.40582	3.654	3.62942	3.39088	1.87144	1.98136	3.91775	3.98158	1.77473	1.80122	1.79556	1.83314	1.87194	1.6658	1.69421	3.16464	1.66197	1.74024	3.66275	1.91167	2.86325	2.12667	1.91135	3.35313	1.64214	4.13688	1.80211	1.66756	1.6706	1.65749	1.6791	1.67823	4.11933	4.0939	1.66135
2HBt2	Slc16a3,Slc16a7,Slc16a1	2hb_e + h_e <==> 2hb_c + h_c	Transport,extracellular	2HBt2	-1000	-0.0045335	-2.95695	-2.74717	-2.63154	-3.51e-12	-2.9837	-2.45265	-2.72268	-2.57111	-2.26542	-2.45192	-2.63517	-2.58762	-2.7328	-2.70534	-2.49127	-2.56535	-2.74959	-2.70925	-1.66182	-2.76029	-2.82087	-2.94969	-2.9021	-2.80225	-2.87408	-2.94805	-2.63695	-2.76431	-2.67873	-2.61124	-2.96261	-2.43257	-2.80889	-2.47544	-2.95965	-2.65341	-2.8896	-2.75537	-2.60798	-1.84572	-1.70158	-2.75009	-2.95698
2HCO3_NAt	Slc4a5,Slc4a4	2 hco3_e + na1_e <==> 2 hco3_c + na1_c	Transport,extracellular	2HCO3_NAt	-1000	1000	-2.72388	-2.9193	-2.94006	-3.05604	-2.70694	-2.84261	-2.70098	-2.78581	-2.89787	-2.91903	-2.93202	-2.85156	-2.69233	-2.72798	-2.96355	-2.99586	-2.67248	-2.70475	-2.62591	-2.65133	-2.65089	-2.64782	-2.62945	-2.91733	-2.67075	-2.6701	-3.03904	-2.63873	-2.72387	-2.66896	-2.62389	-2.80121	-2.68706	-2.94986	-2.65984	-2.6309	-2.61319	-2.53247	-2.60906	-2.62226	-2.96192	-2.9072	-2.53176
3HCO3_NAt	Slc4a5,Slc4a4	3 hco3_e + na1_e <==> 3 hco3_c + na1_c	Transport,extracellular	3HCO3_NAt	-1000	1000	-5.0029	-5.26512	-5.28302	-5.58574	-4.9916	-5.12374	-4.90902	-5.04545	-5.33781	-5.23846	-5.27033	-5.17067	-4.91342	-4.95763	-5.31774	-5.36197	-4.86013	-4.93243	-4.94867	-4.85541	-4.87759	-4.86166	-4.82516	-5.28204	-4.89185	-4.90567	-5.48937	-4.84671	-4.99002	-4.85677	-4.84493	-5.14619	-4.8978	-5.28368	-4.87055	-4.80523	-4.7918	-4.65079	-4.76824	-4.93996	-5.46713	-5.29998	-4.64897
ABUTt4_LPAREN_2_RPAREN_r	Slc6a1,Slc6a11,Slc6a13,Slc6a12	4abut_e + 2 na1_e <==> 4abut_c + 2 na1_c	Transport,extracellular	ABUTt4_LPAREN_2_RPAREN_r	#N/A	#N/A	2.66773	2.79998	2.78856	2.9814	2.70927	2.70915	2.57597	2.72136	2.81529	2.75185	2.75573	2.83533	2.6091	2.57209	2.82332	2.81745	2.51238	2.5748	2.50029	2.56449	2.63775	2.6625	2.59455	2.83312	2.58055	2.62535	2.93615	2.61886	2.77642	2.57689	2.69689	2.83141	2.55443	2.83481	2.58358	2.54236	2.56108	2.54422	2.56564	2.58916	2.8566	3.05458	2.51089
ACACt2	Slc16a1,Slc16a7	acac_e + h_e <==> acac_c + h_c	Transport,extracellular	ACACt2	-1000	1000	2.52647	2.59662	2.56298	-4.70336	2.48968	2.57753	2.66837	2.60682	2.30269	2.53421	2.49313	2.38555	2.45707	2.46731	2.48143	2.49588	2.56543	2.43128	2.18136	2.38504	2.4445	2.67289	2.607	2.50223	2.5775	2.58039	2.37662	2.48113	2.50495	2.5314	2.57676	2.35547	2.60921	2.39606	2.58074	2.46446	2.57849	2.49741	2.51801	2.27453	2.12811	2.43035	2.80216
ADNt	Slc29a2,Slc29a1	adn_e <==> adn_c	Transport,extracellular	ADNt	-1000	1000	-0.900633	-0.86941	-0.856104	-0.986224	-0.914755	-0.843195	-0.841239	-0.850297	-0.973808	-0.843083	-0.855428	-0.876558	-0.858632	-0.849401	-0.855595	-0.851194	-0.835314	-0.859028	-0.993267	-0.862181	-0.884867	-0.873709	-0.864746	-0.88913	-0.869398	-0.884153	-0.913757	-0.872233	-0.887572	-0.837049	-0.892679	-0.927622	-0.850923	-0.841882	-0.864456	-0.84273	-0.855822	-0.836029	-0.838506	-0.989966	-1.00698	-0.922005	-0.835311
ADNt4	Slc28a1,Slc28a3,Slc28a2	adn_e + na1_e --> adn_c + na1_c	Transport,extracellular	ADNt4	0	1000	0.933517	0.902919	0.889746	1.01713	0.947628	0.87647	0.873866	0.883157	1.0082	0.876738	0.889166	0.91011	0.891205	0.881926	0.889229	0.88516	0.86749	0.891596	1.02632	0.894639	0.917631	0.906157	0.897224	0.922971	0.902064	0.916901	0.947847	0.904985	0.920858	0.869606	0.925513	0.961146	0.883491	0.87588	0.89713	0.875039	0.888219	0.868135	0.870796	1.02319	1.04151	0.956337	0.867362
ALAtN1	Slc38a5,Slc38a3	ala_DASH_DASH_DASH_L_e + h_c + 2 na1_e <==> ala_DASH_DASH_DASH_L_c + h_e + 2 na1_c	Transport,extracellular	ALAtN1	-1000	1000	-12.0715	-11.3495	-11.2462	-12.3423	-12.4356	-11.6255	-11.6378	-11.7255	-13.6576	-11.5192	-11.6913	-12.2733	-12.0295	-11.808	-11.6379	-11.6269	-11.3444	-11.9069	-13.5466	-11.9303	-12.4181	-12.0514	-11.8735	-11.8102	-11.642	-11.8944	-12.1238	-12.2862	-12.5056	-11.6912	-12.6488	-13.1351	-11.5785	-11.4411	-11.9526	-11.6627	-11.7074	-11.815	-11.7539	-13.8996	-13.5773	-12.7946	-11.4154
ARGtiDF	Slc7a1,Slc7a2,Slc38a4,Slc7a3	arg_DASH_DASH_DASH_L_e --> arg_DASH_DASH_DASH_L_c	Transport,extracellular	ARGtiDF	0	1000	3.6012	3.8022	3.82996	0.787206	3.53744	3.83114	3.84023	3.78322	3.28864	3.8578	3.79709	3.69411	3.716	3.74271	3.79475	3.8202	3.76371	3.6998	3.14754	3.69459	3.58609	3.72177	3.73477	3.68326	3.72518	3.68284	3.59882	3.63221	3.63396	3.80299	3.58771	3.4157	3.80851	3.80247	3.72058	3.75849	3.74433	3.7427	3.72557	3.14747	3.21948	3.56207	3.85156
ASNtN1	Slc38a5,Slc38a3	asn_DASH_DASH_DASH_L_e + h_c + 2 na1_e <==> asn_DASH_DASH_DASH_L_c + h_e + 2 na1_c	Transport,extracellular	ASNtN1	-1000	0.0122162	0.640133	0.652291	0.654884	0.601575	0.639913	0.647743	0.635121	0.639662	0.669492	0.655138	0.656743	0.653139	0.634074	0.633128	0.654733	0.661174	0.626336	0.633979	0.643438	0.63185	0.63779	0.631644	0.632238	0.65876	0.635884	0.637465	0.663592	0.637554	0.64794	0.633756	0.639151	0.652576	0.633981	0.661818	0.636034	0.628937	0.630648	0.624985	0.628569	0.646657	0.672202	0.668316	0.62391
ASPt6	Slc1a6,Slc1a1,Slc1a3,Slc1a2,Slc1a7	asp_DASH_DASH_DASH_L_e + h_e + k_c + 3 na1_e --> asp_DASH_DASH_DASH_L_c + h_c + k_e + 3 na1_c	Transport,extracellular	ASPt6	0	1000	0.0690868	2.63e-09	0.0507364	5.12e-11	0.00929842	0.230832	0.203859	0.12349	0.535989	0.291672	0.300769	0.214644	0.239891	0.264999	0.118609	0.275282	0.233454	0.324033	0.732307	0.304958	0.324348	8.65e-10	0.114513	0.14975	0.124277	0.0778981	0.0167444	0.411326	0.247359	0.259665	0.226874	0.360023	0.155899	0.377661	0.210783	0.28111	0.212855	0.307311	0.268523	0.61253	0.478004	0.14923	0.0559923
BILDGLCURt	Slco1b2	bildglcur_e + hco3_c <==> bildglcur_c + hco3_e	Transport,extracellular	BILDGLCURt	-1000	1000	-12.4617	-12.3751	-12.4507	-12.4581	-12.4346	-12.5153	-12.5869	-12.3192	-12.7105	-12.5725	-12.6177	-12.384	-12.5904	-12.6548	-12.5633	-12.6175	-12.3651	-12.5555	-12.2622	-12.3052	-12.309	-12.16	-12.0635	-12.3028	-12.2301	-12.2064	-12.6668	-12.2765	-12.1527	-12.424	-12.2174	-12.1703	-12.4413	-12.0696	-12.3102	-12.2192	-11.9872	-11.7817	-12.0846	-12.1941	-11.9309	-11.7219	-11.6018
BILGLCURt	Slco1b2	bilglcur_e + hco3_c <==> bilglcur_c + hco3_e	Transport,extracellular	BILGLCURt	-1000	1000	-12.4617	-12.3751	-12.4507	-12.4581	-12.4346	-12.5153	-12.5869	-12.3192	-12.7105	-12.5725	-12.6177	-12.384	-12.5904	-12.6548	-12.5633	-12.6175	-12.3651	-12.5555	-12.2622	-12.3052	-12.309	-12.16	-12.0635	-12.3028	-12.2301	-12.2064	-12.6668	-12.2765	-12.1527	-12.424	-12.2174	-12.1703	-12.4413	-12.0696	-12.3102	-12.2192	-11.9872	-11.7817	-12.0846	-12.1941	-11.9309	-11.7219	-11.6018
BILIRUBt2	Slco1b2	bilirub_e + hco3_c <==> bilirub_c + hco3_e	Transport,extracellular	BILIRUBt2	-583.815	0	-7.15143	-9.65013	-9.9393	-10.0452	-7.10674	-9.1438	-7.19443	-8.79683	-9.45703	-9.95635	-9.88839	-9.52613	-7.05801	-7.25006	-10.2973	-10.7325	-7.07024	-7.1897	-7.1517	-7.0474	-7.23388	-7.23893	-7.26196	-10.0503	-7.22245	-7.26964	-10.5132	-7.27242	-8.6202	-7.28707	-7.23676	-9.46244	-7.13649	-11.4568	-7.20851	-7.07609	-7.25968	-7.11359	-7.29646	-7.27234	-11.5257	-11.7219	-7.21937
BTNt2	Slc16a1	btn_e + h_e <==> btn_c + h_c	Transport,extracellular	BTNt2	-1000	0	-1.66715	-2.05531	-2.08542	-1.95609	-1.69378	-1.97897	-1.72173	-1.97582	-1.66657	-2.06406	-2.02226	-2.09733	-1.71853	-1.68154	-2.15699	-2.16219	-1.61916	-1.64835	-0.961403	-1.61534	-1.6705	-1.76527	-1.66516	-2.04204	-1.61817	-1.64859	-2.1491	-1.68328	-1.93597	-1.74046	-1.7574	-1.88529	-1.64003	-2.23409	-1.64399	-1.64919	-1.63407	-1.68011	-1.71267	-1.15201	-1.6162	-2.35247	-1.61643
CHOLATEt	Slco1a2,Slco1b2	cholate_e + hco3_c <==> cholate_c + hco3_e	Transport,extracellular	CHOLATEt	-1000	1000	-0.66809	-0.572365	-0.547207	-0.71355	-0.693509	-0.55223	-0.584741	-0.577104	-0.734268	-0.532934	-0.5482	-0.600021	-0.612995	-0.590239	-0.540573	-0.525876	-0.583002	-0.610484	-0.831524	-0.628574	-0.662695	-0.646746	-0.637891	-0.60242	-0.634535	-0.656825	-0.608917	-0.646785	-0.648479	-0.586464	-0.681161	-0.689206	-0.602749	-0.523405	-0.629848	-0.604514	-0.628576	-0.619082	-0.60364	-0.827477	-0.768011	-0.654235	-0.618187
CHOLATEt2	Slc10a1,Slc10a2	cholate_e + 2 na1_e --> cholate_c + 2 na1_c	Transport,extracellular	CHOLATEt2	0	1000	0.721193	0.626477	0.601535	0.763455	0.746595	0.605965	0.637429	0.630169	0.789807	0.587282	0.602681	0.654203	0.665596	0.642762	0.594888	0.580725	0.634961	0.663077	0.884902	0.68099	0.715604	0.699145	0.69034	0.657069	0.687286	0.709707	0.663967	0.699675	0.702231	0.639038	0.734184	0.743342	0.655342	0.578307	0.682612	0.656689	0.680893	0.670929	0.655785	0.881122	0.823775	0.709677	0.669945
CLHCOtex	Slc26a8,Slc26a4,Slc26a9,Slc26a3,Slc26a9,Slc26a2,Slc26a7	cl_e + 2 hco3_c --> cl_c + 2 hco3_e	Transport,extracellular	CLHCOtex	0	1000	5.82329	6.10888	6.22084	5.98253	5.86699	6.28248	5.97812	6.16469	6.59566	6.42108	6.39561	6.35443	5.97623	5.97128	6.41192	6.53996	5.80631	5.95503	6.17924	5.86524	5.99827	5.84802	5.82774	6.2748	5.80606	5.83086	6.38993	6.01783	6.22927	5.99127	6.03461	6.39943	5.87718	6.53572	5.91816	5.85122	5.80599	5.84062	5.91332	6.18211	6.62804	6.62211	5.71563
CYTDt	Slc29a2,Slc29a1	cytd_e <==> cytd_c	Transport,extracellular	CYTDt	-1000	1000	-0.869415	-0.837599	-0.824166	-0.956886	-0.883547	-0.811606	-0.810266	-0.819102	-0.941158	-0.811134	-0.8234	-0.844706	-0.82771	-0.818525	-0.823665	-0.81895	-0.804769	-0.82811	-0.961888	-0.831367	-0.853763	-0.842905	-0.833913	-0.857004	-0.838388	-0.853066	-0.881395	-0.841141	-0.855974	-0.806142	-0.861509	-0.895797	-0.820005	-0.809607	-0.833438	-0.812058	-0.825067	-0.80555	-0.807852	-0.95843	-0.974201	-0.889413	-0.804885
D_LACt2	Slc16a7,Slc16a8,Slc16a1,Slc16a3	h_e + lac_DASH_DASH_DASH_D_e <==> h_c + lac_DASH_DASH_DASH_D_c	Transport,extracellular	D_LACt2	-1000	1000	-8.68599	-8.72493	-8.75741	-0.393315	-8.68805	-7.95041	-7.78091	-7.72119	-7.73435	-7.95279	-7.93794	-8.42993	-7.93481	-7.92381	-8.05659	-7.70617	-7.95882	-7.99107	-8.19368	-8.44308	-8.1536	-7.96972	-8.41558	-8.53616	-8.79077	-8.45921	-8.74741	-8.15657	-8.32733	-8.17582	-7.93508	-8.22428	-8.15518	-8.38555	-8.03755	-8.35207	-8.30139	-8.34301	-8.38166	-7.85187	-8.6579	-8.30001	-8.00659
ESTRONESt	Slco2b1,Slco1b2,Slco1c1,Slco1a2,Slco3a1,Slco4a1	estrones_e + hco3_c <==> estrones_c + hco3_e	Transport,extracellular	ESTRONESt	-1000	1000	-0.694642	-0.599421	-0.574371	-0.738502	-0.720052	-0.579097	-0.611085	-0.603637	-0.762038	-0.560108	-0.57544	-0.627112	-0.639295	-0.6165	-0.56773	-0.5533	-0.608982	-0.63678	-0.858213	-0.654782	-0.68915	-0.672945	-0.664116	-0.629745	-0.66091	-0.683266	-0.636442	-0.67323	-0.675355	-0.612751	-0.707673	-0.716274	-0.629046	-0.550856	-0.65623	-0.630601	-0.654735	-0.645006	-0.629712	-0.8543	-0.795893	-0.681956	-0.644066
ESTRONESt2	Slc10a1	estrones_e + 2 na1_e --> estrones_c + 2 na1_c	Transport,extracellular	ESTRONESt2	0	1000	0.694642	0.599421	0.574371	0.738503	0.720052	0.579097	0.611085	0.603636	0.762038	0.560108	0.57544	0.627112	0.639295	0.6165	0.56773	0.5533	0.608982	0.63678	0.858213	0.654782	0.68915	0.672946	0.664116	0.629745	0.66091	0.683266	0.636442	0.67323	0.675355	0.612751	0.707673	0.716274	0.629046	0.550856	0.65623	0.630601	0.654735	0.645006	0.629712	0.8543	0.795893	0.681956	0.644066
FATP1t	Slc27a1,Slc27a4,Slc27a3	hdca_c + na1_c <==> hdca_e + na1_e	Transport,extracellular	FATP1t	-1000	1000	-0.917075	-0.886164	-0.872925	-1.00168	-0.931191	-0.859833	-0.857553	-0.866727	-0.991004	-0.859911	-0.872297	-0.893334	-0.874919	-0.865664	-0.872412	-0.868177	-0.851402	-0.875312	-1.00979	-0.87841	-0.901249	-0.889933	-0.880985	-0.906051	-0.885731	-0.900527	-0.930802	-0.888609	-0.904215	-0.853328	-0.909096	-0.944384	-0.867207	-0.858881	-0.880793	-0.858884	-0.872021	-0.852082	-0.854651	-1.00658	-1.02425	-0.939171	-0.851337
FATP3t	Slc27a1	na1_c + ocdca_c <==> na1_e + ocdca_e	Transport,extracellular	FATP3t	-1000	0	-0.06938	-2.42e-10	-4.39e-11	-1.66e-11	-0.190803	-6.26e-11	-9.02e-10	-8.38e-11	-0.606167	-1.66e-10	-4.78e-11	-3.89e-10	-2.88e-10	-1.34e-10	-5.41e-11	-8.09e-11	-6.39e-10	-3.61e-10	-1.69827	-3.37e-10	-0.0778099	-1.64e-09	-1.59e-09	-2.36e-10	-1.31e-09	-6.05e-09	-6.41e-10	-2.68e-09	-7.54e-10	-1.19e-10	-0.156057	-0.254244	-5.62e-10	-3.9e-11	-9.11e-09	-2.75e-10	-6.33e-10	-3.75e-10	-5.11e-10	-1.25561	-0.815375	-4.37e-10	-6.07e-10
FATP5t	Slc27a5	arachd_c + na1_c <==> arachd_e + na1_e	Transport,extracellular	FATP5t	-1000	1000	-0.917075	-0.886164	-0.872925	-1.00168	-0.931191	-0.859833	-0.857553	-0.866727	-0.991004	-0.859911	-0.872297	-0.893334	-0.874919	-0.865664	-0.872412	-0.868177	-0.851402	-0.875312	-1.00979	-0.87841	-0.901249	-0.889933	-0.880985	-0.906051	-0.885731	-0.900527	-0.930802	-0.888609	-0.904215	-0.853328	-0.909096	-0.944384	-0.867207	-0.858881	-0.880793	-0.858884	-0.872021	-0.852082	-0.854651	-1.00658	-1.02425	-0.939171	-0.851337
FRUt1r	Slc2a8,Slc2a2,Slc2a7,Slc2a5	fru_e <==> fru_c	Transport,extracellular	FRUt1r	-1000	1000	-0.917075	-0.886164	-0.872925	-1.00168	-0.931191	-0.859833	-0.857553	-0.866727	-0.991004	-0.859911	-0.872297	-0.893334	-0.874919	-0.865664	-0.872412	-0.868177	-0.851402	-0.875312	-1.00979	-0.87841	-0.901249	-0.889933	-0.880985	-0.906051	-0.885731	-0.900527	-0.930802	-0.888609	-0.904215	-0.853328	-0.909096	-0.944384	-0.867207	-0.858881	-0.880793	-0.858884	-0.872021	-0.852082	-0.854651	-1.00658	-1.02425	-0.939171	-0.851337
GALt1r	Slc2a8,Slc2a1,Slc2a3,Slc2a2,Slc2a10	gal_e <==> gal_c	Transport,extracellular	GALt1r	-1000	1000	-0.917075	-0.886164	-0.872925	-1.00168	-0.931191	-0.859833	-0.857553	-0.866727	-0.991004	-0.859911	-0.872297	-0.893334	-0.874919	-0.865664	-0.872412	-0.868177	-0.851402	-0.875312	-1.00979	-0.87841	-0.901249	-0.889933	-0.880985	-0.906051	-0.885731	-0.900527	-0.930802	-0.888609	-0.904215	-0.853328	-0.909096	-0.944384	-0.867207	-0.858881	-0.880793	-0.858884	-0.872021	-0.852082	-0.854651	-1.00658	-1.02425	-0.939171	-0.851337
GCHOLAt	Slco1a2,Slco1b2	gchola_e + hco3_c <==> gchola_c + hco3_e	Transport,extracellular	GCHOLAt	-1000	1000	-0.694642	-0.599421	-0.574371	-0.738502	-0.720052	-0.579097	-0.611085	-0.603637	-0.762038	-0.560108	-0.57544	-0.627112	-0.639295	-0.6165	-0.56773	-0.5533	-0.608982	-0.63678	-0.858213	-0.654782	-0.68915	-0.672945	-0.664116	-0.629745	-0.66091	-0.683266	-0.636442	-0.67323	-0.675355	-0.612751	-0.707673	-0.716274	-0.629046	-0.550856	-0.65623	-0.630601	-0.654735	-0.645006	-0.629712	-0.8543	-0.795893	-0.681956	-0.644066
GCHOLAt2	Slc10a1,Slc10a2	gchola_e + 2 na1_e --> gchola_c + 2 na1_c	Transport,extracellular	GCHOLAt2	0	1000	0.694642	0.599421	0.574371	0.738503	0.720052	0.579097	0.611085	0.603636	0.762038	0.560108	0.57544	0.627112	0.639295	0.6165	0.56773	0.5533	0.608982	0.63678	0.858213	0.654782	0.68915	0.672946	0.664116	0.629745	0.66091	0.683266	0.636442	0.67323	0.675355	0.612751	0.707673	0.716274	0.629046	0.550856	0.65623	0.630601	0.654735	0.645006	0.629712	0.8543	0.795893	0.681956	0.644066
GLCt1r	Slc2a4,Slc2a9,Slc2a12,Slc2a1,Slc2a6,Slc2a8,Slc2a2,Slc2a7,Slc2a3,Slc2a10	glc_DASH_DASH_DASH_D_e <==> glc_DASH_DASH_DASH_D_c	Transport,extracellular	GLCt1r	-1000	1000	-0.937813	-0.907296	-0.89414	-3.74487	-0.951922	-0.880817	-0.878128	-0.887449	-0.991004	-0.881135	-0.893573	-0.914493	-0.89546	-0.886175	-0.893623	-0.889597	-0.871693	-0.89585	-1.00979	-0.89888	-0.92191	-0.910396	-0.901467	-0.927392	-0.906332	-0.921179	-0.9523	-0.909263	-0.925206	-0.873859	-0.929802	-0.965525	-0.887745	-0.880322	-0.901398	-0.879259	-0.892451	-0.872329	-0.875014	-1.00658	-1.02425	-0.960822	-0.871549
GLNt4	Slc38a1,Slc6a14,Slc38a2,Slc38a4	gln_DASH_DASH_DASH_L_e + na1_e --> gln_DASH_DASH_DASH_L_c + na1_c	Transport,extracellular	GLNt4	0	1000	0.145432	5.09e-05	0.0662353	0.229589	0.240076	0.412428	0.380299	0.343039	0.763483	0.374917	0.331894	0.352616	0.394411	0.399403	0.329159	0.348631	0.260331	0.357891	1.00598	0.309014	0.389482	0.348303	0.30056	0.0962038	0.228854	0.243463	0.135696	0.393334	0.415033	0.434498	0.412521	0.558414	0.331357	0.235612	0.369122	0.328368	0.247954	0.377391	0.417311	0.900609	0.719329	0.27364	0.352412
GLNtN1	Slc38a5,Slc38a3	gln_DASH_DASH_DASH_L_e + h_c + 2 na1_e <==> gln_DASH_DASH_DASH_L_c + h_e + 2 na1_c	Transport,extracellular	GLNtN1	-1000	1000	3.64673	3.822	3.8975	4.18903	3.79624	4.11107	3.81713	4.05231	4.41206	4.1588	4.09875	4.23662	3.86277	3.81227	4.23097	4.24718	3.58229	3.75686	3.98697	3.68117	3.86248	3.89344	3.72769	3.95034	3.61849	3.69311	4.1464	3.85383	4.15944	3.88162	3.98811	4.33247	3.7058	4.18747	3.7747	3.69532	3.62606	3.76167	3.83928	4.06577	4.38402	4.50446	3.67151
GLUt6	Slc1a6,Slc1a1,Slc1a3,Slc1a2,Slc1a7	glu_DASH_DASH_DASH_L_e + h_e + k_c + 3 na1_e --> glu_DASH_DASH_DASH_L_c + h_c + k_e + 3 na1_c	Transport,extracellular	GLUt6	0	1000	5.83664	5.44632	5.26273	7.11623	6.11098	5.01173	5.12051	5.22595	6.29287	4.92532	5.08899	5.40773	5.30031	5.14857	5.19765	5.03754	5.06263	5.21212	6.51444	5.29799	5.60124	5.75217	5.52508	5.59707	5.52539	5.72334	5.87471	5.35203	5.61487	5.05733	5.81439	5.94353	5.29361	4.87275	5.47439	5.09815	5.34776	5.12672	5.12299	6.57587	6.60369	6.03193	5.32554
GLYt4	Slc38a1,Slc6a14,Slc38a2,Slc38a4	gly_e + na1_e --> gly_c + na1_c	Transport,extracellular	GLYt4	0	1000	5.0783	4.79063	4.78985	3.40276	5.27667	4.9467	4.99399	5.01382	5.48395	4.8986	5.05767	5.35917	5.21722	5.13207	5.03618	5.03525	4.82628	5.10109	4.78995	5.1091	5.30668	5.15833	5.07871	5.01318	4.87872	4.97008	5.18538	5.25788	5.36218	5.01991	5.47725	5.55625	4.92197	4.89113	5.1718	4.96407	4.97297	5.09882	5.03229	5.11548	5.04828	5.49951	4.79743
GSNt	Slc29a2,Slc29a1	gsn_e <==> gsn_c	Transport,extracellular	GSNt	0	1000	1.89159	1.55	1.58108	4.2889	2.01152	1.85673	1.9609	1.82856	3.08772	1.83404	1.8895	1.96862	2.05082	1.98434	1.74436	1.84474	1.85102	2.00596	3.3006	1.99641	2.20543	1.97977	1.98705	1.78004	1.88767	1.93219	1.75397	2.18051	2.13946	1.98935	2.25499	2.6207	1.92848	1.73972	2.06511	1.91173	1.92443	2.02745	1.99989	3.62481	3.33564	2.05467	1.90603
H2Ot	Aqp1,Aqp2,Aqp4,Aqp5,Aqp8	h2o_e <==> h2o_c	Transport,extracellular	H2Ot	-1000	1000	10.2324	9.68897	9.35895	21.7734	10.4195	9.15736	9.36269	9.33793	11.5636	8.97976	9.32398	10.0089	9.8217	9.6873	9.17416	9.12601	9.31468	9.77495	13.5914	9.93385	10.1347	9.91214	9.87701	9.70454	9.63569	9.76916	10.1523	9.87063	10.0171	9.25842	9.98106	11.0825	9.42697	8.94392	9.60532	9.50543	9.64187	9.52119	9.45203	12.5841	12.7811	10.1651	9.1732
HCO3_NAt	Slc4a7	hco3_e + na1_e <==> hco3_c + na1_c	Transport,extracellular	HCO3_NAt	-1000	1000	-0.444867	-0.573486	-0.597107	-0.526346	-0.422278	-0.561471	-0.492936	-0.52618	-0.457932	-0.599606	-0.593713	-0.532445	-0.471247	-0.498327	-0.609363	-0.629753	-0.48484	-0.477063	-0.303163	-0.447256	-0.424198	-0.433976	-0.433739	-0.552612	-0.449642	-0.434522	-0.58872	-0.430757	-0.45772	-0.481153	-0.402847	-0.456219	-0.476323	-0.61605	-0.449126	-0.456566	-0.434572	-0.414153	-0.449877	-0.304553	-0.456713	-0.51443	-0.414542
HIStN1	Slc38a3	h_c + his_DASH_DASH_DASH_L_e + 2 na1_e <==> h_e + his_DASH_DASH_DASH_L_c + 2 na1_c	Transport,extracellular	HIStN1	-1000	1000	0.317733	0.323768	0.325055	0.298595	0.317625	0.321511	0.315246	0.317499	0.332306	0.325181	0.325978	0.324189	0.314726	0.314257	0.32498	0.328177	0.310885	0.314679	0.319374	0.313622	0.316571	0.31352	0.313815	0.326979	0.315625	0.316409	0.329377	0.316453	0.321609	0.314568	0.317246	0.32391	0.31468	0.328497	0.315699	0.312176	0.313026	0.310215	0.311994	0.320972	0.333651	0.331722	0.309681
ILEtec	Slc43a1,Slc43a2	ile_DASH_DASH_DASH_L_e <==> ile_DASH_DASH_DASH_L_c	Transport,extracellular	ILEtec	-999.988	1000	-3.33313	-3.05249	-2.85826	-4.88683	-3.64882	-2.562	-2.52798	-2.77518	-4.04634	-2.5802	-2.74843	-3.30826	-2.84164	-2.68829	-2.93058	-2.7164	-2.49016	-2.68236	-4.35789	-2.83717	-3.08567	-3.21945	-3.02248	-3.21	-2.94372	-3.08473	-3.52885	-3.00246	-3.29857	-2.64795	-3.47194	-4.11422	-2.64522	-2.77158	-2.91942	-2.62688	-2.80758	-2.8137	-2.73358	-4.24482	-4.70612	-3.90446	-2.65961
INSt	Slc29a2,Slc29a1	ins_e <==> ins_c	Transport,extracellular	INSt	-1000	0	-1.83415	-1.77233	-1.74585	-2.00335	-1.86238	-1.71967	-1.71511	-1.73345	-1.98201	-1.71982	-1.74459	-1.78667	-1.74984	-1.73133	-1.74482	-1.73635	-1.7028	-1.75062	-2.01959	-1.75682	-1.8025	-1.77987	-1.76197	-1.8121	-1.77146	-1.80105	-1.8616	-1.77722	-1.80843	-1.70666	-1.81819	-1.88877	-1.73441	-1.71776	-1.76159	-1.71777	-1.74404	-1.70416	-1.7093	-2.01315	-2.0485	-1.87834	-1.70267
KCC2t	Slc12a4,Slc12a7,Slc12a6	cl_e + nh4_e <==> cl_c + nh4_c	Transport,extracellular	KCC2t	-1000	1000	-7.4768	-7.41743	-7.46433	-7.99103	-7.64918	-7.58201	-7.38585	-7.54534	-8.69448	-7.66723	-7.71307	-7.8484	-7.49876	-7.39997	-7.66908	-7.78981	-7.19499	-7.46165	-8.64422	-7.43482	-7.7517	-7.49226	-7.42762	-7.7629	-7.37295	-7.47822	-7.86811	-7.70354	-7.9287	-7.42418	-7.87444	-8.28344	-7.34225	-7.792	-7.53058	-7.32364	-7.37631	-7.42068	-7.42042	-8.62145	-8.80529	-8.3937	-7.2492
KCCt	Slc12a7,Slc12a5,Slc12a6,Slc12a4	cl_e + k_e <==> cl_c + k_c	Transport,extracellular	KCCt	-1000	1000	1.40316	1.12837	1.01635	2.09487	1.48012	0.901342	1.02361	0.985285	1.56554	0.857476	0.963085	1.05975	1.12815	1.08514	0.933947	0.884363	1.08113	1.14293	1.84671	1.19452	1.2891	1.27599	1.22065	1.19467	1.25717	1.32024	1.27028	1.19213	1.17842	0.997341	1.31527	1.35266	1.12969	0.832277	1.21343	1.07947	1.18391	1.06294	1.04363	1.81427	1.70779	1.23313	1.09883
LEUtec	Slc43a1,Slc43a2	leu_DASH_DASH_DASH_L_e <==> leu_DASH_DASH_DASH_L_c	Transport,extracellular	LEUtec	0.0215233	969.331	1.25316	1.27696	1.28204	1.17768	1.25273	1.26806	1.24335	1.25224	1.31063	1.28253	1.28568	1.27862	1.2413	1.23945	1.28174	1.29435	1.22615	1.24111	1.25963	1.23694	1.24857	1.23654	1.2377	1.28962	1.24484	1.24793	1.29908	1.24811	1.26844	1.24068	1.25124	1.27752	1.24112	1.29561	1.24513	1.23124	1.23459	1.2235	1.23052	1.26593	1.31594	1.30833	1.2214
LYStiDF	Slc7a1,Slc7a2,Slc38a4,Slc7a3	lys_DASH_DASH_DASH_L_e --> lys_DASH_DASH_DASH_L_c	Transport,extracellular	LYStiDF	0.0217522	834.243	3.27662	2.97173	2.93975	4.04981	3.42144	2.93132	2.87799	2.96372	4.11241	2.98572	3.11186	3.28933	3.0805	2.99058	3.03412	3.0806	2.87362	3.08688	4.22505	3.12614	3.39355	3.05322	3.08856	3.31389	3.0634	3.1575	3.41437	3.34967	3.41049	2.93606	3.50607	3.85897	2.92242	3.13563	3.14404	2.96081	3.04977	3.03411	2.99464	4.1898	4.25182	3.77098	2.81349
L_LACt2r	Slc16a7,Slc16a8,Slc16a1,Slc16a3	h_e + lac_DASH_DASH_DASH_L_e <==> h_c + lac_DASH_DASH_DASH_L_c	Transport,extracellular	L_LACt2r	-1000	1000	-1.75065	-1.91382	-1.91563	-1.97972	-1.77808	-1.84932	-1.71842	-1.85463	-1.82429	-1.89194	-1.88343	-1.942	-1.73418	-1.70643	-1.95091	-1.94927	-1.66098	-1.69949	-1.4905	-1.68608	-1.7365	-1.77257	-1.71356	-1.92707	-1.69482	-1.72482	-2.00535	-1.73025	-1.8722	-1.72356	-1.7878	-1.88703	-1.68722	-1.97593	-1.70279	-1.68348	-1.68906	-1.69214	-1.71098	-1.58258	-1.83235	-2.11541	-1.65955
MANt1r	Slc2a1,Slc2a3,Slc2a2	man_e <==> man_c	Transport,extracellular	MANt1r	-1000	1000	-0.917075	-0.886164	-0.872925	-1.00168	-0.931191	-0.859833	-0.857553	-0.866727	-0.991004	-0.859911	-0.872297	-0.893334	-0.874919	-0.865664	-0.872412	-0.868177	-0.851402	-0.875312	-1.00979	-0.87841	-0.901249	-0.889933	-0.880985	-0.906051	-0.885731	-0.900527	-0.930802	-0.888609	-0.904215	-0.853328	-0.909096	-0.944384	-0.867207	-0.858881	-0.880793	-0.858884	-0.872021	-0.852082	-0.854651	-1.00658	-1.02425	-0.939171	-0.851337
METt4	Slc38a1,Slc6a14,Slc38a2,Slc22a5	met_DASH_DASH_DASH_L_e + na1_e --> met_DASH_DASH_DASH_L_c + na1_c	Transport,extracellular	METt4	0	1000	1.07039	1.04239	1.02977	1.14575	1.08445	1.01497	1.00966	1.01993	1.15135	1.01682	1.02959	1.04976	1.02678	1.0173	1.02922	1.02653	1.00141	1.02715	1.1639	1.02974	1.054	1.04121	1.03241	1.06382	1.03803	1.0532	1.08973	1.0413	1.0594	1.00511	1.06217	1.10068	1.01905	1.01739	1.03312	1.00951	1.02306	1.00177	1.00519	1.16145	1.18524	1.09923	1.00076
METtec	Slc43a1,Slc43a2	met_DASH_DASH_DASH_L_e <==> met_DASH_DASH_DASH_L_c	Transport,extracellular	METtec	-999.99	0.011	-0.763763	-0.72994	-0.71608	-0.857598	-0.777932	-0.704698	-0.705441	-0.713528	-0.83066	-0.703005	-0.715007	-0.736907	-0.723058	-0.714029	-0.715603	-0.709826	-0.701395	-0.723473	-0.855691	-0.727082	-0.748498	-0.738654	-0.729564	-0.748278	-0.733437	-0.747854	-0.771872	-0.735914	-0.749033	-0.701543	-0.756019	-0.788092	-0.715368	-0.700376	-0.728463	-0.708254	-0.720981	-0.702398	-0.704109	-0.851702	-0.863257	-0.77911	-0.70191
NAt3_1	Slc9a4,Slc9a1,Slc9a3,Slc9a2,Slc9a5	h_e + na1_c <==> h_c + na1_e	Transport,extracellular	NAt3_1	-1000	1000	-3.5013	-3.82764	-3.83126	-3.95944	-3.55617	-3.69864	-3.43683	-3.70927	-3.64858	-3.78388	-3.76686	-3.884	-3.46836	-3.41286	-3.90181	-3.89855	-3.32196	-3.39897	-2.98099	-3.37216	-3.473	-3.54514	-3.42713	-3.85414	-3.38963	-3.44965	-4.0107	-3.4605	-3.7444	-3.44712	-3.57559	-3.77406	-3.37444	-3.95186	-3.40558	-3.36695	-3.37811	-3.38428	-3.42197	-3.16516	-3.66469	-4.23082	-3.3191
NKCC2t	Slc12a1,Slc12a2	2 cl_e + na1_e + nh4_e <==> 2 cl_c + na1_c + nh4_c	Transport,extracellular	NKCC2t	-1000	1000	-4.37739	-4.22786	-4.18355	-5.06454	-4.48913	-4.14213	-4.1087	-4.16647	-4.99669	-4.16518	-4.24948	-4.34552	-4.21486	-4.15666	-4.22071	-4.24571	-4.06117	-4.21137	-5.0909	-4.2209	-4.40432	-4.29206	-4.22933	-4.40543	-4.23763	-4.31745	-4.51722	-4.32444	-4.4233	-4.10187	-4.46371	-4.68522	-4.15213	-4.20614	-4.27225	-4.10332	-4.18351	-4.11253	-4.11615	-5.06159	-5.13918	-4.6788	-4.06533
NKCCt	Slc12a1,Slc12a2	2 cl_e + k_e + na1_e <==> 2 cl_c + k_c + na1_c	Transport,extracellular	NKCCt	-1000	1000	4.50257	4.31795	4.29712	5.02136	4.64017	4.34122	4.30076	4.36416	5.26333	4.35952	4.42667	4.56263	4.41205	4.32844	4.38232	4.42846	4.21495	4.39321	5.40003	4.40843	4.63649	4.47619	4.41894	4.55214	4.39249	4.481	4.62117	4.57123	4.68381	4.31965	4.72599	4.95089	4.31982	4.41814	4.47175	4.29979	4.37671	4.37109	4.34789	5.37413	5.37391	4.94803	4.2827
ORNtiDF	Slc7a2,Slc7a1,Slc7a3	orn_e --> orn_c	Transport,extracellular	ORNtiDF	0	1000	3.9e-12	9.91e-12	2.22e-12	0.653569	1.01e-11	3.13e-12	9.27e-12	3.39e-12	1.55e-11	9.23e-12	1.99e-12	1.25e-11	3.17e-12	2.2e-12	3.02e-12	4.36e-12	1.15e-11	4.37e-12	1.03e-11	2.04e-12	6.34e-12	5.57e-12	3.71e-12	6.82e-12	8.14e-12	7.06e-12	1.75e-11	4.42e-12	1.12e-11	3.04e-12	3.92e-12	7.66e-12	5.8e-12	2.43e-12	9.19e-12	5.07e-12	4.63e-12	4.48e-12	1.31e-11	2.27e-12	9.1e-12	1.14e-11	6.22e-12
PCt	Abcb4,Abca1	atp_c + h2o_c + pchol_DASH_hs_c <==> adp_c + h_c + pchol_DASH_hs_e + pi_c	Transport,extracellular	PCt	-0.003265	249.997	-0.171087	-0.174337	-0.17503	-0.160782	-0.171029	-0.173121	-0.169748	-0.170961	-0.178934	-0.175098	-0.175527	-0.174564	-0.169468	-0.169215	-0.174989	-0.176711	-0.1674	-0.169442	-0.171971	-0.168873	-0.170461	-0.168819	-0.168977	-0.176066	-0.169952	-0.170374	-0.177357	-0.170398	-0.173174	-0.169383	-0.170825	-0.174413	-0.169443	-0.176883	-0.169992	-0.168095	-0.168552	-0.167039	-0.167997	-0.172831	-0.179658	-0.17862	-0.166751
PHEt4	Slc38a2,Slc7a3,Slc6a14,Slc7a2,Slc38a1,Slc7a1,Slc38a4	na1_e + phe_DASH_DASH_DASH_L_e --> na1_c + phe_DASH_DASH_DASH_L_c	Transport,extracellular	PHEt4	0	1000	1.16037	1.13408	1.12183	1.23032	1.17441	1.10602	1.09895	1.10985	1.24546	1.10891	1.12191	1.14158	1.11592	1.1063	1.12126	1.11947	1.08946	1.11627	1.25435	1.11856	1.14366	1.13001	1.12128	1.15643	1.12742	1.14281	1.18302	1.13093	1.15048	1.0942	1.15202	1.19241	1.10817	1.11042	1.12253	1.09793	1.11172	1.08962	1.09356	1.25235	1.27974	1.19318	1.08847
PHEtec	Slc16a10,Slc43a2	phe_DASH_DASH_DASH_L_e <==> phe_DASH_DASH_DASH_L_c	Transport,extracellular	PHEtec	-999.992	1000	-0.673776	-0.638244	-0.624019	-0.773031	-0.687975	-0.613641	-0.616158	-0.623606	-0.736545	-0.610908	-0.622684	-0.645091	-0.633922	-0.625027	-0.623563	-0.61688	-0.613347	-0.634351	-0.765239	-0.638259	-0.65884	-0.64986	-0.640687	-0.655671	-0.644047	-0.658242	-0.678586	-0.646289	-0.657948	-0.612452	-0.66617	-0.696355	-0.626246	-0.60734	-0.639051	-0.61984	-0.632326	-0.61454	-0.615747	-0.760797	-0.768761	-0.68516	-0.614203
PIt8	Slc20a1,Slc20a2	1.5 na1_e + pi_e <==> 1.5 na1_c + pi_c	Transport,extracellular	PIt8	-1000	1000	-17.0758	-17.2774	-17.2277	-17.9698	-16.9767	-16.9159	-16.6749	-16.8188	-17.5857	-17.0327	-17.0475	-17.0919	-16.6896	-16.6294	-16.9186	-17.0975	-16.5666	-16.8247	-17.9752	-16.834	-16.9001	-16.6275	-16.634	-17.3697	-16.8789	-16.937	-17.3485	-16.8644	-17.0309	-16.6045	-16.7383	-16.9686	-16.6756	-17.3192	-16.6691	-16.724	-16.7925	-16.5976	-16.581	-17.6182	-17.913	-17.4298	-16.4469
PROSTGE2t2	Slc22a2,Slc22a1	prostge2_e <==> prostge2_c	Transport,extracellular	PROSTGE2t2	0	1000	0.83084	0.643498	0.589031	3.05e-12	0.84073	0.448318	0.704099	0.466854	0.595525	0.502678	0.640375	0.455904	0.650537	0.624383	0.4244	0.587973	0.749655	0.650516	0.674138	0.683065	0.796564	0.829908	0.835971	0.765034	0.86762	0.909828	0.487627	0.75245	0.61883	0.616487	0.90361	0.509183	0.801159	0.54464	0.923912	0.60376	0.844999	0.727073	0.604679	0.507425	0.276012	0.654712	0.976208
PROSTGF2t	Slc22a2,Slc22a1	prostgf2_e <==> prostgf2_c	Transport,extracellular	PROSTGF2t	-1000	0	-0.83084	-0.643498	-0.589031	-3.05e-12	-0.840731	-0.448318	-0.704099	-0.466854	-0.595525	-0.502678	-0.640375	-0.455904	-0.650537	-0.624383	-0.4244	-0.587973	-0.749655	-0.650516	-0.674138	-0.683065	-0.796564	-0.829908	-0.835971	-0.765034	-0.86762	-0.909828	-0.487627	-0.75245	-0.61883	-0.616487	-0.903609	-0.509183	-0.801158	-0.54464	-0.923912	-0.60376	-0.844999	-0.727073	-0.604679	-0.507425	-0.276012	-0.654712	-0.976209
PROt4	Slc38a4,Slc38a1,Slc38a2	na1_e + pro_DASH_DASH_DASH_L_e --> na1_c + pro_DASH_DASH_DASH_L_c	Transport,extracellular	PROt4	0	1000	1.57261	1.52998	1.55256	1.92e-14	1.42378	1.59987	1.6405	1.53978	1.59386	1.67464	1.66675	1.60153	1.6021	1.62233	1.49407	1.59794	1.69189	1.67239	1.60063	1.68873	1.64081	1.33337	1.58226	1.60182	1.56428	1.48939	1.3868	1.83823	1.61501	1.65718	1.66239	1.69606	1.55805	1.77434	1.58356	1.70644	1.68414	1.73873	1.65469	1.58704	1.51078	1.50404	1.51707
PYRt2r	Slc16a3,Slc16a7,Slc16a1	h_e + pyr_e <==> h_c + pyr_c	Transport,extracellular	PYRt2r	-1000	1000	-15.7679	-15.6124	-15.7956	-10.3318	-15.5531	-16.9166	-16.7142	-16.5144	-16.4084	-16.93	-16.7322	-16.0385	-16.4195	-16.3955	-16.2227	-16.8776	-16.3195	-16.6424	-14.9108	-16.2551	-16.6394	-15.9697	-16.0093	-16.0656	-15.9685	-16.2014	-15.6775	-16.6193	-16.4928	-16.4458	-16.2311	-15.3345	-16.4367	-16.5597	-16.3619	-16.3646	-16.2515	-16.1352	-16.2692	-15.6841	-14.6234	-16.2468	-16.4232
TCHOLAt	Slco4a1,Slco1a2,Slco1b2	hco3_c + tchola_e <==> hco3_e + tchola_c	Transport,extracellular	TCHOLAt	-1000	1000	-0.694642	-0.599421	-0.574371	-0.738502	-0.720052	-0.579097	-0.611085	-0.603637	-0.762038	-0.560108	-0.57544	-0.627112	-0.639295	-0.6165	-0.56773	-0.5533	-0.608982	-0.63678	-0.858213	-0.654782	-0.68915	-0.672945	-0.664116	-0.629745	-0.66091	-0.683266	-0.636442	-0.67323	-0.675355	-0.612751	-0.707673	-0.716274	-0.629046	-0.550856	-0.65623	-0.630601	-0.654735	-0.645006	-0.629712	-0.8543	-0.795893	-0.681956	-0.644066
TCHOLAt2	Slc10a1,Slc10a2	2 na1_e + tchola_e --> 2 na1_c + tchola_c	Transport,extracellular	TCHOLAt2	0	1000	0.694642	0.599421	0.574371	0.738503	0.720052	0.579097	0.611085	0.603636	0.762038	0.560108	0.57544	0.627112	0.639295	0.6165	0.56773	0.5533	0.608982	0.63678	0.858213	0.654782	0.68915	0.672946	0.664116	0.629745	0.66091	0.683266	0.636442	0.67323	0.675355	0.612751	0.707673	0.716274	0.629046	0.550856	0.65623	0.630601	0.654735	0.645006	0.629712	0.8543	0.795893	0.681956	0.644066
THYOXt	Slco1c1,Slco1a2,Slco4a1,Slco1b2	hco3_c + thyox_DASH_DASH_DASH_L_e <==> hco3_e + thyox_DASH_DASH_DASH_L_c	Transport,extracellular	THYOXt	-1000	1000	1.13951	1.17291	1.17148	1.26485	1.14233	1.14057	1.10402	1.12982	1.21997	1.15971	1.16915	1.15956	1.11054	1.11483	1.17709	1.18305	1.09382	1.11384	1.16138	1.10204	1.11335	1.10692	1.09785	1.18236	1.11055	1.11779	1.22516	1.10399	1.13307	1.0939	1.11052	1.17249	1.10537	1.16691	1.10536	1.08717	1.08931	1.05916	1.07959	1.15885	1.25261	1.19639	1.05861
TRIODTHYt	Slco1b2,Slco4a1,Slco1a2,Slco1c1	hco3_c + triodthy_e <==> hco3_e + triodthy_c	Transport,extracellular	TRIODTHYt	-1000	1000	1.13951	1.17291	1.17148	1.26485	1.14233	1.14057	1.10402	1.12982	1.21997	1.15971	1.16915	1.15956	1.11054	1.11483	1.17709	1.18305	1.09382	1.11384	1.16138	1.10204	1.11335	1.10692	1.09785	1.18236	1.11055	1.11779	1.22516	1.10399	1.13307	1.0939	1.11052	1.17249	1.10537	1.16691	1.10536	1.08717	1.08931	1.05916	1.07959	1.15885	1.25261	1.19639	1.05861
TRPt	Slc16a10	trp_DASH_DASH_DASH_L_e <==> trp_DASH_DASH_DASH_L_c	Transport,extracellular	TRPt	0.00167912	1000	0.0977641	0.099621	0.100017	0.0918755	0.0977306	0.0989263	0.0969987	0.0976921	0.102248	0.100056	0.100301	0.0997505	0.0968388	0.0966944	0.099994	0.100978	0.095657	0.0968243	0.098269	0.0964991	0.0974064	0.0964677	0.0965583	0.100609	0.0971153	0.0973566	0.101347	0.0973703	0.0989565	0.0967903	0.0976142	0.0996645	0.0968246	0.101076	0.0971382	0.0960543	0.0963156	0.0954507	0.095998	0.0987605	0.102662	0.102068	0.0952865
TYRt	Slc16a10	tyr_DASH_DASH_DASH_L_e <==> tyr_DASH_DASH_DASH_L_c	Transport,extracellular	TYRt	-1000	550.318	-0.714881	-0.68013	-0.666071	-0.81166	-0.729066	-0.655235	-0.656942	-0.664682	-0.779536	-0.652977	-0.664856	-0.687032	-0.674639	-0.665682	-0.665606	-0.659337	-0.653566	-0.675061	-0.806556	-0.678832	-0.699795	-0.690421	-0.681285	-0.697973	-0.684879	-0.699176	-0.721198	-0.687229	-0.699555	-0.653148	-0.707212	-0.738259	-0.666956	-0.649838	-0.679894	-0.660227	-0.672823	-0.654673	-0.65611	-0.802321	-0.811926	-0.728075	-0.654267
URIt	Slc29a2,Slc29a1	uri_e <==> uri_c	Transport,extracellular	URIt	-1000	1000	-0.917075	-0.886164	-0.872925	-1.00168	-0.931191	-0.859833	-0.857553	-0.866727	-0.991004	-0.859911	-0.872297	-0.893334	-0.874919	-0.865664	-0.872412	-0.868177	-0.851402	-0.875312	-1.00979	-0.87841	-0.901249	-0.889933	-0.880985	-0.906051	-0.885731	-0.900527	-0.930802	-0.888609	-0.904215	-0.853328	-0.909096	-0.944384	-0.867207	-0.858881	-0.880793	-0.858884	-0.872021	-0.852082	-0.854651	-1.00658	-1.02425	-0.939171	-0.851337
URIt4	Slc28a1,Slc28a3,Slc28a2	na1_e + uri_e --> na1_c + uri_c	Transport,extracellular	URIt4	0	1000	0.917075	0.886164	0.872925	1.00168	0.931191	0.859833	0.857553	0.866727	0.991004	0.859911	0.872297	0.893334	0.874919	0.865664	0.872412	0.868177	0.851402	0.875312	1.00979	0.87841	0.901249	0.889933	0.880985	0.906051	0.885731	0.900527	0.930802	0.888609	0.904215	0.853328	0.909096	0.944384	0.867207	0.858881	0.880793	0.858884	0.872021	0.852082	0.854651	1.00658	1.02425	0.939171	0.851337
VALtec	Slc43a1,Slc43a2	val_DASH_DASH_DASH_L_e <==> val_DASH_DASH_DASH_L_c	Transport,extracellular	VALtec	0.0158753	1000	0.924315	0.941871	0.945616	0.868641	0.923999	0.935304	0.917079	0.923635	0.966709	0.945982	0.9483	0.943096	0.915567	0.914201	0.945398	0.954698	0.904393	0.91543	0.929088	0.912355	0.920933	0.912058	0.912915	0.951213	0.918181	0.920463	0.958189	0.920592	0.935588	0.915108	0.922898	0.942283	0.915432	0.955627	0.918397	0.908149	0.91062	0.902443	0.907618	0.933735	0.970621	0.96501	0.90089
ACACt2m	Slc16a1	acac_c + h_c <==> acac_m + h_m	Transport,mitochondrial	ACACt2m	-1000	1000	2.52647	2.59662	2.56298	-4.29188	2.48968	2.57753	2.66837	2.60682	2.30269	2.53421	2.49313	2.38555	2.45707	2.46731	2.48143	2.49588	2.56543	2.43128	2.18136	2.38504	2.4445	2.67289	2.607	2.50223	2.5775	2.58039	2.37662	2.48113	2.50495	2.5314	2.57676	2.35547	2.60921	2.39606	2.58074	2.46446	2.57849	2.49741	2.51801	2.27453	2.12811	2.43035	2.80216
ACRNtm	Slc25a20	acrn_c --> acrn_m	Transport,mitochondrial	ACRNtm	0	808.889	3.73e-12	1.37e-11	3.47e-12	0.411486	8.27e-12	5.14e-12	1.58e-11	4.74e-12	7.03e-15	1.59e-11	2.84e-12	1.37e-11	3.8e-12	2.97e-12	4.28e-12	6.62e-12	1.76e-11	5.59e-12	7.62e-15	2.47e-12	6e-12	5.74e-12	4.14e-12	7.45e-12	9.78e-12	7.51e-12	1.64e-11	4.64e-12	1.09e-11	4.54e-12	3.33e-12	3.05e-12	8.31e-12	4.03e-12	1.26e-11	7.4e-12	5.8e-12	5.93e-12	1.3e-11	1.43e-15	4.81e-15	9.23e-12	9.19e-12
AKGMALtm	Slc25a11	akg_m + mal_DASH_DASH_DASH_L_c <==> akg_c + mal_DASH_DASH_DASH_L_m	Transport,mitochondrial	AKGMALtm	-1000	1000	-10.5996	-10.6625	-10.7277	-5.99284	-10.7551	-10.6336	-10.7175	-10.6224	-10.8832	-10.7792	-10.8511	-10.8709	-10.8314	-10.7588	-10.8073	-10.8557	-10.5957	-10.7455	-10.8806	-10.8964	-10.8081	-10.8105	-10.8489	-10.8041	-10.7887	-10.8038	-10.7937	-10.7149	-10.7858	-10.8041	-10.8792	-10.6321	-10.867	-10.8356	-10.931	-10.7617	-10.8041	-10.8387	-10.6292	-10.5941	-10.9272	-11.0746	-10.7801
ARGtm	Slc25a2,Slc25a15	arg_DASH_DASH_DASH_L_c + h_m <==> arg_DASH_DASH_DASH_L_m + h_c	Transport,mitochondrial	ARGtm	0	1000	2.76353	2.94863	2.97299	1.92e-14	2.70007	2.98352	3.00913	2.94618	2.41256	3.0005	2.93769	2.83943	2.88627	2.91422	2.93798	2.955	2.9441	2.87019	2.30555	2.86777	2.75149	2.89522	2.90744	2.82122	2.89308	2.84868	2.73046	2.79792	2.78608	2.97368	2.75134	2.56175	2.9789	2.93643	2.88828	2.93547	2.91908	2.92486	2.90304	2.30127	2.33986	2.68753	3.03513
ASPGLUm	Slc25a12,Slc25a13	asp_DASH_DASH_DASH_L_m + glu_DASH_DASH_DASH_L_c + h_c <==> asp_DASH_DASH_DASH_L_c + glu_DASH_DASH_DASH_L_m + h_m	Transport,mitochondrial	ASPGLUm	-1000	1000	2.03964	1.56394	1.23408	7.91073	2.44028	1.25879	1.1227	1.54874	3.07642	1.00921	1.04515	1.63401	1.22116	1.01981	1.42465	1.07848	0.885774	1.03006	3.26651	0.952295	1.63841	2.10846	1.52326	1.65213	1.42115	1.75958	2.2072	1.42708	2.01642	1.00282	2.14347	2.86887	1.11022	0.767572	1.3363	0.875429	1.15269	0.939157	1.20538	3.62798	3.55801	2.56454	1.36455
ATPtm	Slc25a4,Slc25a6,Slc25a5	adp_c + atp_m --> adp_m + atp_c	Transport,mitochondrial	ATPtm	0	1000	10.1712	10.2526	10.1998	10.1272	10.1748	10.2343	10.3	10.2472	10.2313	10.2723	10.2076	10.2482	10.1596	10.1104	10.2062	10.1902	10.1011	10.0786	10.1647	10.1199	10.1315	10.3099	10.309	10.1937	10.2018	10.2118	10.0901	10.2427	10.2998	10.2447	10.3813	10.2856	10.2415	10.1687	10.2329	10.1597	10.2433	10.2301	10.1463	10.1744	10.2585	10.3709	10.3765
CITRtm	Slc25a2,Slc25a15	citr_DASH_DASH_DASH_L_m <==> citr_DASH_DASH_DASH_L_c	Transport,mitochondrial	CITRtm	-1000	1000	-1.84e-12	-3.9e-12	-5.77e-13	-0.217856	-2.56e-12	-1.14e-12	-3.98e-12	-8.04e-14	-2.24e-12	-6.13e-12	9.86e-13	-7.9e-12	-1.31e-12	-6.53e-14	-1.03e-12	-1.79e-12	-1.5e-12	2.04e-13	-1e-14	1.02e-13	-7.19e-13	-4.15e-12	-9.16e-13	-4.17e-12	-1.93e-12	-1.67e-12	-8.43e-12	-1.97e-12	-5.73e-12	-2.7e-12	-1.18e-12	-4.75e-12	-2.04e-12	-1.07e-12	-6.54e-12	-1.92e-12	-2.36e-12	-3.4e-12	-5.27e-12	-1.53e-12	5.52e-13	-5.73e-12	-2.17e-12
CITtam	Slc25a1	cit_c + mal_DASH_DASH_DASH_L_m <==> cit_m + mal_DASH_DASH_DASH_L_c	Transport,mitochondrial	CITtam	-1000	1000	-8.28235	-7.74609	-7.57645	-9.76684	-8.70571	-7.548	-7.4945	-7.73637	-9.76764	-7.53523	-7.71202	-8.20121	-7.80532	-7.58037	-7.80625	-7.69061	-7.32881	-7.67342	-10.0256	-7.75362	-8.30774	-8.21623	-7.97697	-8.18988	-7.86317	-8.13075	-8.55278	-8.11207	-8.48168	-7.53871	-8.70553	-9.27002	-7.60975	-7.57884	-7.97221	-7.48849	-7.73374	-7.64021	-7.62176	-10.0214	-10.1645	-9.2188	-7.60523
CRNtim	Slc25a20	crn_m --> crn_c	Transport,mitochondrial	CRNtim	0	973.075	0.0474008	0.0483011	0.0484931	2.74607	0.0473845	0.0479643	0.0470297	0.0473659	3.69e-11	0.0485119	0.0486308	0.0483639	0.0469521	0.0468821	0.0484819	0.0489589	0.0463791	0.0469451	2.47e-11	0.0467874	0.0472273	0.0467722	0.0468162	0.0487801	0.0470862	0.0472032	0.0491379	0.0472098	0.0479789	0.0469286	0.0473281	0.0483222	0.0469453	0.0490065	0.0470973	0.0465718	0.0466985	0.0462791	0.0465445	5.5e-12	2.24e-11	0.0494877	0.0461995
GLUt2m	Slc25a18,Slc25a12,Slc25a22,Slc25a13	glu_DASH_DASH_DASH_L_c + h_c <==> glu_DASH_DASH_DASH_L_m + h_m	Transport,mitochondrial	GLUt2m	-1000	1000	-1.92198	-2.27692	-2.22975	2.1649	-1.54781	-2.27786	-2.38523	-2.14022	-0.491221	-2.32235	-2.12706	-1.78262	-2.02044	-2.15763	-2.03047	-2.1111	-2.39529	-2.06819	-0.255115	-2.04079	-1.61492	-1.99253	-2.09896	-1.81086	-2.16066	-2.02422	-1.36291	-1.90242	-1.61659	-2.30708	-1.55569	-1.02929	-2.285	-2.21453	-1.99452	-2.28872	-2.22947	-2.23328	-2.17035	-0.275359	-0.198448	-1.06625	-2.5559
Htm	Slc25a14,Ucp3,Ucp2,Slc25a14,Ucp1,Slc25a27	h_c --> h_m	Transport,mitochondrial	Htm	0	1000	1.47e-11	3.72e-11	8.19e-12	61.5726	3.89e-11	1.14e-11	3.93e-11	1.25e-11	5.45e-11	3.35e-11	7.24e-12	4.68e-11	1.15e-11	7.91e-12	1.13e-11	1.6e-11	4.08e-11	1.57e-11	3.75e-11	7.33e-12	2.3e-11	2.13e-11	1.37e-11	2.55e-11	3.01e-11	2.66e-11	9.17e-11	1.59e-11	4.18e-11	1.1e-11	1.47e-11	2.91e-11	2.21e-11	8.88e-12	5.17e-11	1.81e-11	1.68e-11	1.62e-11	3.73e-11	8.31e-12	3.48e-11	4.44e-11	2.41e-11
L_LACtcm	Aqp9	lac_DASH_DASH_DASH_L_c --> lac_DASH_DASH_DASH_L_m	Transport,mitochondrial	L_LACtcm	0	1000	3.68728	3.72946	3.8265	1.25e-12	3.55654	3.92251	3.90327	3.76612	3.88818	4.07308	4.10764	3.84422	3.85225	3.9061	3.7963	4.10502	3.92699	3.97822	3.75284	3.96635	3.94656	3.55015	3.79566	3.93175	3.82626	3.76777	3.61994	4.04844	3.84797	3.90242	3.82063	3.71388	3.87433	4.2532	3.92122	3.9316	3.9492	3.98113	3.86761	3.67419	3.6407	3.85235	3.84917
L_LACtm	Slc16a1	h_c + lac_DASH_DASH_DASH_L_c <==> h_m + lac_DASH_DASH_DASH_L_m	Transport,mitochondrial	L_LACtm	-1000	1000	-4.50995	-4.56718	-4.57754	-9.46273	-4.4762	-4.75571	-4.61937	-4.72392	-5.15313	-4.74309	-4.65906	-4.74835	-4.51353	-4.49316	-4.64274	-4.6702	-4.46525	-4.52195	-5.09311	-4.45158	-4.63142	-4.44161	-4.51395	-4.6339	-4.40221	-4.39168	-4.6466	-4.77288	-4.85008	-4.55772	-4.75769	-5.12973	-4.42113	-4.71059	-4.44317	-4.50904	-4.49677	-4.53468	-4.60315	-5.303	-5.26905	-4.92288	-4.41731
ORNt3m	Slc25a2,Slc25a15	h_c + orn_m <==> h_m + orn_c	Transport,mitochondrial	ORNt3m	-1000	1000	-3.92e-12	-1.08e-11	-2.73e-12	-0.435712	-1.23e-11	-3.53e-12	-1.1e-11	-4.97e-12	-2.35e-12	-7.69e-12	-3.95e-12	-1.07e-11	-3.37e-12	-3.18e-12	-3.47e-12	-4.75e-12	-1.55e-11	-6.66e-12	-3.24e-12	-3.09e-12	-8.64e-12	-4.07e-12	-4.55e-12	-6.01e-12	-1.01e-11	-8.77e-12	-1.84e-11	-4.57e-12	-1.1e-11	-1.79e-12	-4.61e-12	-6.62e-12	-6.64e-12	-2.57e-12	-9.01e-12	-5.56e-12	-4.48e-12	-3.23e-12	-1.29e-11	7.77e-13	-3.44e-12	-1.14e-11	-7.15e-12
ORNt4m	Slc25a15,Slc25a2	citr_DASH_DASH_DASH_L_c + h_c + orn_m <==> citr_DASH_DASH_DASH_L_m + h_m + orn_c	Transport,mitochondrial	ORNt4m	-1000	1000	-1.84e-12	-3.9e-12	-5.78e-13	-0.217856	-2.57e-12	-1.14e-12	-3.98e-12	-8.14e-14	-2.24e-12	-6.14e-12	9.86e-13	-7.91e-12	-1.31e-12	-6.58e-14	-1.03e-12	-1.79e-12	-1.5e-12	2.03e-13	-1.89e-14	1.01e-13	-7.21e-13	-4.16e-12	-9.17e-13	-4.17e-12	-1.93e-12	-1.67e-12	-8.43e-12	-1.97e-12	-5.74e-12	-2.7e-12	-1.19e-12	-4.75e-12	-2.05e-12	-1.08e-12	-6.54e-12	-1.92e-12	-2.36e-12	-3.4e-12	-5.28e-12	-1.53e-12	5.46e-13	-5.73e-12	-2.18e-12
PIt2m	Slc25a3	h_c + pi_c <==> h_m + pi_m	Transport,mitochondrial	PIt2m	-1000	1000	12.714	12.8158	12.7498	12.659	12.7186	12.7928	12.875	12.809	12.7891	12.8404	12.7594	12.8102	12.6994	12.6381	12.7577	12.7377	12.6264	12.5982	12.7059	12.6498	12.6644	12.8874	12.8862	12.7422	12.7522	12.7647	12.6126	12.8033	12.8748	12.8059	12.9766	12.857	12.8019	12.7109	12.7911	12.6996	12.8041	12.7876	12.6828	12.718	12.8232	12.9636	12.9707
PYRt2m	Slc16a1	h_c + pyr_c <==> h_m + pyr_m	Transport,mitochondrial	PYRt2m	-1000	1000	0.822667	0.837726	0.751036	9.46273	0.91966	0.833207	0.716099	0.957802	1.26496	0.670011	0.551417	0.904132	0.661275	0.58706	0.846433	0.565183	0.538261	0.543737	1.34026	0.485234	0.684863	0.89146	0.718293	0.702146	0.575954	0.623909	1.02666	0.724449	1.00211	0.655305	0.93707	1.41585	0.546798	0.45739	0.521945	0.577441	0.547574	0.55354	0.735534	1.62882	1.62835	1.07053	0.568148
LPS2	Lpl	dag_DASH_hs_c + h2o_c --> Rtotal_c + h_c + mag_DASH_hs_c	Triacylglycerol synthesis	LPS2	0	1000	0.0177753	0.0181129	0.0181849	0.0167046	0.0177692	0.0179866	0.0176361	0.0177622	0.0185906	0.018192	0.0182365	0.0181365	0.0176071	0.0175808	0.0181807	0.0183596	0.0173922	0.0176044	0.0178671	0.0175453	0.0177102	0.0175396	0.0175561	0.0182926	0.0176573	0.0177012	0.0184267	0.0177037	0.0179921	0.0175982	0.017748	0.0181208	0.0176045	0.0183775	0.0176615	0.0174644	0.0175119	0.0173547	0.0174542	0.0179564	0.0186658	0.0185579	0.0173248
LPS3	Mgll	h2o_c + mag_DASH_hs_c --> Rtotal2_c + glyc_c + h_c	Triacylglycerol synthesis	LPS3	0	1000	0.0177753	0.0181129	0.0181849	0.0167046	0.0177692	0.0179866	0.0176361	0.0177622	0.0185906	0.018192	0.0182365	0.0181365	0.0176071	0.0175808	0.0181807	0.0183596	0.0173922	0.0176044	0.0178671	0.0175453	0.0177102	0.0175396	0.0175561	0.0182926	0.0176573	0.0177012	0.0184267	0.0177037	0.0179921	0.0175982	0.017748	0.0181208	0.0176045	0.0183775	0.0176615	0.0174644	0.0175119	0.0173547	0.0174542	0.0179564	0.0186658	0.0185579	0.0173248
ACACT1r	Acat2	2 accoa_c <==> coa_c + aacoa_c	Tryptophan metabolism	ACACT1r	-1000	666.667	-0.0003691	-0.0006555	-0.0002829	0.205743	-0.0005553	-0.0003314	-0.0005544	-0.0003333	-0.0006267	-0.0006653	-0.0002711	-0.0006612	-0.0003226	-0.0002813	-0.0003111	-0.0003932	-0.0005684	-0.0003818	-0.0006047	-0.0003331	-0.0004705	-0.0004255	-0.0003671	-0.0004632	-0.0005124	-0.0005092	-0.0005774	-0.0004022	-0.0006441	-0.0002974	-0.0003595	-0.0005978	-0.0005838	-0.0002843	-0.0005556	-0.0005348	-0.0003864	-0.0003704	-0.0006534	-0.0002882	-0.0005929	-0.0006614	-0.0005464
ACACT1rm	Hadha,Hadhb,Acat1	2 accoa_m <==> aacoa_m + coa_m	Tryptophan metabolism	ACACT1rm	-637.318	1000	9.3e-11	3.61e-10	1.09e-10	9.3659	2.01e-10	2.88e-10	1.42e-09	1.51e-10	1.58e-10	2.05e-09	1.15e-10	4.07e-10	1.09e-10	9.6e-11	1.35e-10	2.93e-10	6.84e-10	1.81e-10	1.07e-10	7.44e-11	1.65e-10	1.31e-10	1.07e-10	2.01e-10	2.46e-10	1.8e-10	4.13e-10	1.52e-10	3.07e-10	1.82e-10	9.2e-11	1.3e-10	2.33e-10	1.53e-09	3.82e-10	3.06e-10	1.7e-10	2.12e-10	5.24e-10	2.36e-11	9.67e-11	2.54e-10	2.48e-10
ECOAH1m	Auh,Hadha,Hadhb,Echs1	3hbcoa_m <==> b2coa_m + h2o_m	Tryptophan metabolism	ECOAH1m	-1000	0	-2.01013	-1.68118	-1.64407	-2.8596	-2.15539	-1.64978	-1.62142	-1.69816	-2.78784	-1.68954	-1.81251	-1.99711	-1.826	-1.73795	-1.73875	-1.77248	-1.63443	-1.83257	-2.95202	-1.87604	-2.13169	-1.80352	-1.83769	-2.01055	-1.80531	-1.89628	-2.10147	-2.08828	-2.12855	-1.68218	-2.24153	-2.56786	-1.6681	-1.82623	-1.88566	-1.71647	-1.80204	-1.79759	-1.75103	-2.91041	-2.92189	-2.44873	-1.5791
GLUTCOADHm	Gcdh	fad_m + glutcoa_m + h_m --> b2coa_m + co2_m + fadh2_m	Tryptophan metabolism	GLUTCOADHm	0	834.22	2.01013	1.68118	1.64407	2.8596	2.15539	1.64978	1.62142	1.69816	2.78784	1.68954	1.81251	1.99711	1.826	1.73795	1.73875	1.77248	1.63443	1.83257	2.95202	1.87604	2.13169	1.80352	1.83769	2.01055	1.80531	1.89628	2.10147	2.08828	2.12855	1.68218	2.24153	2.56786	1.6681	1.82623	1.88566	1.71647	1.80204	1.79759	1.75103	2.91041	2.92189	2.44873	1.5791
HACD1m	Hsd17b10,Hadh,Hadha,Hadhb	aacoa_m + h_m + nadh_m <==> 3hbcoa_m + nad_m	Tryptophan metabolism	HACD1m	-1000	0	-2.01013	-1.68118	-1.64407	-2.8596	-2.15539	-1.64978	-1.62142	-1.69816	-2.78784	-1.68954	-1.81251	-1.99711	-1.826	-1.73795	-1.73875	-1.77248	-1.63443	-1.83257	-2.95202	-1.87604	-2.13169	-1.80352	-1.83769	-2.01055	-1.80531	-1.89628	-2.10147	-2.08828	-2.12855	-1.68218	-2.24153	-2.56786	-1.6681	-1.82623	-1.88566	-1.71647	-1.80204	-1.79759	-1.75103	-2.91041	-2.92189	-2.44873	-1.5791
KYNAKGAT	Aadat,Kyat1	akg_c + Lkynr_c --> glu_DASH_DASH_DASH_L_c + 4aphdob_c	Tryptophan metabolism	KYNAKGAT	0	1000	0.00046187	0.00089659	0.00035836	0.00044673	0.00075453	0.00040657	0.00073273	0.00044239	0.00086656	0.00085677	0.00034093	0.00086498	0.00042848	0.00034896	0.00038535	0.0004772	0.00076295	0.00048842	0.00077977	0.00043156	0.00059934	0.00053892	0.00046866	0.00061295	0.00067802	0.00067377	0.00078536	0.0004926	0.00093127	0.00042042	0.00047519	0.00079622	0.00074792	0.00036458	0.0007025	0.0006757	0.00048555	0.00049053	0.00082971	0.00035356	0.00078846	0.00086492	0.00069551
MELATNOX	Cyp2c6v1,Cyp1a1,Cyp1b1,Cyp1a2	o2_c + h_c + nadph_c + melatn_c --> h2o_c + nadp_c + 6hoxmelatn_c	Tryptophan metabolism	MELATNOX	0	1000	22.3774	22.7827	22.8124	17.6989	22.5507	22.8396	22.205	22.567	24.7829	23.1854	23.3438	23.4083	22.3259	22.2843	22.9653	23.5741	21.8262	22.4446	23.4803	22.4193	22.955	22.382	22.4111	23.4247	22.3134	22.4415	23.5566	22.8161	23.4028	22.1414	22.7812	24.0155	22.1869	23.6851	22.4478	22.0419	22.3179	22.235	22.2059	23.904	25.517	24.7167	22.1046
ORNTArm	Oat	akg_m + orn_m <==> glu5sa_m + glu_DASH_DASH_DASH_L_m	Urea cycle	ORNTArm	-202.497	1000	2.76353	2.94863	2.97299	0.653569	2.70007	2.98352	3.00913	2.94618	2.41256	3.0005	2.93769	2.83943	2.88627	2.91422	2.93798	2.955	2.9441	2.87019	2.30555	2.86777	2.75149	2.89522	2.90744	2.82122	2.89308	2.84868	2.73046	2.79792	2.78608	2.97368	2.75134	2.56175	2.9789	2.93643	2.88828	2.93547	2.91908	2.92486	2.90304	2.30127	2.33986	2.68753	3.03513
P5CRx	Pycr2,Pycrl	1pyr5c_c + 2 h_c + nadh_c --> nad_c + pro_DASH_DASH_DASH_L_c	Urea cycle	P5CRx	0	1000	0.0005206	0.00094294	0.00040609	0.00048538	0.00078696	0.0004737	0.00080085	0.00047326	0.00089586	0.0009547	0.00038588	0.00094295	0.00046187	0.00039815	0.00043764	0.00055973	0.00081147	0.00055217	0.00086009	0.00048873	0.00067987	0.00059549	0.00052305	0.00065661	0.00073901	0.0007204	0.00082562	0.00057217	0.0009313	0.00043608	0.00049944	0.0008652	0.00082518	0.00040607	0.00079057	0.00075447	0.00054905	0.00055948	0.00092517	0.00040829	0.00084186	0.00093944	0.0007732
UREAtm	Aqp9	urea_c <==> urea_m	Urea cycle	UREAtm	-1000	0	-2.76353	-2.94863	-2.97299	-1.78e-14	-2.70007	-2.98352	-3.00913	-2.94618	-2.41256	-3.0005	-2.93769	-2.83943	-2.88627	-2.91422	-2.93798	-2.955	-2.9441	-2.87019	-2.30555	-2.86777	-2.75149	-2.89522	-2.90744	-2.82122	-2.89308	-2.84868	-2.73046	-2.79792	-2.78608	-2.97368	-2.75134	-2.56175	-2.9789	-2.93643	-2.88828	-2.93547	-2.91908	-2.92486	-2.90304	-2.30127	-2.33986	-2.68753	-3.03513
MMEm	Mcee	mmcoa_DASH_DASH_DASH_R_m <==> mmcoa_DASH_DASH_DASH_S_m	Valine, leucine and isoleucine metabolism	MMEm	-905.716	0	-0.0474008	-0.0483011	-0.0484931	-0.0445457	-0.0473845	-0.0479643	-0.0470297	-0.0473659	-2.71e-11	-0.0485119	-0.0486308	-0.0483639	-0.0469522	-0.0468821	-0.0484819	-0.0489589	-0.0463791	-0.0469451	-1.96e-11	-0.0467874	-0.0472273	-0.0467722	-0.0468162	-0.0487801	-0.0470862	-0.0472032	-0.0491379	-0.0472098	-0.0479789	-0.0469286	-0.0473281	-0.0483222	-0.0469453	-0.0490065	-0.0470973	-0.0465718	-0.0466985	-0.0462791	-0.0465445	-4.21e-12	-1.78e-11	-0.0494877	-0.0461995
MMMm	Mut	mmcoa_DASH_DASH_DASH_R_m <==> succoa_m	Valine, leucine and isoleucine metabolism	MMMm	0	905.716	0.0474008	0.0483011	0.0484931	0.0445457	0.0473845	0.0479643	0.0470297	0.0473659	2.71e-11	0.0485119	0.0486308	0.0483639	0.0469521	0.0468821	0.0484819	0.0489589	0.0463791	0.0469451	1.96e-11	0.0467874	0.0472273	0.0467722	0.0468162	0.0487801	0.0470862	0.0472032	0.0491379	0.0472098	0.0479789	0.0469286	0.0473281	0.0483222	0.0469453	0.0490065	0.0470973	0.0465718	0.0466985	0.0462791	0.0465445	4.22e-12	1.78e-11	0.0494877	0.0461995
PPCOACm	Pccb,Pcca	atp_m + hco3_m + ppcoa_m --> adp_m + h_m + mmcoa_DASH_DASH_DASH_S_m + pi_m	Valine, leucine and isoleucine metabolism	PPCOACm	0	1000	0.0474008	0.0483011	0.0484931	0.0445457	0.0473845	0.0479643	0.0470297	0.0473659	2.98e-11	0.0485119	0.0486308	0.0483639	0.0469521	0.0468821	0.0484819	0.0489589	0.0463791	0.0469451	2.17e-11	0.0467874	0.0472273	0.0467722	0.0468162	0.0487801	0.0470862	0.0472032	0.0491379	0.0472098	0.0479789	0.0469286	0.0473281	0.0483222	0.0469453	0.0490065	0.0470973	0.0465718	0.0466985	0.0462791	0.0465445	4.65e-12	1.96e-11	0.0494877	0.0461995
RAI3	Gstm1	retn_c <==> 13_DASH_DASH_DASH_cis_DASH_DASH_DASH_retn_c	VitaminA metabolism	RAI3	0	500	3.25065	4.38642	4.51787	4.56602	3.23034	4.15627	3.27019	3.99856	4.29865	4.52561	4.49472	4.33006	3.20819	3.29548	4.68057	4.87842	3.21375	3.26805	3.25077	3.20336	3.28813	3.29042	3.30089	4.56834	3.28293	3.30438	4.77872	3.30565	3.91827	3.31231	3.28944	4.30111	3.24386	5.20765	3.27659	3.21641	3.29986	3.23345	3.31657	3.30561	5.23896	5.32813	3.28153
RDH1	Rdh5,Rdh16	nad_c + retinol_c <==> h_c + nadh_c + retinal_c	VitaminA metabolism	RDH1	-1000	1000	-7.29685	-7.30162	-7.37068	-4.8543	-7.30523	-7.57245	-7.43806	-7.55437	-7.67226	-7.61555	-7.59339	-7.4735	-7.37673	-7.42336	-7.51046	-7.62773	-7.3337	-7.47175	-7.29653	-7.4384	-7.48473	-7.3294	-7.37553	-7.49616	-7.39779	-7.41765	-7.43875	-7.50628	-7.54914	-7.42124	-7.45823	-7.41828	-7.43479	-7.63572	-7.48962	-7.42848	-7.44654	-7.42077	-7.39853	-7.41837	-7.52506	-7.69968	-7.46437
RDH1a	Rdh10,Rdh13,Rdh12,Rdh11,Sdr16c5,Rdh14,Rdh8	nadp_c + retinol_c <==> h_c + nadph_c + retinal_c	VitaminA metabolism	RDH1a	-1000	1000	7.29685	7.30162	7.37068	4.8543	7.30523	7.57245	7.43806	7.55437	7.67226	7.61555	7.59339	7.4735	7.37673	7.42336	7.51046	7.62773	7.3337	7.47175	7.29653	7.4384	7.48473	7.3294	7.37553	7.49616	7.39779	7.41765	7.43875	7.50628	7.54914	7.42124	7.45823	7.41828	7.43479	7.63572	7.48962	7.42848	7.44654	7.42077	7.39853	7.41837	7.52506	7.69968	7.46437
RDH2	Rdh5	nad_c + retinol_DASH_DASH_DASH_9_DASH_DASH_DASH_cis_c <==> h_c + nadh_c + retinal_DASH_DASH_DASH_cis_DASH_DASH_DASH_9_c	VitaminA metabolism	RDH2	-1000	1000	-7.29685	-7.30162	-7.37068	-4.8543	-7.30523	-7.57245	-7.43806	-7.31135	-7.67226	-7.61555	-7.59339	-7.4735	-7.37673	-7.42336	-7.51046	-7.62773	-7.3337	-7.47175	-7.29653	-7.4384	-7.48473	-7.3294	-7.37553	-7.49616	-7.39779	-7.41765	-7.43875	-7.50628	-7.54914	-7.42124	-7.45823	-7.41828	-7.43479	-7.63572	-7.48962	-7.42848	-7.44654	-7.42077	-7.39853	-7.41837	-7.52506	-7.60245	-7.46437
RDH2a	Sdr16c5,Rdh13,Rdh12,Rdh11,Rdh14,Rdh8	nadp_c + retinol_DASH_DASH_DASH_9_DASH_DASH_DASH_cis_c <==> h_c + nadph_c + retinal_DASH_DASH_DASH_cis_DASH_DASH_DASH_9_c	VitaminA metabolism	RDH2a	-1000	1000	7.29685	7.30162	7.37068	4.8543	7.30523	7.57245	7.43806	7.31135	7.67226	7.61555	7.59339	7.4735	7.37673	7.42336	7.51046	7.62773	7.3337	7.47175	7.29653	7.4384	7.48473	7.3294	7.37553	7.49616	7.39779	7.41765	7.43875	7.50628	7.54914	7.42124	7.45823	7.41828	7.43479	7.63572	7.48962	7.42848	7.44654	7.42077	7.39853	7.41837	7.52506	7.60245	7.46437
RDH3	Rdh5	nad_c + retinol_DASH_DASH_DASH_cis_DASH_DASH_DASH_11_c <==> h_c + nadh_c + retinal_DASH_DASH_DASH_11_DASH_DASH_DASH_cis_c	VitaminA metabolism	RDH3	-1000	1000	-7.29685	-7.30162	-7.37068	-4.8543	-7.30523	-7.57245	-7.43806	-7.31135	-7.67226	-7.61555	-7.59339	-7.4735	-7.37673	-7.42336	-7.51046	-7.62773	-7.3337	-7.47175	-7.29653	-7.4384	-7.48473	-7.3294	-7.37553	-7.49616	-7.39779	-7.41765	-7.43875	-7.50628	-7.54914	-7.42124	-7.45823	-7.41828	-7.43479	-7.63572	-7.48962	-7.42848	-7.44654	-7.42077	-7.39853	-7.41837	-7.52506	-7.60245	-7.46437
RDH3a	Rdh13,Rdh12,Rdh11,Rdh14,Sdr16c5	nadp_c + retinol_DASH_DASH_DASH_cis_DASH_DASH_DASH_11_c <==> h_c + nadph_c + retinal_DASH_DASH_DASH_11_DASH_DASH_DASH_cis_c	VitaminA metabolism	RDH3a	-1000	1000	7.29685	7.30162	7.37068	4.8543	7.30523	7.57245	7.43806	7.31135	7.67226	7.61555	7.59339	7.4735	7.37673	7.42336	7.51046	7.62773	7.3337	7.47175	7.29653	7.4384	7.48473	7.3294	7.37553	7.49616	7.39779	7.41765	7.43875	7.50628	7.54914	7.42124	7.45823	7.41828	7.43479	7.63572	7.48962	7.42848	7.44654	7.42077	7.39853	7.41837	7.52506	7.60245	7.46437
[truncated: 6 more columns]

## Sheet: Table S6
Supplementary Table 6: Pathway-based enrichment analysis for the genes present in altered subsystems. The KEGG pathway IDs along with the pathway name and the false discovery rate (FDR) calculated by hypergeometric test are mentioned.
KEGG pathway	Pathway description	FDR
rno00010	Glycolysis / Gluconeogenesis	1.99e-39
rno00030	Pentose phosphate pathway	2.53e-32
rno00071	Fatty acid degradation	8.74e-28
rno00230	Purine metabolism	1.61e-23
rno00640	Propanoate metabolism	3.55e-22
rno00280	Valine, leucine and isoleucine degradation	1.37e-21
rno03320	PPAR signaling pathway	1.71e-18
rno00630	Glyoxylate and dicarboxylate metabolism	1.71e-18
rno04146	Peroxisome	8.71e-17
rno04976	Bile secretion	1.69e-16
rno01212	Fatty acid metabolism	2.04e-16
rno00620	Pyruvate metabolism	2.04e-16
rno00020	Citrate cycle (TCA cycle)	1.02e-13
rno00240	Pyrimidine metabolism	1.16e-13
rno00380	Tryptophan metabolism	6.55e-13
rno00330	Arginine and proline metabolism	1.12e-12
rno00650	Butanoate metabolism	9.6e-12
rno00830	Retinol metabolism	1.74e-11
rno00120	Primary bile acid biosynthesis	3e-10
rno00250	Alanine, aspartate and glutamate metabolism	6.81e-10
rno00410	beta-Alanine metabolism	1.85e-09
rno04964	Proximal tubule bicarbonate reclamation	6.11e-09
rno00980	Metabolism of xenobiotics by cytochrome P450	8.92e-08
rno05204	Chemical carcinogenesis	1.15e-07
rno00500	Starch and sucrose metabolism	1.33e-07
rno00051	Fructose and mannose metabolism	3.29e-07
rno00072	Synthesis and degradation of ketone bodies	3.38e-07
rno00310	Lysine degradation	4.73e-07
rno00350	Tyrosine metabolism	4.79e-07
rno00260	Glycine, serine and threonine metabolism	5.81e-07
rno01210	2-Oxocarboxylic acid metabolism	8.72e-07
rno00140	Steroid hormone biosynthesis	3.68e-06
rno04727	GABAergic synapse	4.37e-06
rno04920	Adipocytokine signaling pathway	6.65e-06
rno00270	Cysteine and methionine metabolism	7.41e-06
rno00561	Glycerolipid metabolism	9.65e-06
rno00340	Histidine metabolism	9.65e-06
rno00982	Drug metabolism - cytochrome P450	1.63e-05
rno00983	Drug metabolism - other enzymes	2.24e-05
rno04724	Glutamatergic synapse	2.95e-05
rno00670	One carbon pool by folate	3.09e-05
rno00040	Pentose and glucuronate interconversions	3.18e-05
rno00052	Galactose metabolism	3.18e-05
rno00360	Phenylalanine metabolism	3.89e-05
rno00480	Glutathione metabolism	4.75e-05
rno00062	Fatty acid elongation	0.000159
rno00760	Nicotinate and nicotinamide metabolism	0.000278
rno04152	AMPK signaling pathway	0.000551
rno00600	Sphingolipid metabolism	0.00347
rno04913	Ovarian steroidogenesis	0.00347
rno05016	Huntington s disease	0.0083
rno00564	Glycerophospholipid metabolism	0.0102
rno04910	Insulin signaling pathway	0.0161
rno00590	Arachidonic acid metabolism	0.0181
