# Supplementary material for: Genome-scale metabolic model of the rat liver predicts effects of diet restriction
Source: Sci Rep. 2019 Jul 8;9:9807. doi: 10.1038/s41598-019-46245-1 (PMC6614411; doi:10.1038/s41598-019-46245-1)
Supplement: Supplementary file 4 — Data S2 [file 41598_2019_46245_MOESM4_ESM.xml]

<?xml version="1.0" encoding="UTF-8"?>
<sbml level="3" version="1" fbc:required="false" groups:required="false" xmlns="http://www.sbml.org/sbml/level3/version1/core" xmlns:groups="http://www.sbml.org/sbml/level3/version1/groups/version1" xmlns:fbc="http://www.sbml.org/sbml/level3/version1/fbc/version2">
  <model metaid="Supplementary_file_3.xml" id="M_RatLiverv2" name="Model Exported from COBRA Toolbox" fbc:strict="true">
    <listOfUnitDefinitions>
      <unitDefinition id="mmol_per_gDW_per_hr">
        <listOfUnits>
          <unit kind="mole" exponent="1" scale="-3" multiplier="1"/>
          <unit kind="gram" exponent="-1" scale="0" multiplier="1"/>
          <unit kind="second" exponent="-1" scale="0" multiplier="3600"/>
        </listOfUnits>
      </unitDefinition>
    </listOfUnitDefinitions>
    <listOfCompartments>
      <compartment metaid="c" id="c" name="Cytoplasm" constant="false"/>
      <compartment metaid="e" id="e" name="Extracellular" constant="false"/>
      <compartment metaid="l" id="l" name="Lysosome" constant="false"/>
      <compartment metaid="m" id="m" name="Mitochondrion" constant="false"/>
      <compartment metaid="n" id="n" name="Nucleus" constant="false"/>
      <compartment metaid="r" id="r" name="Endoplasmic_reticulum" constant="false"/>
      <compartment metaid="x" id="x" name="Peroxisome" constant="false"/>
    </listOfCompartments>
    <listOfSpecies>
      <species metaid="M_10fthf5glu__91__c__93__" id="M_10fthf5glu__91__c__93__" name="10-formyltetrahydrofolate-[Glu](5)" compartment="c" hasOnlySubstanceUnits="false" boundaryCondition="false" constant="false" fbc:chemicalFormula="C40H45N11O19"/>
      <species metaid="M_10fthf5glu__91__e__93__" id="M_10fthf5glu__91__e__93__" name="10-formyltetrahydrofolate-[Glu](5)" compartment="e" hasOnlySubstanceUnits="false" boundaryCondition="false" constant="false" fbc:chemicalFormula="C40H45N11O19"/>
      <species metaid="M_10fthf5glu__91__l__93__" id="M_10fthf5glu__91__l__93__" name="10-formyltetrahydrofolate-[Glu](5)" compartment="l" hasOnlySubstanceUnits="false" boundaryCondition="false" constant="false" fbc:chemicalFormula="C40H45N11O19"/>
      <species metaid="M_10fthf6glu__91__c__93__" id="M_10fthf6glu__91__c__93__" name="10-formyltetrahydrofolate-[Glu](6)" compartment="c" hasOnlySubstanceUnits="false" boundaryCondition="false" constant="false" fbc:chemicalFormula="C45H51N12O22"/>
      <species metaid="M_10fthf6glu__91__e__93__" id="M_10fthf6glu__91__e__93__" name="10-formyltetrahydrofolate-[Glu](6)" compartment="e" hasOnlySubstanceUnits="false" boundaryCondition="false" constant="false" fbc:chemicalFormula="C45H51N12O22"/>
      <species metaid="M_10fthf6glu__91__l__93__" id="M_10fthf6glu__91__l__93__" name="10-formyltetrahydrofolate-[Glu](6)" compartment="l" hasOnlySubstanceUnits="false" boundaryCondition="false" constant="false" fbc:chemicalFormula="C45H51N12O22"/>
      <species metaid="M_10fthf7glu__91__c__93__" id="M_10fthf7glu__91__c__93__" name="10-formyltetrahydrofolate-[Glu](7)" compartment="c" hasOnlySubstanceUnits="false" boundaryCondition="false" constant="false" fbc:chemicalFormula="C50H57N13O25"/>
      <species metaid="M_10fthf7glu__91__e__93__" id="M_10fthf7glu__91__e__93__" name="10-formyltetrahydrofolate-[Glu](7)" compartment="e" hasOnlySubstanceUnits="false" boundaryCondition="false" constant="false" fbc:chemicalFormula="C50H57N13O25"/>
      <species metaid="M_10fthf7glu__91__l__93__" id="M_10fthf7glu__91__l__93__" name="10-formyltetrahydrofolate-[Glu](7)" compartment="l" hasOnlySubstanceUnits="false" boundaryCondition="false" constant="false" fbc:chemicalFormula="C50H57N13O25"/>
      <species metaid="M_10fthf__91__c__93__" id="M_10fthf__91__c__93__" name="10-Formyltetrahydrofolate" compartment="c" hasOnlySubstanceUnits="false" boundaryCondition="false" constant="false" fbc:chemicalFormula="C20H21N7O7"/>
      <species metaid="M_10fthf__91__e__93__" id="M_10fthf__91__e__93__" name="10-Formyltetrahydrofolate" compartment="e" hasOnlySubstanceUnits="false" boundaryCondition="false" constant="false" fbc:chemicalFormula="C20H21N7O7"/>
      <species metaid="M_10fthf__91__l__93__" id="M_10fthf__91__l__93__" name="10-Formyltetrahydrofolate" compartment="l" hasOnlySubstanceUnits="false" boundaryCondition="false" constant="false" fbc:chemicalFormula="C20H21N7O7"/>
      <species metaid="M_10fthf__91__m__93__" id="M_10fthf__91__m__93__" name="10-Formyltetrahydrofolate" compartment="m" hasOnlySubstanceUnits="false" boundaryCondition="false" constant="false" fbc:chemicalFormula="C20H21N7O7"/>
      <species metaid="M_12ppd__45____45____45__R__91__c__93__" id="M_12ppd__45____45____45__R__91__c__93__" name="(R)-Propane-1,2-diol" compartment="c" hasOnlySubstanceUnits="false" boundaryCondition="false" constant="false" fbc:chemicalFormula="C3H8O2"/>
      <species metaid="M_12ppd__45____45____45__S__91__c__93__" id="M_12ppd__45____45____45__S__91__c__93__" name="(S)-Propane-1,2-diol" compartment="c" hasOnlySubstanceUnits="false" boundaryCondition="false" constant="false" fbc:chemicalFormula="C3H8O2"/>
      <species metaid="M_13__45____45____45__cis__45____45____45__retn__91__c__93__" id="M_13__45____45____45__cis__45____45____45__retn__91__c__93__" name="13-cis-retinoate" compartment="c" hasOnlySubstanceUnits="false" boundaryCondition="false" constant="false" fbc:chemicalFormula="C20H27O2"/>
      <species metaid="M_13__45____45____45__cis__45____45____45__retn__91__r__93__" id="M_13__45____45____45__cis__45____45____45__retn__91__r__93__" name="13-cis-retinoate" compartment="r" hasOnlySubstanceUnits="false" boundaryCondition="false" constant="false" fbc:chemicalFormula="C20H27O2"/>
      <species metaid="M_13__45____45____45__cis__45____45____45__retnglc__91__c__93__" id="M_13__45____45____45__cis__45____45____45__retnglc__91__c__93__" name="13-cis-retinoyl glucuronide" compartment="c" hasOnlySubstanceUnits="false" boundaryCondition="false" constant="false" fbc:chemicalFormula="C26H35O8"/>
      <species metaid="M_13__45____45____45__cis__45____45____45__retnglc__91__e__93__" id="M_13__45____45____45__cis__45____45____45__retnglc__91__e__93__" name="13-cis-retinoyl glucuronide" compartment="e" hasOnlySubstanceUnits="false" boundaryCondition="false" constant="false" fbc:chemicalFormula="C26H35O8"/>
      <species metaid="M_13__45____45____45__cis__45____45____45__retnglc__91__r__93__" id="M_13__45____45____45__cis__45____45____45__retnglc__91__r__93__" name="13-cis-retinoyl glucuronide" compartment="r" hasOnlySubstanceUnits="false" boundaryCondition="false" constant="false" fbc:chemicalFormula="C26H35O8"/>
      <species metaid="M_13dampp__91__c__93__" id="M_13dampp__91__c__93__" name="1,3-Diaminopropane" compartment="c" hasOnlySubstanceUnits="false" boundaryCondition="false" constant="false" fbc:chemicalFormula="C3H12N2"/>
      <species metaid="M_13dpg__91__c__93__" id="M_13dpg__91__c__93__" name="3-Phospho-D-glyceroyl phosphate" compartment="c" hasOnlySubstanceUnits="false" boundaryCondition="false" constant="false" fbc:chemicalFormula="C3H4O10P2"/>
      <species metaid="M_1mncam__91__c__93__" id="M_1mncam__91__c__93__" name="1-Methylnicotinamide" compartment="c" hasOnlySubstanceUnits="false" boundaryCondition="false" constant="false" fbc:chemicalFormula="C7H9N2O"/>
      <species metaid="M_1mncam__91__e__93__" id="M_1mncam__91__e__93__" name="1-Methylnicotinamide" compartment="e" hasOnlySubstanceUnits="false" boundaryCondition="false" constant="false" fbc:chemicalFormula="C7H9N2O"/>
      <species metaid="M_1p3h5c__91__m__93__" id="M_1p3h5c__91__m__93__" name="L-1-Pyrroline-3-hydroxy-5-carboxylate" compartment="m" hasOnlySubstanceUnits="false" boundaryCondition="false" constant="false" fbc:chemicalFormula="C5H6NO3"/>
      <species metaid="M_1pipdn2c__91__x__93__" id="M_1pipdn2c__91__x__93__" name="delta1-Piperideine-2-carboxylate" compartment="x" hasOnlySubstanceUnits="false" boundaryCondition="false" constant="false" fbc:chemicalFormula="C6H9NO2"/>
      <species metaid="M_1pyr5c__91__c__93__" id="M_1pyr5c__91__c__93__" name="1-Pyrroline-5-carboxylate" compartment="c" hasOnlySubstanceUnits="false" boundaryCondition="false" constant="false" fbc:chemicalFormula="C5H6NO2"/>
      <species metaid="M_1pyr5c__91__m__93__" id="M_1pyr5c__91__m__93__" name="1-Pyrroline-5-carboxylate" compartment="m" hasOnlySubstanceUnits="false" boundaryCondition="false" constant="false" fbc:chemicalFormula="C5H6NO2"/>
      <species metaid="M_23dpg__91__c__93__" id="M_23dpg__91__c__93__" name="2,3-Disphospho-D-glycerate" compartment="c" hasOnlySubstanceUnits="false" boundaryCondition="false" constant="false" fbc:chemicalFormula="C3H3O10P2"/>
      <species metaid="M_24nph__91__c__93__" id="M_24nph__91__c__93__" name="2,4 dihydroxy nitrophenol" compartment="c" hasOnlySubstanceUnits="false" boundaryCondition="false" constant="false" fbc:chemicalFormula="C6H5NO4"/>
      <species metaid="M_24nph__91__e__93__" id="M_24nph__91__e__93__" name="2,4 dihydroxy nitrophenol" compartment="e" hasOnlySubstanceUnits="false" boundaryCondition="false" constant="false" fbc:chemicalFormula="C6H5NO4"/>
      <species metaid="M_25aics__91__c__93__" id="M_25aics__91__c__93__" name="(S)-2-[5-Amino-1-(5-phospho-D-ribosyl)imidazole-4-carboxamido]succinate" compartment="c" hasOnlySubstanceUnits="false" boundaryCondition="false" constant="false" fbc:chemicalFormula="C13H15N4O12P"/>
      <species metaid="M_25hvitd3__91__c__93__" id="M_25hvitd3__91__c__93__" name="25-Hydroxyvitamin D3" compartment="c" hasOnlySubstanceUnits="false" boundaryCondition="false" constant="false" fbc:chemicalFormula="C27H44O2"/>
      <species metaid="M_25hvitd3__91__e__93__" id="M_25hvitd3__91__e__93__" name="25-Hydroxyvitamin D3" compartment="e" hasOnlySubstanceUnits="false" boundaryCondition="false" constant="false" fbc:chemicalFormula="C27H44O2"/>
      <species metaid="M_25hvitd3__91__m__93__" id="M_25hvitd3__91__m__93__" name="25-Hydroxyvitamin D3" compartment="m" hasOnlySubstanceUnits="false" boundaryCondition="false" constant="false" fbc:chemicalFormula="C27H44O2"/>
      <species metaid="M_2amac__91__c__93__" id="M_2amac__91__c__93__" name="2-Aminoacrylate" compartment="c" hasOnlySubstanceUnits="false" boundaryCondition="false" constant="false" fbc:chemicalFormula="C3H5NO2"/>
      <species metaid="M_2aobut__91__m__93__" id="M_2aobut__91__m__93__" name="L-2-Amino-3-oxobutanoate" compartment="m" hasOnlySubstanceUnits="false" boundaryCondition="false" constant="false" fbc:chemicalFormula="C4H7NO3"/>
      <species metaid="M_2dr1p__91__c__93__" id="M_2dr1p__91__c__93__" name="2-Deoxy-D-ribose 1-phosphate" compartment="c" hasOnlySubstanceUnits="false" boundaryCondition="false" constant="false" fbc:chemicalFormula="C5H9O7P"/>
      <species metaid="M_2dr5p__91__c__93__" id="M_2dr5p__91__c__93__" name="2-Deoxy-D-ribose 5-phosphate" compartment="c" hasOnlySubstanceUnits="false" boundaryCondition="false" constant="false" fbc:chemicalFormula="C5H9O7P"/>
      <species metaid="M_2hb__91__c__93__" id="M_2hb__91__c__93__" name="2-Hydroxybutyrate" compartment="c" hasOnlySubstanceUnits="false" boundaryCondition="false" constant="false" fbc:chemicalFormula="C4H7O3"/>
      <species metaid="M_2hb__91__e__93__" id="M_2hb__91__e__93__" name="2-Hydroxybutyrate" compartment="e" hasOnlySubstanceUnits="false" boundaryCondition="false" constant="false" fbc:chemicalFormula="C4H7O3"/>
      <species metaid="M_2kmb__91__c__93__" id="M_2kmb__91__c__93__" name="2-keto-4-methylthiobutyrate" compartment="c" hasOnlySubstanceUnits="false" boundaryCondition="false" constant="false" fbc:chemicalFormula="C5H7O3S"/>
      <species metaid="M_2maacoa__91__m__93__" id="M_2maacoa__91__m__93__" name="2-Methyl-3-acetoacetyl-CoA" compartment="m" hasOnlySubstanceUnits="false" boundaryCondition="false" constant="false" fbc:chemicalFormula="C26H38N7O18P3S"/>
      <species metaid="M_2mb2coa__91__m__93__" id="M_2mb2coa__91__m__93__" name="trans-2-Methylbut-2-enoyl-CoA" compartment="m" hasOnlySubstanceUnits="false" boundaryCondition="false" constant="false" fbc:chemicalFormula="C26H38N7O17P3S"/>
      <species metaid="M_2mbcoa__91__m__93__" id="M_2mbcoa__91__m__93__" name="2-Methylbutanoyl-CoA" compartment="m" hasOnlySubstanceUnits="false" boundaryCondition="false" constant="false" fbc:chemicalFormula="C26H40N7O17P3S"/>
      <species metaid="M_2mcit__91__c__93__" id="M_2mcit__91__c__93__" name="2-Methylcitrate" compartment="c" hasOnlySubstanceUnits="false" boundaryCondition="false" constant="false" fbc:chemicalFormula="C7H7O7"/>
      <species metaid="M_2mcit__91__e__93__" id="M_2mcit__91__e__93__" name="2-Methylcitrate" compartment="e" hasOnlySubstanceUnits="false" boundaryCondition="false" constant="false" fbc:chemicalFormula="C7H7O7"/>
      <species metaid="M_2mop__91__m__93__" id="M_2mop__91__m__93__" name="2-Methyl-3-oxopropanoate" compartment="m" hasOnlySubstanceUnits="false" boundaryCondition="false" constant="false" fbc:chemicalFormula="C4H5O3"/>
      <species metaid="M_2mp2coa__91__m__93__" id="M_2mp2coa__91__m__93__" name="2-Methylprop-2-enoyl-CoA" compartment="m" hasOnlySubstanceUnits="false" boundaryCondition="false" constant="false" fbc:chemicalFormula="C25H36N7O17P3S"/>
      <species metaid="M_2obut__91__c__93__" id="M_2obut__91__c__93__" name="2-Oxobutanoate" compartment="c" hasOnlySubstanceUnits="false" boundaryCondition="false" constant="false" fbc:chemicalFormula="C4H5O3"/>
      <species metaid="M_2oxoadp__91__c__93__" id="M_2oxoadp__91__c__93__" name="2-Oxoadipate" compartment="c" hasOnlySubstanceUnits="false" boundaryCondition="false" constant="false" fbc:chemicalFormula="C6H6O5"/>
      <species metaid="M_2oxoadp__91__m__93__" id="M_2oxoadp__91__m__93__" name="2-Oxoadipate" compartment="m" hasOnlySubstanceUnits="false" boundaryCondition="false" constant="false" fbc:chemicalFormula="C6H6O5"/>
      <species metaid="M_2pg__91__c__93__" id="M_2pg__91__c__93__" name="D-Glycerate 2-phosphate" compartment="c" hasOnlySubstanceUnits="false" boundaryCondition="false" constant="false" fbc:chemicalFormula="C3H4O7P"/>
      <species metaid="M_34dhmald__91__c__93__" id="M_34dhmald__91__c__93__" name="3,4-Dihydroxymandelaldehyde" compartment="c" hasOnlySubstanceUnits="false" boundaryCondition="false" constant="false" fbc:chemicalFormula="C8H8O4"/>
      <species metaid="M_34dhoxpeg__91__c__93__" id="M_34dhoxpeg__91__c__93__" name="3,4-Dihydroxyphenylethyleneglycol" compartment="c" hasOnlySubstanceUnits="false" boundaryCondition="false" constant="false" fbc:chemicalFormula="C8H10O4"/>
      <species metaid="M_34dhoxpeg__91__e__93__" id="M_34dhoxpeg__91__e__93__" name="3,4-Dihydroxyphenylethyleneglycol" compartment="e" hasOnlySubstanceUnits="false" boundaryCondition="false" constant="false" fbc:chemicalFormula="C8H10O4"/>
      <species metaid="M_34dhphe__91__c__93__" id="M_34dhphe__91__c__93__" name="3,4-Dihydroxy-L-phenylalanine" compartment="c" hasOnlySubstanceUnits="false" boundaryCondition="false" constant="false" fbc:chemicalFormula="C9H11NO4"/>
      <species metaid="M_34dhphe__91__e__93__" id="M_34dhphe__91__e__93__" name="3,4-Dihydroxy-L-phenylalanine" compartment="e" hasOnlySubstanceUnits="false" boundaryCondition="false" constant="false" fbc:chemicalFormula="C9H11NO4"/>
      <species metaid="M_34hpp__91__c__93__" id="M_34hpp__91__c__93__" name="3-(4-Hydroxyphenyl)pyruvate" compartment="c" hasOnlySubstanceUnits="false" boundaryCondition="false" constant="false" fbc:chemicalFormula="C9H7O4"/>
      <species metaid="M_35cgmp__91__c__93__" id="M_35cgmp__91__c__93__" name="3&apos;,5&apos;-Cyclic GMP" compartment="c" hasOnlySubstanceUnits="false" boundaryCondition="false" constant="false" fbc:chemicalFormula="C10H11N5O7P"/>
      <species metaid="M_3aib__45____45____45__D__91__c__93__" id="M_3aib__45____45____45__D__91__c__93__" name="D-3-Amino-isobutanoate" compartment="c" hasOnlySubstanceUnits="false" boundaryCondition="false" constant="false" fbc:chemicalFormula="C4H9NO2"/>
      <species metaid="M_3aib__45____45____45__D__91__e__93__" id="M_3aib__45____45____45__D__91__e__93__" name="D-3-Amino-isobutanoate" compartment="e" hasOnlySubstanceUnits="false" boundaryCondition="false" constant="false" fbc:chemicalFormula="C4H9NO2"/>
      <species metaid="M_3aib__91__c__93__" id="M_3aib__91__c__93__" name="L-3-Amino-isobutanoate" compartment="c" hasOnlySubstanceUnits="false" boundaryCondition="false" constant="false" fbc:chemicalFormula="C4H9NO2"/>
      <species metaid="M_3aib__91__e__93__" id="M_3aib__91__e__93__" name="L-3-Amino-isobutanoate" compartment="e" hasOnlySubstanceUnits="false" boundaryCondition="false" constant="false" fbc:chemicalFormula="C4H9NO2"/>
      <species metaid="M_3aib__91__m__93__" id="M_3aib__91__m__93__" name="L-3-Amino-isobutanoate" compartment="m" hasOnlySubstanceUnits="false" boundaryCondition="false" constant="false" fbc:chemicalFormula="C4H9NO2"/>
      <species metaid="M_3dhguln__91__c__93__" id="M_3dhguln__91__c__93__" name="3-Dehydro-L-gulonate" compartment="c" hasOnlySubstanceUnits="false" boundaryCondition="false" constant="false" fbc:chemicalFormula="C6H9O7"/>
      <species metaid="M_3dsphgn__91__c__93__" id="M_3dsphgn__91__c__93__" name="3-Dehydrosphinganine" compartment="c" hasOnlySubstanceUnits="false" boundaryCondition="false" constant="false" fbc:chemicalFormula="C18H38NO2"/>
      <species metaid="M_3hanthrn__91__c__93__" id="M_3hanthrn__91__c__93__" name="3-Hydroxyanthranilate" compartment="c" hasOnlySubstanceUnits="false" boundaryCondition="false" constant="false" fbc:chemicalFormula="C7H7NO3"/>
      <species metaid="M_3hbcoa__91__m__93__" id="M_3hbcoa__91__m__93__" name="(S)-3-Hydroxybutanoyl-CoA" compartment="m" hasOnlySubstanceUnits="false" boundaryCondition="false" constant="false" fbc:chemicalFormula="C25H38N7O18P3S"/>
      <species metaid="M_3hibutcoa__91__m__93__" id="M_3hibutcoa__91__m__93__" name="(S)-3-Hydroxyisobutyryl-CoA" compartment="m" hasOnlySubstanceUnits="false" boundaryCondition="false" constant="false" fbc:chemicalFormula="C25H38N7O18P3S"/>
      <species metaid="M_3hmbcoa__91__m__93__" id="M_3hmbcoa__91__m__93__" name="(S)-3-Hydroxy-2-methylbutyryl-CoA" compartment="m" hasOnlySubstanceUnits="false" boundaryCondition="false" constant="false" fbc:chemicalFormula="C26H40N7O18P3S"/>
      <species metaid="M_3hmp__91__m__93__" id="M_3hmp__91__m__93__" name="3-Hydroxy-2-methylpropanoate" compartment="m" hasOnlySubstanceUnits="false" boundaryCondition="false" constant="false" fbc:chemicalFormula="C4H7O3"/>
      <species metaid="M_3mb2coa__91__m__93__" id="M_3mb2coa__91__m__93__" name="3-Methylbut-2-enoyl-CoA" compartment="m" hasOnlySubstanceUnits="false" boundaryCondition="false" constant="false" fbc:chemicalFormula="C26H38N7O17P3S"/>
      <species metaid="M_3mgcoa__91__m__93__" id="M_3mgcoa__91__m__93__" name="3-Methylglutaconyl-CoA" compartment="m" hasOnlySubstanceUnits="false" boundaryCondition="false" constant="false" fbc:chemicalFormula="C27H37N7O19P3S"/>
      <species metaid="M_3mlda__91__c__93__" id="M_3mlda__91__c__93__" name="3-Methylimidazoleacetic acid" compartment="c" hasOnlySubstanceUnits="false" boundaryCondition="false" constant="false" fbc:chemicalFormula="C6H7N2O2"/>
      <species metaid="M_3mlda__91__e__93__" id="M_3mlda__91__e__93__" name="3-Methylimidazoleacetic acid" compartment="e" hasOnlySubstanceUnits="false" boundaryCondition="false" constant="false" fbc:chemicalFormula="C6H7N2O2"/>
      <species metaid="M_3mldz__91__c__93__" id="M_3mldz__91__c__93__" name="3-Methylimidazole acetaldehyde" compartment="c" hasOnlySubstanceUnits="false" boundaryCondition="false" constant="false" fbc:chemicalFormula="C6H8N2O"/>
      <species metaid="M_3mob__91__m__93__" id="M_3mob__91__m__93__" name="3-Methyl-2-oxobutanoate" compartment="m" hasOnlySubstanceUnits="false" boundaryCondition="false" constant="false" fbc:chemicalFormula="C5H7O3"/>
      <species metaid="M_3mob__91__c__93__" id="M_3mob__91__c__93__" name="3-Methyl-2-oxobutanoate" compartment="c" hasOnlySubstanceUnits="false" boundaryCondition="false" constant="false" fbc:chemicalFormula="C5H7O3"/>
      <species metaid="M_3mop__91__m__93__" id="M_3mop__91__m__93__" name="(S)-3-Methyl-2-oxopentanoate" compartment="m" hasOnlySubstanceUnits="false" boundaryCondition="false" constant="false" fbc:chemicalFormula="C6H9O3"/>
      <species metaid="M_3mop__91__c__93__" id="M_3mop__91__c__93__" name="(S)-3-Methyl-2-oxopentanoate" compartment="c" hasOnlySubstanceUnits="false" boundaryCondition="false" constant="false" fbc:chemicalFormula="C6H9O3"/>
      <species metaid="M_3pg__91__c__93__" id="M_3pg__91__c__93__" name="3-Phospho-D-glycerate" compartment="c" hasOnlySubstanceUnits="false" boundaryCondition="false" constant="false" fbc:chemicalFormula="C3H4O7P"/>
      <species metaid="M_3php__91__c__93__" id="M_3php__91__c__93__" name="3-Phosphohydroxypyruvate" compartment="c" hasOnlySubstanceUnits="false" boundaryCondition="false" constant="false" fbc:chemicalFormula="C3H2O7P"/>
      <species metaid="M_3sala__91__c__93__" id="M_3sala__91__c__93__" name="3-Sulfino-L-alanine" compartment="c" hasOnlySubstanceUnits="false" boundaryCondition="false" constant="false" fbc:chemicalFormula="C3H5NO4S"/>
      <species metaid="M_3sala__91__m__93__" id="M_3sala__91__m__93__" name="3-Sulfino-L-alanine" compartment="m" hasOnlySubstanceUnits="false" boundaryCondition="false" constant="false" fbc:chemicalFormula="C3H5NO4S"/>
      <species metaid="M_3snpyr__91__c__93__" id="M_3snpyr__91__c__93__" name="3-Sulfinopyruvate" compartment="c" hasOnlySubstanceUnits="false" boundaryCondition="false" constant="false" fbc:chemicalFormula="C3H2O5S"/>
      <species metaid="M_3snpyr__91__m__93__" id="M_3snpyr__91__m__93__" name="3-Sulfinopyruvate" compartment="m" hasOnlySubstanceUnits="false" boundaryCondition="false" constant="false" fbc:chemicalFormula="C3H2O5S"/>
      <species metaid="M_3spyr__91__c__93__" id="M_3spyr__91__c__93__" name="3-Sulfopyruvate" compartment="c" hasOnlySubstanceUnits="false" boundaryCondition="false" constant="false" fbc:chemicalFormula="C3H2O6S"/>
      <species metaid="M_3uib__91__c__93__" id="M_3uib__91__c__93__" name="3-Ureidoisobutyrate" compartment="c" hasOnlySubstanceUnits="false" boundaryCondition="false" constant="false" fbc:chemicalFormula="C5H9N2O3"/>
      <species metaid="M_44mctr__91__r__93__" id="M_44mctr__91__r__93__" name="4,4-dimethylcholesta-8,14,24-trienol" compartment="r" hasOnlySubstanceUnits="false" boundaryCondition="false" constant="false" fbc:chemicalFormula="C29H46O"/>
      <species metaid="M_44mzym__91__r__93__" id="M_44mzym__91__r__93__" name="4,4-dimethylzymosterol" compartment="r" hasOnlySubstanceUnits="false" boundaryCondition="false" constant="false" fbc:chemicalFormula="C29H48O"/>
      <species metaid="M_4abut__91__c__93__" id="M_4abut__91__c__93__" name="4-Aminobutanoate" compartment="c" hasOnlySubstanceUnits="false" boundaryCondition="false" constant="false" fbc:chemicalFormula="C4H9NO2"/>
      <species metaid="M_4abut__91__e__93__" id="M_4abut__91__e__93__" name="4-Aminobutanoate" compartment="e" hasOnlySubstanceUnits="false" boundaryCondition="false" constant="false" fbc:chemicalFormula="C4H9NO2"/>
      <species metaid="M_4abut__91__m__93__" id="M_4abut__91__m__93__" name="4-Aminobutanoate" compartment="m" hasOnlySubstanceUnits="false" boundaryCondition="false" constant="false" fbc:chemicalFormula="C4H9NO2"/>
      <species metaid="M_4abutn__91__c__93__" id="M_4abutn__91__c__93__" name="4-Aminobutanal" compartment="c" hasOnlySubstanceUnits="false" boundaryCondition="false" constant="false" fbc:chemicalFormula="C4H10NO"/>
      <species metaid="M_4fumacac__91__c__93__" id="M_4fumacac__91__c__93__" name="4-Fumarylacetoacetate" compartment="c" hasOnlySubstanceUnits="false" boundaryCondition="false" constant="false" fbc:chemicalFormula="C8H6O6"/>
      <species metaid="M_4hdebrisoquine__91__c__93__" id="M_4hdebrisoquine__91__c__93__" name="4 hydroxy debrisoquine" compartment="c" hasOnlySubstanceUnits="false" boundaryCondition="false" constant="false" fbc:chemicalFormula="C10H14N3O"/>
      <species metaid="M_4hdebrisoquine__91__e__93__" id="M_4hdebrisoquine__91__e__93__" name="4 hydroxy debrisoquine" compartment="e" hasOnlySubstanceUnits="false" boundaryCondition="false" constant="false" fbc:chemicalFormula="C10H14N3O"/>
      <species metaid="M_4hglusa__91__m__93__" id="M_4hglusa__91__m__93__" name="L-4-Hydroxyglutamate semialdehyde" compartment="m" hasOnlySubstanceUnits="false" boundaryCondition="false" constant="false" fbc:chemicalFormula="C5H9NO4"/>
      <species metaid="M_4hoxpacd__91__c__93__" id="M_4hoxpacd__91__c__93__" name="4-Hydroxyphenylacetaldehyde" compartment="c" hasOnlySubstanceUnits="false" boundaryCondition="false" constant="false" fbc:chemicalFormula="C8H8O2"/>
      <species metaid="M_4hphac__91__c__93__" id="M_4hphac__91__c__93__" name="4-Hydroxyphenylacetate" compartment="c" hasOnlySubstanceUnits="false" boundaryCondition="false" constant="false" fbc:chemicalFormula="C8H7O3"/>
      <species metaid="M_4hphac__91__e__93__" id="M_4hphac__91__e__93__" name="4-Hydroxyphenylacetate" compartment="e" hasOnlySubstanceUnits="false" boundaryCondition="false" constant="false" fbc:chemicalFormula="C8H7O3"/>
      <species metaid="M_4izp__91__c__93__" id="M_4izp__91__c__93__" name="4-Imidazolone-5-propanoate" compartment="c" hasOnlySubstanceUnits="false" boundaryCondition="false" constant="false" fbc:chemicalFormula="C6H7N2O3"/>
      <species metaid="M_4mlacac__91__c__93__" id="M_4mlacac__91__c__93__" name="4-Maleylacetoacetate" compartment="c" hasOnlySubstanceUnits="false" boundaryCondition="false" constant="false" fbc:chemicalFormula="C8H6O6"/>
      <species metaid="M_4mop__91__m__93__" id="M_4mop__91__m__93__" name="4-Methyl-2-oxopentanoate" compartment="m" hasOnlySubstanceUnits="false" boundaryCondition="false" constant="false" fbc:chemicalFormula="C6H9O3"/>
      <species metaid="M_4mop__91__c__93__" id="M_4mop__91__c__93__" name="4-Methyl-2-oxopentanoate" compartment="c" hasOnlySubstanceUnits="false" boundaryCondition="false" constant="false" fbc:chemicalFormula="C6H9O3"/>
      <species metaid="M_4mtolbutamide__91__c__93__" id="M_4mtolbutamide__91__c__93__" name="4 hydroxy tolbutamide" compartment="c" hasOnlySubstanceUnits="false" boundaryCondition="false" constant="false" fbc:chemicalFormula="C12H18N2O4S"/>
      <species metaid="M_4mtolbutamide__91__e__93__" id="M_4mtolbutamide__91__e__93__" name="4 hydroxy tolbutamide" compartment="e" hasOnlySubstanceUnits="false" boundaryCondition="false" constant="false" fbc:chemicalFormula="C12H18N2O4S"/>
      <species metaid="M_4mzym__45__int1__91__r__93__" id="M_4mzym__45__int1__91__r__93__" name="4-Methylzymosterol intermediate 1" compartment="r" hasOnlySubstanceUnits="false" boundaryCondition="false" constant="false" fbc:chemicalFormula="C29H46O3"/>
      <species metaid="M_4mzym__45__int2__91__r__93__" id="M_4mzym__45__int2__91__r__93__" name="4-Methylzymosterol intermediate 2" compartment="r" hasOnlySubstanceUnits="false" boundaryCondition="false" constant="false" fbc:chemicalFormula="C28H44O"/>
      <species metaid="M_4nph__91__c__93__" id="M_4nph__91__c__93__" name="4-Nitrophenol" compartment="c" hasOnlySubstanceUnits="false" boundaryCondition="false" constant="false" fbc:chemicalFormula="C6H5NO3"/>
      <species metaid="M_4nph__91__e__93__" id="M_4nph__91__e__93__" name="4-Nitrophenol" compartment="e" hasOnlySubstanceUnits="false" boundaryCondition="false" constant="false" fbc:chemicalFormula="C6H5NO3"/>
      <species metaid="M_4nphsf__91__c__93__" id="M_4nphsf__91__c__93__" name="4-Nitrophenyl sulfate" compartment="c" hasOnlySubstanceUnits="false" boundaryCondition="false" constant="false" fbc:chemicalFormula="C6H4NO6S"/>
      <species metaid="M_4nphsf__91__e__93__" id="M_4nphsf__91__e__93__" name="4-Nitrophenyl sulfate" compartment="e" hasOnlySubstanceUnits="false" boundaryCondition="false" constant="false" fbc:chemicalFormula="C6H4NO6S"/>
      <species metaid="M_4ppan__91__c__93__" id="M_4ppan__91__c__93__" name="D-4&apos;-Phosphopantothenate" compartment="c" hasOnlySubstanceUnits="false" boundaryCondition="false" constant="false" fbc:chemicalFormula="C9H15NO8P"/>
      <species metaid="M_4ppcys__91__c__93__" id="M_4ppcys__91__c__93__" name="N-((R)-4-Phosphopantothenoyl)-L-cysteine" compartment="c" hasOnlySubstanceUnits="false" boundaryCondition="false" constant="false" fbc:chemicalFormula="C12H20N2O9PS"/>
      <species metaid="M_4pyrdx__91__c__93__" id="M_4pyrdx__91__c__93__" name="4-Pyridoxate" compartment="c" hasOnlySubstanceUnits="false" boundaryCondition="false" constant="false" fbc:chemicalFormula="C8H9NO4"/>
      <species metaid="M_4pyrdx__91__e__93__" id="M_4pyrdx__91__e__93__" name="4-Pyridoxate" compartment="e" hasOnlySubstanceUnits="false" boundaryCondition="false" constant="false" fbc:chemicalFormula="C8H9NO4"/>
      <species metaid="M_56dthm__91__c__93__" id="M_56dthm__91__c__93__" name="5,6-Dihydrothymine" compartment="c" hasOnlySubstanceUnits="false" boundaryCondition="false" constant="false" fbc:chemicalFormula="C5H8N2O2"/>
      <species metaid="M_56dura__91__c__93__" id="M_56dura__91__c__93__" name="5,6-dihydrouracil" compartment="c" hasOnlySubstanceUnits="false" boundaryCondition="false" constant="false" fbc:chemicalFormula="C4H6N2O2"/>
      <species metaid="M_5HPET__91__c__93__" id="M_5HPET__91__c__93__" name="5-Hydroperoxy-6-trans-8,11,14-cis-eicosatetraenoate" compartment="c" hasOnlySubstanceUnits="false" boundaryCondition="false" constant="false" fbc:chemicalFormula="C20H31O4"/>
      <species metaid="M_5adtststerone__91__c__93__" id="M_5adtststerone__91__c__93__" name="5alpha-Dihydrotestosterone" compartment="c" hasOnlySubstanceUnits="false" boundaryCondition="false" constant="false" fbc:chemicalFormula="C19H30O2"/>
      <species metaid="M_5adtststerone__91__e__93__" id="M_5adtststerone__91__e__93__" name="5alpha-Dihydrotestosterone" compartment="e" hasOnlySubstanceUnits="false" boundaryCondition="false" constant="false" fbc:chemicalFormula="C19H30O2"/>
      <species metaid="M_5adtststerone__91__r__93__" id="M_5adtststerone__91__r__93__" name="5alpha-Dihydrotestosterone" compartment="r" hasOnlySubstanceUnits="false" boundaryCondition="false" constant="false" fbc:chemicalFormula="C19H30O2"/>
      <species metaid="M_5adtststeroneglc__91__c__93__" id="M_5adtststeroneglc__91__c__93__" name="5alpha-Dihydrotestosterone glucuronide" compartment="c" hasOnlySubstanceUnits="false" boundaryCondition="false" constant="false" fbc:chemicalFormula="C25H38O8"/>
      <species metaid="M_5adtststeroneglc__91__e__93__" id="M_5adtststeroneglc__91__e__93__" name="5alpha-Dihydrotestosterone glucuronide" compartment="e" hasOnlySubstanceUnits="false" boundaryCondition="false" constant="false" fbc:chemicalFormula="C25H38O8"/>
      <species metaid="M_5adtststeroneglc__91__r__93__" id="M_5adtststeroneglc__91__r__93__" name="5alpha-Dihydrotestosterone glucuronide" compartment="r" hasOnlySubstanceUnits="false" boundaryCondition="false" constant="false" fbc:chemicalFormula="C25H38O8"/>
      <species metaid="M_5adtststerones__91__c__93__" id="M_5adtststerones__91__c__93__" name="5alpha-Dihydrotestosterone sulfate" compartment="c" hasOnlySubstanceUnits="false" boundaryCondition="false" constant="false" fbc:chemicalFormula="C19H29O5S"/>
      <species metaid="M_5adtststerones__91__e__93__" id="M_5adtststerones__91__e__93__" name="5alpha-Dihydrotestosterone sulfate" compartment="e" hasOnlySubstanceUnits="false" boundaryCondition="false" constant="false" fbc:chemicalFormula="C19H29O5S"/>
      <species metaid="M_5aizc__91__c__93__" id="M_5aizc__91__c__93__" name="5-amino-1-(5-phospho-D-ribosyl)imidazole-4-carboxylate" compartment="c" hasOnlySubstanceUnits="false" boundaryCondition="false" constant="false" fbc:chemicalFormula="C9H11N3O9P"/>
      <species metaid="M_5aop__91__c__93__" id="M_5aop__91__c__93__" name="5-Amino-4-oxopentanoate" compartment="c" hasOnlySubstanceUnits="false" boundaryCondition="false" constant="false" fbc:chemicalFormula="C5H9NO3"/>
      <species metaid="M_5aop__91__m__93__" id="M_5aop__91__m__93__" name="5-Amino-4-oxopentanoate" compartment="m" hasOnlySubstanceUnits="false" boundaryCondition="false" constant="false" fbc:chemicalFormula="C5H9NO3"/>
      <species metaid="M_5dhf__91__c__93__" id="M_5dhf__91__c__93__" name="pentaglutamyl folate (DHF)" compartment="c" hasOnlySubstanceUnits="false" boundaryCondition="false" constant="false" fbc:chemicalFormula="C39H43N11O18"/>
      <species metaid="M_5dhf__91__e__93__" id="M_5dhf__91__e__93__" name="pentaglutamyl folate (DHF)" compartment="e" hasOnlySubstanceUnits="false" boundaryCondition="false" constant="false" fbc:chemicalFormula="C39H43N11O18"/>
      <species metaid="M_5dhf__91__l__93__" id="M_5dhf__91__l__93__" name="pentaglutamyl folate (DHF)" compartment="l" hasOnlySubstanceUnits="false" boundaryCondition="false" constant="false" fbc:chemicalFormula="C39H43N11O18"/>
      <species metaid="M_5forthf__91__c__93__" id="M_5forthf__91__c__93__" name="5-Formiminotetrahydrofolate" compartment="c" hasOnlySubstanceUnits="false" boundaryCondition="false" constant="false" fbc:chemicalFormula="C20H22N8O6"/>
      <species metaid="M_5fthf__91__c__93__" id="M_5fthf__91__c__93__" name="5-Formyltetrahydrofolate" compartment="c" hasOnlySubstanceUnits="false" boundaryCondition="false" constant="false" fbc:chemicalFormula="C20H21N7O7"/>
      <species metaid="M_5fthf__91__e__93__" id="M_5fthf__91__e__93__" name="5-Formyltetrahydrofolate" compartment="e" hasOnlySubstanceUnits="false" boundaryCondition="false" constant="false" fbc:chemicalFormula="C20H21N7O7"/>
      <species metaid="M_5homeprazole__91__c__93__" id="M_5homeprazole__91__c__93__" name="5 hydroxy omeprazole" compartment="c" hasOnlySubstanceUnits="false" boundaryCondition="false" constant="false" fbc:chemicalFormula="C17H19N3O4S"/>
      <species metaid="M_5homeprazole__91__e__93__" id="M_5homeprazole__91__e__93__" name="5 hydroxy omeprazole" compartment="e" hasOnlySubstanceUnits="false" boundaryCondition="false" constant="false" fbc:chemicalFormula="C17H19N3O4S"/>
      <species metaid="M_5htrp__91__c__93__" id="M_5htrp__91__c__93__" name="5-Hydroxy-L-tryptophan" compartment="c" hasOnlySubstanceUnits="false" boundaryCondition="false" constant="false" fbc:chemicalFormula="C11H12N2O3"/>
      <species metaid="M_5mdr1p__91__c__93__" id="M_5mdr1p__91__c__93__" name="5-Methylthio-5-deoxy-D-ribose 1-phosphate" compartment="c" hasOnlySubstanceUnits="false" boundaryCondition="false" constant="false" fbc:chemicalFormula="C6H11O7PS"/>
      <species metaid="M_5mdru1p__91__c__93__" id="M_5mdru1p__91__c__93__" name="5-Methylthio-5-deoxy-D-ribulose 1-phosphate" compartment="c" hasOnlySubstanceUnits="false" boundaryCondition="false" constant="false" fbc:chemicalFormula="C6H11O7PS"/>
      <species metaid="M_5mta__91__c__93__" id="M_5mta__91__c__93__" name="5-Methylthioadenosine" compartment="c" hasOnlySubstanceUnits="false" boundaryCondition="false" constant="false" fbc:chemicalFormula="C11H15N5O3S"/>
      <species metaid="M_5mthf__91__c__93__" id="M_5mthf__91__c__93__" name="5-Methyltetrahydrofolate" compartment="c" hasOnlySubstanceUnits="false" boundaryCondition="false" constant="false" fbc:chemicalFormula="C20H24N7O6"/>
      <species metaid="M_5mthf__91__e__93__" id="M_5mthf__91__e__93__" name="5-Methyltetrahydrofolate" compartment="e" hasOnlySubstanceUnits="false" boundaryCondition="false" constant="false" fbc:chemicalFormula="C20H24N7O6"/>
      <species metaid="M_5oxpro__91__c__93__" id="M_5oxpro__91__c__93__" name="5-Oxoproline" compartment="c" hasOnlySubstanceUnits="false" boundaryCondition="false" constant="false" fbc:chemicalFormula="C5H6NO3"/>
      <species metaid="M_5thf__91__c__93__" id="M_5thf__91__c__93__" name="pentaglutamyl folate (THF)" compartment="c" hasOnlySubstanceUnits="false" boundaryCondition="false" constant="false" fbc:chemicalFormula="C39H45N11O18"/>
      <species metaid="M_5thf__91__e__93__" id="M_5thf__91__e__93__" name="pentaglutamyl folate (THF)" compartment="e" hasOnlySubstanceUnits="false" boundaryCondition="false" constant="false" fbc:chemicalFormula="C39H45N11O18"/>
      <species metaid="M_5thf__91__l__93__" id="M_5thf__91__l__93__" name="pentaglutamyl folate (THF)" compartment="l" hasOnlySubstanceUnits="false" boundaryCondition="false" constant="false" fbc:chemicalFormula="C39H45N11O18"/>
      <species metaid="M_6a2ohxnt__91__x__93__" id="M_6a2ohxnt__91__x__93__" name="6-Amino-2-oxohexanoate" compartment="x" hasOnlySubstanceUnits="false" boundaryCondition="false" constant="false" fbc:chemicalFormula="C6H11NO3"/>
      <species metaid="M_6dhf__91__c__93__" id="M_6dhf__91__c__93__" name="haxglutamyl folate (DHF)" compartment="c" hasOnlySubstanceUnits="false" boundaryCondition="false" constant="false" fbc:chemicalFormula="C44H49N12O21"/>
      <species metaid="M_6dhf__91__e__93__" id="M_6dhf__91__e__93__" name="haxglutamyl folate (DHF)" compartment="e" hasOnlySubstanceUnits="false" boundaryCondition="false" constant="false" fbc:chemicalFormula="C44H49N12O21"/>
      <species metaid="M_6dhf__91__l__93__" id="M_6dhf__91__l__93__" name="haxglutamyl folate (DHF)" compartment="l" hasOnlySubstanceUnits="false" boundaryCondition="false" constant="false" fbc:chemicalFormula="C44H49N12O21"/>
      <species metaid="M_6pgc__91__c__93__" id="M_6pgc__91__c__93__" name="6-Phospho-D-gluconate" compartment="c" hasOnlySubstanceUnits="false" boundaryCondition="false" constant="false" fbc:chemicalFormula="C6H10O10P"/>
      <species metaid="M_6pgl__91__c__93__" id="M_6pgl__91__c__93__" name="6-phospho-D-glucono-1,5-lactone" compartment="c" hasOnlySubstanceUnits="false" boundaryCondition="false" constant="false" fbc:chemicalFormula="C6H9O9P"/>
      <species metaid="M_6pgl__91__r__93__" id="M_6pgl__91__r__93__" name="6-phospho-D-glucono-1,5-lactone" compartment="r" hasOnlySubstanceUnits="false" boundaryCondition="false" constant="false" fbc:chemicalFormula="C6H9O9P"/>
      <species metaid="M_6thf__91__c__93__" id="M_6thf__91__c__93__" name="hexaglutamyl folate  (THF)" compartment="c" hasOnlySubstanceUnits="false" boundaryCondition="false" constant="false" fbc:chemicalFormula="C44H51N12O21"/>
      <species metaid="M_6thf__91__e__93__" id="M_6thf__91__e__93__" name="hexaglutamyl folate  (THF)" compartment="e" hasOnlySubstanceUnits="false" boundaryCondition="false" constant="false" fbc:chemicalFormula="C44H51N12O21"/>
      <species metaid="M_6thf__91__l__93__" id="M_6thf__91__l__93__" name="hexaglutamyl folate  (THF)" compartment="l" hasOnlySubstanceUnits="false" boundaryCondition="false" constant="false" fbc:chemicalFormula="C44H51N12O21"/>
      <species metaid="M_7dhchsterol__91__c__93__" id="M_7dhchsterol__91__c__93__" name="7-Dehydrocholesterol" compartment="c" hasOnlySubstanceUnits="false" boundaryCondition="false" constant="false" fbc:chemicalFormula="C27H44O"/>
      <species metaid="M_7dhchsterol__91__r__93__" id="M_7dhchsterol__91__r__93__" name="7-Dehydrocholesterol" compartment="r" hasOnlySubstanceUnits="false" boundaryCondition="false" constant="false" fbc:chemicalFormula="C27H44O"/>
      <species metaid="M_7dhf__91__c__93__" id="M_7dhf__91__c__93__" name="heptaglutamyl folate (DHF)" compartment="c" hasOnlySubstanceUnits="false" boundaryCondition="false" constant="false" fbc:chemicalFormula="C49H55N13O24"/>
      <species metaid="M_7dhf__91__e__93__" id="M_7dhf__91__e__93__" name="heptaglutamyl folate (DHF)" compartment="e" hasOnlySubstanceUnits="false" boundaryCondition="false" constant="false" fbc:chemicalFormula="C49H55N13O24"/>
      <species metaid="M_7dhf__91__l__93__" id="M_7dhf__91__l__93__" name="heptaglutamyl folate (DHF)" compartment="l" hasOnlySubstanceUnits="false" boundaryCondition="false" constant="false" fbc:chemicalFormula="C49H55N13O24"/>
      <species metaid="M_7thf__91__c__93__" id="M_7thf__91__c__93__" name="heptaglutamyl folate (THF)" compartment="c" hasOnlySubstanceUnits="false" boundaryCondition="false" constant="false" fbc:chemicalFormula="C49H57N13O24"/>
      <species metaid="M_7thf__91__e__93__" id="M_7thf__91__e__93__" name="heptaglutamyl folate (THF)" compartment="e" hasOnlySubstanceUnits="false" boundaryCondition="false" constant="false" fbc:chemicalFormula="C49H57N13O24"/>
      <species metaid="M_7thf__91__l__93__" id="M_7thf__91__l__93__" name="heptaglutamyl folate (THF)" compartment="l" hasOnlySubstanceUnits="false" boundaryCondition="false" constant="false" fbc:chemicalFormula="C49H57N13O24"/>
      <species metaid="M_Asn__45____45____45__X__45____45____45__Ser__45__FSLASH__45__Thr__91__l__93__" id="M_Asn__45____45____45__X__45____45____45__Ser__45__FSLASH__45__Thr__91__l__93__" name="protein-linked asparagine residue (N-glycosylation site)" compartment="l" hasOnlySubstanceUnits="false" boundaryCondition="false" constant="false" fbc:chemicalFormula="XH"/>
      <species metaid="M_L2aadp6sa__91__c__93__" id="M_L2aadp6sa__91__c__93__" name="L-2-Aminoadipate 6-semialdehyde" compartment="c" hasOnlySubstanceUnits="false" boundaryCondition="false" constant="false" fbc:chemicalFormula="C6H11NO3"/>
      <species metaid="M_L2aadp6sa__91__m__93__" id="M_L2aadp6sa__91__m__93__" name="L-2-Aminoadipate 6-semialdehyde" compartment="m" hasOnlySubstanceUnits="false" boundaryCondition="false" constant="false" fbc:chemicalFormula="C6H11NO3"/>
      <species metaid="M_L2aadp__91__c__93__" id="M_L2aadp__91__c__93__" name="L-2-Aminoadipate" compartment="c" hasOnlySubstanceUnits="false" boundaryCondition="false" constant="false" fbc:chemicalFormula="C6H10NO4"/>
      <species metaid="M_L2aadp__91__m__93__" id="M_L2aadp__91__m__93__" name="L-2-Aminoadipate" compartment="m" hasOnlySubstanceUnits="false" boundaryCondition="false" constant="false" fbc:chemicalFormula="C6H10NO4"/>
      <species metaid="M_Lcyst__91__c__93__" id="M_Lcyst__91__c__93__" name="L-Cysteate" compartment="c" hasOnlySubstanceUnits="false" boundaryCondition="false" constant="false" fbc:chemicalFormula="C3H6NO5S"/>
      <species metaid="M_Lfmkynr__91__c__93__" id="M_Lfmkynr__91__c__93__" name="L-Formylkynurenine" compartment="c" hasOnlySubstanceUnits="false" boundaryCondition="false" constant="false" fbc:chemicalFormula="C11H12N2O4"/>
      <species metaid="M_Lkynr__91__c__93__" id="M_Lkynr__91__c__93__" name="L-Kynurenine" compartment="c" hasOnlySubstanceUnits="false" boundaryCondition="false" constant="false" fbc:chemicalFormula="C10H12N2O3"/>
      <species metaid="M_Lpipecol__91__x__93__" id="M_Lpipecol__91__x__93__" name="L-Pipecolate" compartment="x" hasOnlySubstanceUnits="false" boundaryCondition="false" constant="false" fbc:chemicalFormula="C6H11NO2"/>
      <species metaid="M_R1coa__45__hs__91__c__93__" id="M_R1coa__45__hs__91__c__93__" name="R group 1 Coenzyme A homo sapiens" compartment="c" hasOnlySubstanceUnits="false" boundaryCondition="false" constant="false" fbc:chemicalFormula="XCO2C21H31N7O15P3S"/>
      <species metaid="M_R2coa__45__hs__91__c__93__" id="M_R2coa__45__hs__91__c__93__" name="R group 2 Coenzyme A homo sapiens" compartment="c" hasOnlySubstanceUnits="false" boundaryCondition="false" constant="false" fbc:chemicalFormula="XCO2C21H31N7O15P3S"/>
      <species metaid="M_Rtotal2__91__c__93__" id="M_Rtotal2__91__c__93__" name="R total 2 position" compartment="c" hasOnlySubstanceUnits="false" boundaryCondition="false" constant="false" fbc:chemicalFormula="CO2FULLR2"/>
      <species metaid="M_Rtotal2__91__e__93__" id="M_Rtotal2__91__e__93__" name="R total 2 position" compartment="e" hasOnlySubstanceUnits="false" boundaryCondition="false" constant="false" fbc:chemicalFormula="CO2FULLR2"/>
      <species metaid="M_Rtotal2coa__91__c__93__" id="M_Rtotal2coa__91__c__93__" name="R total 2 coenzyme A" compartment="c" hasOnlySubstanceUnits="false" boundaryCondition="false" constant="false" fbc:chemicalFormula="CO2FULLR2C21H31N7O15P3S"/>
      <species metaid="M_Rtotal2coa__91__m__93__" id="M_Rtotal2coa__91__m__93__" name="R total 2 coenzyme A" compartment="m" hasOnlySubstanceUnits="false" boundaryCondition="false" constant="false" fbc:chemicalFormula="CO2FULLR2C21H31N7O15P3S"/>
      <species metaid="M_Rtotal2crn__91__c__93__" id="M_Rtotal2crn__91__c__93__" name="R total 2 carnitine" compartment="c" hasOnlySubstanceUnits="false" boundaryCondition="false" constant="false" fbc:chemicalFormula="CO2FULLR2C7H14NO2"/>
      <species metaid="M_Rtotal2crn__91__m__93__" id="M_Rtotal2crn__91__m__93__" name="R total 2 carnitine" compartment="m" hasOnlySubstanceUnits="false" boundaryCondition="false" constant="false" fbc:chemicalFormula="CO2FULLR2C7H14NO2"/>
      <species metaid="M_Rtotal3__91__c__93__" id="M_Rtotal3__91__c__93__" name="R total 3 position" compartment="c" hasOnlySubstanceUnits="false" boundaryCondition="false" constant="false" fbc:chemicalFormula="CO2FULLR3"/>
      <species metaid="M_Rtotal3__91__e__93__" id="M_Rtotal3__91__e__93__" name="R total 3 position" compartment="e" hasOnlySubstanceUnits="false" boundaryCondition="false" constant="false" fbc:chemicalFormula="CO2FULLR3"/>
      <species metaid="M_Rtotal3coa__91__c__93__" id="M_Rtotal3coa__91__c__93__" name="R total 3 Coenzyme A" compartment="c" hasOnlySubstanceUnits="false" boundaryCondition="false" constant="false" fbc:chemicalFormula="CO2FULLR3C21H31N7O15P3S"/>
      <species metaid="M_Rtotal3coa__91__m__93__" id="M_Rtotal3coa__91__m__93__" name="R total 3 Coenzyme A" compartment="m" hasOnlySubstanceUnits="false" boundaryCondition="false" constant="false" fbc:chemicalFormula="CO2FULLR3C21H31N7O15P3S"/>
      <species metaid="M_Rtotal3crn__91__c__93__" id="M_Rtotal3crn__91__c__93__" name="R total 3 carnitine" compartment="c" hasOnlySubstanceUnits="false" boundaryCondition="false" constant="false" fbc:chemicalFormula="CO2FULLR3C7H14NO2"/>
      <species metaid="M_Rtotal3crn__91__m__93__" id="M_Rtotal3crn__91__m__93__" name="R total 3 carnitine" compartment="m" hasOnlySubstanceUnits="false" boundaryCondition="false" constant="false" fbc:chemicalFormula="CO2FULLR3C7H14NO2"/>
      <species metaid="M_Rtotal__91__c__93__" id="M_Rtotal__91__c__93__" name="R total" compartment="c" hasOnlySubstanceUnits="false" boundaryCondition="false" constant="false" fbc:chemicalFormula="CO2FULLR"/>
      <species metaid="M_Rtotal__91__e__93__" id="M_Rtotal__91__e__93__" name="R total" compartment="e" hasOnlySubstanceUnits="false" boundaryCondition="false" constant="false" fbc:chemicalFormula="CO2FULLR"/>
      <species metaid="M_Rtotal__91__l__93__" id="M_Rtotal__91__l__93__" name="R total" compartment="l" hasOnlySubstanceUnits="false" boundaryCondition="false" constant="false" fbc:chemicalFormula="CO2FULLR"/>
      <species metaid="M_Rtotalcoa__91__c__93__" id="M_Rtotalcoa__91__c__93__" name="R total Coenzyme A" compartment="c" hasOnlySubstanceUnits="false" boundaryCondition="false" constant="false" fbc:chemicalFormula="CO2FULLRC21H31N7O15P3S"/>
      <species metaid="M_Rtotalcoa__91__m__93__" id="M_Rtotalcoa__91__m__93__" name="R total Coenzyme A" compartment="m" hasOnlySubstanceUnits="false" boundaryCondition="false" constant="false" fbc:chemicalFormula="CO2FULLRC21H31N7O15P3S"/>
      <species metaid="M_Rtotalcrn__91__c__93__" id="M_Rtotalcrn__91__c__93__" name="R total carnitine" compartment="c" hasOnlySubstanceUnits="false" boundaryCondition="false" constant="false" fbc:chemicalFormula="CO2FULLRC7H14NO2"/>
      <species metaid="M_Rtotalcrn__91__m__93__" id="M_Rtotalcrn__91__m__93__" name="R total carnitine" compartment="m" hasOnlySubstanceUnits="false" boundaryCondition="false" constant="false" fbc:chemicalFormula="CO2FULLRC7H14NO2"/>
      <species metaid="M_Sfglutth__91__c__93__" id="M_Sfglutth__91__c__93__" name="S-Formylglutathione" compartment="c" hasOnlySubstanceUnits="false" boundaryCondition="false" constant="false" fbc:chemicalFormula="C11H16N3O7S"/>
      <species metaid="M_Ssq23epx__91__r__93__" id="M_Ssq23epx__91__r__93__" name="(S)-Squalene-2,3-epoxide" compartment="r" hasOnlySubstanceUnits="false" boundaryCondition="false" constant="false" fbc:chemicalFormula="C30H50O"/>
      <species metaid="M_Tyr__45____45____45__ggn__91__c__93__" id="M_Tyr__45____45____45__ggn__91__c__93__" name="Tyr-194 of apo-glycogenin protein (primer for glycogen synthesis)" compartment="c" hasOnlySubstanceUnits="false" boundaryCondition="false" constant="false" fbc:chemicalFormula="XOH"/>
      <species metaid="M_aacoa__91__c__93__" id="M_aacoa__91__c__93__" name="Acetoacetyl-CoA" compartment="c" hasOnlySubstanceUnits="false" boundaryCondition="false" constant="false" fbc:chemicalFormula="C25H36N7O18P3S"/>
      <species metaid="M_aacoa__91__m__93__" id="M_aacoa__91__m__93__" name="Acetoacetyl-CoA" compartment="m" hasOnlySubstanceUnits="false" boundaryCondition="false" constant="false" fbc:chemicalFormula="C25H36N7O18P3S"/>
      <species metaid="M_aact__91__c__93__" id="M_aact__91__c__93__" name="Aminoacetone" compartment="c" hasOnlySubstanceUnits="false" boundaryCondition="false" constant="false" fbc:chemicalFormula="C3H8NO"/>
      <species metaid="M_aact__91__m__93__" id="M_aact__91__m__93__" name="Aminoacetone" compartment="m" hasOnlySubstanceUnits="false" boundaryCondition="false" constant="false" fbc:chemicalFormula="C3H8NO"/>
      <species metaid="M_abt__91__c__93__" id="M_abt__91__c__93__" name="L-Arabinitol" compartment="c" hasOnlySubstanceUnits="false" boundaryCondition="false" constant="false" fbc:chemicalFormula="C5H12O5"/>
      <species metaid="M_ac__91__c__93__" id="M_ac__91__c__93__" name="Acetate" compartment="c" hasOnlySubstanceUnits="false" boundaryCondition="false" constant="false" fbc:chemicalFormula="C2H3O2"/>
      <species metaid="M_ac__91__e__93__" id="M_ac__91__e__93__" name="Acetate" compartment="e" hasOnlySubstanceUnits="false" boundaryCondition="false" constant="false" fbc:chemicalFormula="C2H3O2"/>
      <species metaid="M_ac__91__m__93__" id="M_ac__91__m__93__" name="Acetate" compartment="m" hasOnlySubstanceUnits="false" boundaryCondition="false" constant="false" fbc:chemicalFormula="C2H3O2"/>
      <species metaid="M_acac__91__c__93__" id="M_acac__91__c__93__" name="Acetoacetate" compartment="c" hasOnlySubstanceUnits="false" boundaryCondition="false" constant="false" fbc:chemicalFormula="C4H5O3"/>
      <species metaid="M_acac__91__e__93__" id="M_acac__91__e__93__" name="Acetoacetate" compartment="e" hasOnlySubstanceUnits="false" boundaryCondition="false" constant="false" fbc:chemicalFormula="C4H5O3"/>
      <species metaid="M_acac__91__m__93__" id="M_acac__91__m__93__" name="Acetoacetate" compartment="m" hasOnlySubstanceUnits="false" boundaryCondition="false" constant="false" fbc:chemicalFormula="C4H5O3"/>
      <species metaid="M_acac__91__x__93__" id="M_acac__91__x__93__" name="Acetoacetate" compartment="x" hasOnlySubstanceUnits="false" boundaryCondition="false" constant="false" fbc:chemicalFormula="C4H5O3"/>
      <species metaid="M_acald__91__c__93__" id="M_acald__91__c__93__" name="Acetaldehyde" compartment="c" hasOnlySubstanceUnits="false" boundaryCondition="false" constant="false" fbc:chemicalFormula="C2H4O"/>
      <species metaid="M_acald__91__m__93__" id="M_acald__91__m__93__" name="Acetaldehyde" compartment="m" hasOnlySubstanceUnits="false" boundaryCondition="false" constant="false" fbc:chemicalFormula="C2H4O"/>
      <species metaid="M_acald__91__x__93__" id="M_acald__91__x__93__" name="Acetaldehyde" compartment="x" hasOnlySubstanceUnits="false" boundaryCondition="false" constant="false" fbc:chemicalFormula="C2H4O"/>
      <species metaid="M_accoa__91__c__93__" id="M_accoa__91__c__93__" name="Acetyl-CoA" compartment="c" hasOnlySubstanceUnits="false" boundaryCondition="false" constant="false" fbc:chemicalFormula="C23H34N7O17P3S"/>
      <species metaid="M_accoa__91__m__93__" id="M_accoa__91__m__93__" name="Acetyl-CoA" compartment="m" hasOnlySubstanceUnits="false" boundaryCondition="false" constant="false" fbc:chemicalFormula="C23H34N7O17P3S"/>
      <species metaid="M_accoa__91__x__93__" id="M_accoa__91__x__93__" name="Acetyl-CoA" compartment="x" hasOnlySubstanceUnits="false" boundaryCondition="false" constant="false" fbc:chemicalFormula="C23H34N7O17P3S"/>
      <species metaid="M_acetol__91__c__93__" id="M_acetol__91__c__93__" name="Acetol" compartment="c" hasOnlySubstanceUnits="false" boundaryCondition="false" constant="false" fbc:chemicalFormula="C3H6O2"/>
      <species metaid="M_acetone__91__c__93__" id="M_acetone__91__c__93__" name="Acetone" compartment="c" hasOnlySubstanceUnits="false" boundaryCondition="false" constant="false" fbc:chemicalFormula="C3H6O"/>
      <species metaid="M_acetone__91__e__93__" id="M_acetone__91__e__93__" name="Acetone" compartment="e" hasOnlySubstanceUnits="false" boundaryCondition="false" constant="false" fbc:chemicalFormula="C3H6O"/>
      <species metaid="M_acetone__91__m__93__" id="M_acetone__91__m__93__" name="Acetone" compartment="m" hasOnlySubstanceUnits="false" boundaryCondition="false" constant="false" fbc:chemicalFormula="C3H6O"/>
      <species metaid="M_acgam1p__91__c__93__" id="M_acgam1p__91__c__93__" name="N-Acetyl-D-glucosamine 1-phosphate" compartment="c" hasOnlySubstanceUnits="false" boundaryCondition="false" constant="false" fbc:chemicalFormula="C8H14NO9P"/>
      <species metaid="M_acgam6p__91__c__93__" id="M_acgam6p__91__c__93__" name="N-Acetyl-D-glucosamine 6-phosphate" compartment="c" hasOnlySubstanceUnits="false" boundaryCondition="false" constant="false" fbc:chemicalFormula="C8H14NO9P"/>
      <species metaid="M_acgam__91__c__93__" id="M_acgam__91__c__93__" name="N-Acetyl-D-glucosamine" compartment="c" hasOnlySubstanceUnits="false" boundaryCondition="false" constant="false" fbc:chemicalFormula="C8H15NO6"/>
      <species metaid="M_acgam__91__l__93__" id="M_acgam__91__l__93__" name="N-Acetyl-D-glucosamine" compartment="l" hasOnlySubstanceUnits="false" boundaryCondition="false" constant="false" fbc:chemicalFormula="C8H15NO6"/>
      <species metaid="M_acmana__91__c__93__" id="M_acmana__91__c__93__" name="N-Acetyl-D-mannosamine" compartment="c" hasOnlySubstanceUnits="false" boundaryCondition="false" constant="false" fbc:chemicalFormula="C8H15NO6"/>
      <species metaid="M_acmanap__91__c__93__" id="M_acmanap__91__c__93__" name="N-Acetyl-D-mannosamine 6-phosphate" compartment="c" hasOnlySubstanceUnits="false" boundaryCondition="false" constant="false" fbc:chemicalFormula="C8H14NO9P"/>
      <species metaid="M_acnam__91__c__93__" id="M_acnam__91__c__93__" name="N-Acetylneuraminate" compartment="c" hasOnlySubstanceUnits="false" boundaryCondition="false" constant="false" fbc:chemicalFormula="C11H18NO9"/>
      <species metaid="M_acnam__91__l__93__" id="M_acnam__91__l__93__" name="N-Acetylneuraminate" compartment="l" hasOnlySubstanceUnits="false" boundaryCondition="false" constant="false" fbc:chemicalFormula="C11H18NO9"/>
      <species metaid="M_acnamp__91__c__93__" id="M_acnamp__91__c__93__" name="N-Acetylneuraminate 9-phosphate" compartment="c" hasOnlySubstanceUnits="false" boundaryCondition="false" constant="false" fbc:chemicalFormula="C11H17NO12P"/>
      <species metaid="M_acrn__91__c__93__" id="M_acrn__91__c__93__" name="O-Acetylcarnitine" compartment="c" hasOnlySubstanceUnits="false" boundaryCondition="false" constant="false" fbc:chemicalFormula="C9H17NO4"/>
      <species metaid="M_acrn__91__m__93__" id="M_acrn__91__m__93__" name="O-Acetylcarnitine" compartment="m" hasOnlySubstanceUnits="false" boundaryCondition="false" constant="false" fbc:chemicalFormula="C9H17NO4"/>
      <species metaid="M_acrn__91__x__93__" id="M_acrn__91__x__93__" name="O-Acetylcarnitine" compartment="x" hasOnlySubstanceUnits="false" boundaryCondition="false" constant="false" fbc:chemicalFormula="C9H17NO4"/>
      <species metaid="M_ade__91__c__93__" id="M_ade__91__c__93__" name="Adenine" compartment="c" hasOnlySubstanceUnits="false" boundaryCondition="false" constant="false" fbc:chemicalFormula="C5H5N5"/>
      <species metaid="M_adn__91__c__93__" id="M_adn__91__c__93__" name="Adenosine" compartment="c" hasOnlySubstanceUnits="false" boundaryCondition="false" constant="false" fbc:chemicalFormula="C10H13N5O4"/>
      <species metaid="M_adn__91__e__93__" id="M_adn__91__e__93__" name="Adenosine" compartment="e" hasOnlySubstanceUnits="false" boundaryCondition="false" constant="false" fbc:chemicalFormula="C10H13N5O4"/>
      <species metaid="M_adn__91__m__93__" id="M_adn__91__m__93__" name="Adenosine" compartment="m" hasOnlySubstanceUnits="false" boundaryCondition="false" constant="false" fbc:chemicalFormula="C10H13N5O4"/>
      <species metaid="M_adp__91__c__93__" id="M_adp__91__c__93__" name="ADP" compartment="c" hasOnlySubstanceUnits="false" boundaryCondition="false" constant="false" fbc:chemicalFormula="C10H12N5O10P2"/>
      <species metaid="M_adp__91__e__93__" id="M_adp__91__e__93__" name="ADP" compartment="e" hasOnlySubstanceUnits="false" boundaryCondition="false" constant="false" fbc:chemicalFormula="C10H12N5O10P2"/>
      <species metaid="M_adp__91__m__93__" id="M_adp__91__m__93__" name="ADP" compartment="m" hasOnlySubstanceUnits="false" boundaryCondition="false" constant="false" fbc:chemicalFormula="C10H12N5O10P2"/>
      <species metaid="M_adp__91__n__93__" id="M_adp__91__n__93__" name="ADP" compartment="n" hasOnlySubstanceUnits="false" boundaryCondition="false" constant="false" fbc:chemicalFormula="C10H12N5O10P2"/>
      <species metaid="M_adprib__91__c__93__" id="M_adprib__91__c__93__" name="ADPribose" compartment="c" hasOnlySubstanceUnits="false" boundaryCondition="false" constant="false" fbc:chemicalFormula="C15H21N5O14P2"/>
      <species metaid="M_adrn__91__c__93__" id="M_adrn__91__c__93__" name="adrenic acid" compartment="c" hasOnlySubstanceUnits="false" boundaryCondition="false" constant="false" fbc:chemicalFormula="C22H35O2"/>
      <species metaid="M_adrn__91__e__93__" id="M_adrn__91__e__93__" name="adrenic acid" compartment="e" hasOnlySubstanceUnits="false" boundaryCondition="false" constant="false" fbc:chemicalFormula="C22H35O2"/>
      <species metaid="M_adrncoa__91__c__93__" id="M_adrncoa__91__c__93__" name="adrenyl coenzyme A" compartment="c" hasOnlySubstanceUnits="false" boundaryCondition="false" constant="false" fbc:chemicalFormula="C43H66N7O17P3S"/>
      <species metaid="M_adrncoa__91__m__93__" id="M_adrncoa__91__m__93__" name="adrenyl coenzyme A" compartment="m" hasOnlySubstanceUnits="false" boundaryCondition="false" constant="false" fbc:chemicalFormula="C43H66N7O17P3S"/>
      <species metaid="M_adrncoa__91__x__93__" id="M_adrncoa__91__x__93__" name="adrenyl coenzyme A" compartment="x" hasOnlySubstanceUnits="false" boundaryCondition="false" constant="false" fbc:chemicalFormula="C43H66N7O17P3S"/>
      <species metaid="M_adrncrn__91__c__93__" id="M_adrncrn__91__c__93__" name="Adrenyl carnitine" compartment="c" hasOnlySubstanceUnits="false" boundaryCondition="false" constant="false" fbc:chemicalFormula="C29H49NO4"/>
      <species metaid="M_adrncrn__91__m__93__" id="M_adrncrn__91__m__93__" name="Adrenyl carnitine" compartment="m" hasOnlySubstanceUnits="false" boundaryCondition="false" constant="false" fbc:chemicalFormula="C29H49NO4"/>
      <species metaid="M_adrnl__91__c__93__" id="M_adrnl__91__c__93__" name="Adrenaline" compartment="c" hasOnlySubstanceUnits="false" boundaryCondition="false" constant="false" fbc:chemicalFormula="C9H14NO3"/>
      <species metaid="M_aflatoxin__91__c__93__" id="M_aflatoxin__91__c__93__" name="aflatoxin B1" compartment="c" hasOnlySubstanceUnits="false" boundaryCondition="false" constant="false" fbc:chemicalFormula="C17H12O6"/>
      <species metaid="M_aflatoxin__91__e__93__" id="M_aflatoxin__91__e__93__" name="aflatoxin B1" compartment="e" hasOnlySubstanceUnits="false" boundaryCondition="false" constant="false" fbc:chemicalFormula="C17H12O6"/>
      <species metaid="M_ahcys__91__c__93__" id="M_ahcys__91__c__93__" name="S-Adenosyl-L-homocysteine" compartment="c" hasOnlySubstanceUnits="false" boundaryCondition="false" constant="false" fbc:chemicalFormula="C14H20N6O5S"/>
      <species metaid="M_ahcys__91__m__93__" id="M_ahcys__91__m__93__" name="S-Adenosyl-L-homocysteine" compartment="m" hasOnlySubstanceUnits="false" boundaryCondition="false" constant="false" fbc:chemicalFormula="C14H20N6O5S"/>
      <species metaid="M_ahcys__91__r__93__" id="M_ahcys__91__r__93__" name="S-Adenosyl-L-homocysteine" compartment="r" hasOnlySubstanceUnits="false" boundaryCondition="false" constant="false" fbc:chemicalFormula="C14H20N6O5S"/>
      <species metaid="M_aicar__91__c__93__" id="M_aicar__91__c__93__" name="5-Amino-1-(5-Phospho-D-ribosyl)imidazole-4-carboxamide" compartment="c" hasOnlySubstanceUnits="false" boundaryCondition="false" constant="false" fbc:chemicalFormula="C9H13N4O8P"/>
      <species metaid="M_air__91__c__93__" id="M_air__91__c__93__" name="5-amino-1-(5-phospho-D-ribosyl)imidazole" compartment="c" hasOnlySubstanceUnits="false" boundaryCondition="false" constant="false" fbc:chemicalFormula="C8H12N3O7P"/>
      <species metaid="M_ak2lgchol__45__hs__91__e__93__" id="M_ak2lgchol__45__hs__91__e__93__" name="1-alkyl 2-lysoglycerol 3-phosphocholine" compartment="e" hasOnlySubstanceUnits="false" boundaryCondition="false" constant="false" fbc:chemicalFormula="C10H21O5NPFULLR"/>
      <species metaid="M_akg__91__c__93__" id="M_akg__91__c__93__" name="2-Oxoglutarate" compartment="c" hasOnlySubstanceUnits="false" boundaryCondition="false" constant="false" fbc:chemicalFormula="C5H4O5"/>
      <species metaid="M_akg__91__m__93__" id="M_akg__91__m__93__" name="2-Oxoglutarate" compartment="m" hasOnlySubstanceUnits="false" boundaryCondition="false" constant="false" fbc:chemicalFormula="C5H4O5"/>
      <species metaid="M_ala__45____45____45__B__91__c__93__" id="M_ala__45____45____45__B__91__c__93__" name="beta-Alanine" compartment="c" hasOnlySubstanceUnits="false" boundaryCondition="false" constant="false" fbc:chemicalFormula="C3H7NO2"/>
      <species metaid="M_ala__45____45____45__B__91__m__93__" id="M_ala__45____45____45__B__91__m__93__" name="beta-Alanine" compartment="m" hasOnlySubstanceUnits="false" boundaryCondition="false" constant="false" fbc:chemicalFormula="C3H7NO2"/>
      <species metaid="M_ala__45____45____45__D__91__c__93__" id="M_ala__45____45____45__D__91__c__93__" name="D-Alanine" compartment="c" hasOnlySubstanceUnits="false" boundaryCondition="false" constant="false" fbc:chemicalFormula="C3H7NO2"/>
      <species metaid="M_ala__45____45____45__D__91__x__93__" id="M_ala__45____45____45__D__91__x__93__" name="D-Alanine" compartment="x" hasOnlySubstanceUnits="false" boundaryCondition="false" constant="false" fbc:chemicalFormula="C3H7NO2"/>
      <species metaid="M_ala__45____45____45__L__91__c__93__" id="M_ala__45____45____45__L__91__c__93__" name="L-Alanine" compartment="c" hasOnlySubstanceUnits="false" boundaryCondition="false" constant="false" fbc:chemicalFormula="C3H7NO2"/>
      <species metaid="M_ala__45____45____45__L__91__e__93__" id="M_ala__45____45____45__L__91__e__93__" name="L-Alanine" compartment="e" hasOnlySubstanceUnits="false" boundaryCondition="false" constant="false" fbc:chemicalFormula="C3H7NO2"/>
      <species metaid="M_ala__45____45____45__L__91__x__93__" id="M_ala__45____45____45__L__91__x__93__" name="L-Alanine" compartment="x" hasOnlySubstanceUnits="false" boundaryCondition="false" constant="false" fbc:chemicalFormula="C3H7NO2"/>
      <species metaid="M_alpa__45__hs__91__c__93__" id="M_alpa__45__hs__91__c__93__" name="lysophosphatidic acid (homo sapiens)" compartment="c" hasOnlySubstanceUnits="false" boundaryCondition="false" constant="false" fbc:chemicalFormula="C3H6O5PFULLRCO2"/>
      <species metaid="M_alpam__91__m__93__" id="M_alpam__91__m__93__" name="S-aminomethyldihydrolipoamide" compartment="m" hasOnlySubstanceUnits="false" boundaryCondition="false" constant="false" fbc:chemicalFormula="C9H21N2OS2"/>
      <species metaid="M_alpro__91__m__93__" id="M_alpro__91__m__93__" name="S-Aminomethyldihydrolipoylprotein" compartment="m" hasOnlySubstanceUnits="false" boundaryCondition="false" constant="false" fbc:chemicalFormula="CH6NS2X"/>
      <species metaid="M_am6sa__91__c__93__" id="M_am6sa__91__c__93__" name="2-Aminomuconate 6-semialdehyde" compartment="c" hasOnlySubstanceUnits="false" boundaryCondition="false" constant="false" fbc:chemicalFormula="C6H7NO3"/>
      <species metaid="M_amet__91__c__93__" id="M_amet__91__c__93__" name="S-Adenosyl-L-methionine" compartment="c" hasOnlySubstanceUnits="false" boundaryCondition="false" constant="false" fbc:chemicalFormula="C15H23N6O5S"/>
      <species metaid="M_amet__91__m__93__" id="M_amet__91__m__93__" name="S-Adenosyl-L-methionine" compartment="m" hasOnlySubstanceUnits="false" boundaryCondition="false" constant="false" fbc:chemicalFormula="C15H23N6O5S"/>
      <species metaid="M_amet__91__r__93__" id="M_amet__91__r__93__" name="S-Adenosyl-L-methionine" compartment="r" hasOnlySubstanceUnits="false" boundaryCondition="false" constant="false" fbc:chemicalFormula="C15H23N6O5S"/>
      <species metaid="M_ametam__91__c__93__" id="M_ametam__91__c__93__" name="S-Adenosylmethioninamine" compartment="c" hasOnlySubstanceUnits="false" boundaryCondition="false" constant="false" fbc:chemicalFormula="C14H24N6O3S"/>
      <species metaid="M_amp__91__c__93__" id="M_amp__91__c__93__" name="AMP" compartment="c" hasOnlySubstanceUnits="false" boundaryCondition="false" constant="false" fbc:chemicalFormula="C10H12N5O7P"/>
      <species metaid="M_amp__91__e__93__" id="M_amp__91__e__93__" name="AMP" compartment="e" hasOnlySubstanceUnits="false" boundaryCondition="false" constant="false" fbc:chemicalFormula="C10H12N5O7P"/>
      <species metaid="M_amp__91__m__93__" id="M_amp__91__m__93__" name="AMP" compartment="m" hasOnlySubstanceUnits="false" boundaryCondition="false" constant="false" fbc:chemicalFormula="C10H12N5O7P"/>
      <species metaid="M_amp__91__x__93__" id="M_amp__91__x__93__" name="AMP" compartment="x" hasOnlySubstanceUnits="false" boundaryCondition="false" constant="false" fbc:chemicalFormula="C10H12N5O7P"/>
      <species metaid="M_amuco__91__c__93__" id="M_amuco__91__c__93__" name="2-Aminomuconate" compartment="c" hasOnlySubstanceUnits="false" boundaryCondition="false" constant="false" fbc:chemicalFormula="C6H6NO4"/>
      <species metaid="M_andrstandn__91__r__93__" id="M_andrstandn__91__r__93__" name="androstanedione" compartment="r" hasOnlySubstanceUnits="false" boundaryCondition="false" constant="false" fbc:chemicalFormula="C19H28O2"/>
      <species metaid="M_andrstrn__91__r__93__" id="M_andrstrn__91__r__93__" name="Androsterone" compartment="r" hasOnlySubstanceUnits="false" boundaryCondition="false" constant="false" fbc:chemicalFormula="C19H30O2"/>
      <species metaid="M_antipyrene__91__c__93__" id="M_antipyrene__91__c__93__" name="antipyrene" compartment="c" hasOnlySubstanceUnits="false" boundaryCondition="false" constant="false" fbc:chemicalFormula="C11H12N2O"/>
      <species metaid="M_antipyrene__91__e__93__" id="M_antipyrene__91__e__93__" name="antipyrene" compartment="e" hasOnlySubstanceUnits="false" boundaryCondition="false" constant="false" fbc:chemicalFormula="C11H12N2O"/>
      <species metaid="M_apnnox__91__c__93__" id="M_apnnox__91__c__93__" name="alpha-Pinene-oxide" compartment="c" hasOnlySubstanceUnits="false" boundaryCondition="false" constant="false" fbc:chemicalFormula="C10H16O"/>
      <species metaid="M_apnnox__91__e__93__" id="M_apnnox__91__e__93__" name="alpha-Pinene-oxide" compartment="e" hasOnlySubstanceUnits="false" boundaryCondition="false" constant="false" fbc:chemicalFormula="C10H16O"/>
      <species metaid="M_apoC__45____45____45__Lys__45__btn__91__c__93__" id="M_apoC__45____45____45__Lys__45__btn__91__c__93__" name="Holocarboxylase (biotin covalent bound to Lys residue of apoC)" compartment="c" hasOnlySubstanceUnits="false" boundaryCondition="false" constant="false" fbc:chemicalFormula="C16H27N4O3SX"/>
      <species metaid="M_apoC__45____45____45__Lys__45__btn__91__m__93__" id="M_apoC__45____45____45__Lys__45__btn__91__m__93__" name="Holocarboxylase (biotin covalent bound to Lys residue of apoC)" compartment="m" hasOnlySubstanceUnits="false" boundaryCondition="false" constant="false" fbc:chemicalFormula="C16H27N4O3SX"/>
      <species metaid="M_apoC__45____45____45__Lys__91__c__93__" id="M_apoC__45____45____45__Lys__91__c__93__" name="Apocarboxylase (Lys residue)" compartment="c" hasOnlySubstanceUnits="false" boundaryCondition="false" constant="false" fbc:chemicalFormula="C6H13N2OX"/>
      <species metaid="M_apoC__45____45____45__Lys__91__m__93__" id="M_apoC__45____45____45__Lys__91__m__93__" name="Apocarboxylase (Lys residue)" compartment="m" hasOnlySubstanceUnits="false" boundaryCondition="false" constant="false" fbc:chemicalFormula="C6H13N2OX"/>
      <species metaid="M_apoC__91__c__93__" id="M_apoC__91__c__93__" name="Apocarboxlase (no lys residue)" compartment="c" hasOnlySubstanceUnits="false" boundaryCondition="false" constant="false" fbc:chemicalFormula="XH"/>
      <species metaid="M_apoC__91__m__93__" id="M_apoC__91__m__93__" name="Apocarboxlase (no lys residue)" compartment="m" hasOnlySubstanceUnits="false" boundaryCondition="false" constant="false" fbc:chemicalFormula="XH"/>
      <species metaid="M_appnn__91__c__93__" id="M_appnn__91__c__93__" name="(+)-alpha-Pinene" compartment="c" hasOnlySubstanceUnits="false" boundaryCondition="false" constant="false" fbc:chemicalFormula="C10H16"/>
      <species metaid="M_appnn__91__e__93__" id="M_appnn__91__e__93__" name="(+)-alpha-Pinene" compartment="e" hasOnlySubstanceUnits="false" boundaryCondition="false" constant="false" fbc:chemicalFormula="C10H16"/>
      <species metaid="M_aps__91__c__93__" id="M_aps__91__c__93__" name="Adenosine 5&apos;-phosphosulfate" compartment="c" hasOnlySubstanceUnits="false" boundaryCondition="false" constant="false" fbc:chemicalFormula="C10H12N5O10PS"/>
      <species metaid="M_arab__45____45____45__L__91__c__93__" id="M_arab__45____45____45__L__91__c__93__" name="L-Arabinose" compartment="c" hasOnlySubstanceUnits="false" boundaryCondition="false" constant="false" fbc:chemicalFormula="C5H10O5"/>
      <species metaid="M_arab__45____45____45__L__91__e__93__" id="M_arab__45____45____45__L__91__e__93__" name="L-Arabinose" compartment="e" hasOnlySubstanceUnits="false" boundaryCondition="false" constant="false" fbc:chemicalFormula="C5H10O5"/>
      <species metaid="M_arach__91__c__93__" id="M_arach__91__c__93__" name="Arachidic acid" compartment="c" hasOnlySubstanceUnits="false" boundaryCondition="false" constant="false" fbc:chemicalFormula="C20H39O2"/>
      <species metaid="M_arach__91__e__93__" id="M_arach__91__e__93__" name="Arachidic acid" compartment="e" hasOnlySubstanceUnits="false" boundaryCondition="false" constant="false" fbc:chemicalFormula="C20H39O2"/>
      <species metaid="M_arachcoa__91__c__93__" id="M_arachcoa__91__c__93__" name="arachidyl coenzyme A" compartment="c" hasOnlySubstanceUnits="false" boundaryCondition="false" constant="false" fbc:chemicalFormula="C41H70N7O17P3S"/>
      <species metaid="M_arachcoa__91__m__93__" id="M_arachcoa__91__m__93__" name="arachidyl coenzyme A" compartment="m" hasOnlySubstanceUnits="false" boundaryCondition="false" constant="false" fbc:chemicalFormula="C41H70N7O17P3S"/>
      <species metaid="M_arachcoa__91__x__93__" id="M_arachcoa__91__x__93__" name="arachidyl coenzyme A" compartment="x" hasOnlySubstanceUnits="false" boundaryCondition="false" constant="false" fbc:chemicalFormula="C41H70N7O17P3S"/>
      <species metaid="M_arachcrn__91__c__93__" id="M_arachcrn__91__c__93__" name="arachidyl carnitine" compartment="c" hasOnlySubstanceUnits="false" boundaryCondition="false" constant="false" fbc:chemicalFormula="C27H53NO4"/>
      <species metaid="M_arachcrn__91__m__93__" id="M_arachcrn__91__m__93__" name="arachidyl carnitine" compartment="m" hasOnlySubstanceUnits="false" boundaryCondition="false" constant="false" fbc:chemicalFormula="C27H53NO4"/>
      <species metaid="M_arachd__91__c__93__" id="M_arachd__91__c__93__" name="arachidonic acid" compartment="c" hasOnlySubstanceUnits="false" boundaryCondition="false" constant="false" fbc:chemicalFormula="C20H31O2"/>
      <species metaid="M_arachd__91__e__93__" id="M_arachd__91__e__93__" name="arachidonic acid" compartment="e" hasOnlySubstanceUnits="false" boundaryCondition="false" constant="false" fbc:chemicalFormula="C20H31O2"/>
      <species metaid="M_arachdcoa__91__c__93__" id="M_arachdcoa__91__c__93__" name="C20:4-CoA" compartment="c" hasOnlySubstanceUnits="false" boundaryCondition="false" constant="false" fbc:chemicalFormula="C41H62N7O17P3S"/>
      <species metaid="M_arachdcoa__91__m__93__" id="M_arachdcoa__91__m__93__" name="C20:4-CoA" compartment="m" hasOnlySubstanceUnits="false" boundaryCondition="false" constant="false" fbc:chemicalFormula="C41H62N7O17P3S"/>
      <species metaid="M_arachdcoa__91__x__93__" id="M_arachdcoa__91__x__93__" name="C20:4-CoA" compartment="x" hasOnlySubstanceUnits="false" boundaryCondition="false" constant="false" fbc:chemicalFormula="C41H62N7O17P3S"/>
      <species metaid="M_arachdcrn__91__c__93__" id="M_arachdcrn__91__c__93__" name="C20:4 carnitine" compartment="c" hasOnlySubstanceUnits="false" boundaryCondition="false" constant="false" fbc:chemicalFormula="C27H45NO4"/>
      <species metaid="M_arachdcrn__91__m__93__" id="M_arachdcrn__91__m__93__" name="C20:4 carnitine" compartment="m" hasOnlySubstanceUnits="false" boundaryCondition="false" constant="false" fbc:chemicalFormula="C27H45NO4"/>
      <species metaid="M_arg__45____45____45__L__91__c__93__" id="M_arg__45____45____45__L__91__c__93__" name="L-Arginine" compartment="c" hasOnlySubstanceUnits="false" boundaryCondition="false" constant="false" fbc:chemicalFormula="C6H15N4O2"/>
      <species metaid="M_arg__45____45____45__L__91__e__93__" id="M_arg__45____45____45__L__91__e__93__" name="L-Arginine" compartment="e" hasOnlySubstanceUnits="false" boundaryCondition="false" constant="false" fbc:chemicalFormula="C6H15N4O2"/>
      <species metaid="M_arg__45____45____45__L__91__m__93__" id="M_arg__45____45____45__L__91__m__93__" name="L-Arginine" compartment="m" hasOnlySubstanceUnits="false" boundaryCondition="false" constant="false" fbc:chemicalFormula="C6H15N4O2"/>
      <species metaid="M_argsuc__91__c__93__" id="M_argsuc__91__c__93__" name="N(omega)-(L-Arginino)succinate" compartment="c" hasOnlySubstanceUnits="false" boundaryCondition="false" constant="false" fbc:chemicalFormula="C10H17N4O6"/>
      <species metaid="M_ascb__45____45____45__L__91__c__93__" id="M_ascb__45____45____45__L__91__c__93__" name="L-Ascorbate" compartment="c" hasOnlySubstanceUnits="false" boundaryCondition="false" constant="false" fbc:chemicalFormula="C6H8O6"/>
      <species metaid="M_ascb__45____45____45__L__91__e__93__" id="M_ascb__45____45____45__L__91__e__93__" name="L-Ascorbate" compartment="e" hasOnlySubstanceUnits="false" boundaryCondition="false" constant="false" fbc:chemicalFormula="C6H8O6"/>
      <species metaid="M_asn__45____45____45__L__91__c__93__" id="M_asn__45____45____45__L__91__c__93__" name="L-Asparagine" compartment="c" hasOnlySubstanceUnits="false" boundaryCondition="false" constant="false" fbc:chemicalFormula="C4H8N2O3"/>
      <species metaid="M_asn__45____45____45__L__91__e__93__" id="M_asn__45____45____45__L__91__e__93__" name="L-Asparagine" compartment="e" hasOnlySubstanceUnits="false" boundaryCondition="false" constant="false" fbc:chemicalFormula="C4H8N2O3"/>
      <species metaid="M_asp__45____45____45__L__91__c__93__" id="M_asp__45____45____45__L__91__c__93__" name="L-Aspartate" compartment="c" hasOnlySubstanceUnits="false" boundaryCondition="false" constant="false" fbc:chemicalFormula="C4H6NO4"/>
      <species metaid="M_asp__45____45____45__L__91__e__93__" id="M_asp__45____45____45__L__91__e__93__" name="L-Aspartate" compartment="e" hasOnlySubstanceUnits="false" boundaryCondition="false" constant="false" fbc:chemicalFormula="C4H6NO4"/>
      <species metaid="M_asp__45____45____45__L__91__m__93__" id="M_asp__45____45____45__L__91__m__93__" name="L-Aspartate" compartment="m" hasOnlySubstanceUnits="false" boundaryCondition="false" constant="false" fbc:chemicalFormula="C4H6NO4"/>
      <species metaid="M_atp__91__c__93__" id="M_atp__91__c__93__" name="ATP" compartment="c" hasOnlySubstanceUnits="false" boundaryCondition="false" constant="false" fbc:chemicalFormula="C10H12N5O13P3"/>
      <species metaid="M_atp__91__e__93__" id="M_atp__91__e__93__" name="ATP" compartment="e" hasOnlySubstanceUnits="false" boundaryCondition="false" constant="false" fbc:chemicalFormula="C10H12N5O13P3"/>
      <species metaid="M_atp__91__m__93__" id="M_atp__91__m__93__" name="ATP" compartment="m" hasOnlySubstanceUnits="false" boundaryCondition="false" constant="false" fbc:chemicalFormula="C10H12N5O13P3"/>
      <species metaid="M_atp__91__n__93__" id="M_atp__91__n__93__" name="ATP" compartment="n" hasOnlySubstanceUnits="false" boundaryCondition="false" constant="false" fbc:chemicalFormula="C10H12N5O13P3"/>
      <species metaid="M_atp__91__x__93__" id="M_atp__91__x__93__" name="ATP" compartment="x" hasOnlySubstanceUnits="false" boundaryCondition="false" constant="false" fbc:chemicalFormula="C10H12N5O13P3"/>
      <species metaid="M_b2coa__91__m__93__" id="M_b2coa__91__m__93__" name="Crotonoyl-CoA" compartment="m" hasOnlySubstanceUnits="false" boundaryCondition="false" constant="false" fbc:chemicalFormula="C25H36N7O17P3S"/>
      <species metaid="M_bamppald__91__c__93__" id="M_bamppald__91__c__93__" name="beta-Aminopropion aldehyde" compartment="c" hasOnlySubstanceUnits="false" boundaryCondition="false" constant="false" fbc:chemicalFormula="C3H8NO"/>
      <species metaid="M_betald__91__m__93__" id="M_betald__91__m__93__" name="Betaine aldehyde" compartment="m" hasOnlySubstanceUnits="false" boundaryCondition="false" constant="false" fbc:chemicalFormula="C5H12NO"/>
      <species metaid="M_bhb__91__c__93__" id="M_bhb__91__c__93__" name="(R)-3-Hydroxybutanoate" compartment="c" hasOnlySubstanceUnits="false" boundaryCondition="false" constant="false" fbc:chemicalFormula="C4H7O3"/>
      <species metaid="M_bhb__91__e__93__" id="M_bhb__91__e__93__" name="(R)-3-Hydroxybutanoate" compartment="e" hasOnlySubstanceUnits="false" boundaryCondition="false" constant="false" fbc:chemicalFormula="C4H7O3"/>
      <species metaid="M_bhb__91__m__93__" id="M_bhb__91__m__93__" name="(R)-3-Hydroxybutanoate" compartment="m" hasOnlySubstanceUnits="false" boundaryCondition="false" constant="false" fbc:chemicalFormula="C4H7O3"/>
      <species metaid="M_bildglcur__91__c__93__" id="M_bildglcur__91__c__93__" name="Bilirubin beta-diglucuronide" compartment="c" hasOnlySubstanceUnits="false" boundaryCondition="false" constant="false" fbc:chemicalFormula="C45H50N4O18"/>
      <species metaid="M_bildglcur__91__e__93__" id="M_bildglcur__91__e__93__" name="Bilirubin beta-diglucuronide" compartment="e" hasOnlySubstanceUnits="false" boundaryCondition="false" constant="false" fbc:chemicalFormula="C45H50N4O18"/>
      <species metaid="M_bildglcur__91__r__93__" id="M_bildglcur__91__r__93__" name="Bilirubin beta-diglucuronide" compartment="r" hasOnlySubstanceUnits="false" boundaryCondition="false" constant="false" fbc:chemicalFormula="C45H50N4O18"/>
      <species metaid="M_bilglcur__91__c__93__" id="M_bilglcur__91__c__93__" name="Bilirubin monoglucuronide" compartment="c" hasOnlySubstanceUnits="false" boundaryCondition="false" constant="false" fbc:chemicalFormula="C39H44N4O12"/>
      <species metaid="M_bilglcur__91__e__93__" id="M_bilglcur__91__e__93__" name="Bilirubin monoglucuronide" compartment="e" hasOnlySubstanceUnits="false" boundaryCondition="false" constant="false" fbc:chemicalFormula="C39H44N4O12"/>
      <species metaid="M_bilglcur__91__r__93__" id="M_bilglcur__91__r__93__" name="Bilirubin monoglucuronide" compartment="r" hasOnlySubstanceUnits="false" boundaryCondition="false" constant="false" fbc:chemicalFormula="C39H44N4O12"/>
      <species metaid="M_bilirub__91__c__93__" id="M_bilirub__91__c__93__" name="Bilirubin" compartment="c" hasOnlySubstanceUnits="false" boundaryCondition="false" constant="false" fbc:chemicalFormula="C33H34N4O6"/>
      <species metaid="M_bilirub__91__e__93__" id="M_bilirub__91__e__93__" name="Bilirubin" compartment="e" hasOnlySubstanceUnits="false" boundaryCondition="false" constant="false" fbc:chemicalFormula="C33H34N4O6"/>
      <species metaid="M_bilirub__91__r__93__" id="M_bilirub__91__r__93__" name="Bilirubin" compartment="r" hasOnlySubstanceUnits="false" boundaryCondition="false" constant="false" fbc:chemicalFormula="C33H34N4O6"/>
      <species metaid="M_biliverd__91__c__93__" id="M_biliverd__91__c__93__" name="Biliverdin" compartment="c" hasOnlySubstanceUnits="false" boundaryCondition="false" constant="false" fbc:chemicalFormula="C33H32N4O6"/>
      <species metaid="M_biocyt__91__c__93__" id="M_biocyt__91__c__93__" name="Biocytin" compartment="c" hasOnlySubstanceUnits="false" boundaryCondition="false" constant="false" fbc:chemicalFormula="C16H28N4O4S"/>
      <species metaid="M_biocyt__91__e__93__" id="M_biocyt__91__e__93__" name="Biocytin" compartment="e" hasOnlySubstanceUnits="false" boundaryCondition="false" constant="false" fbc:chemicalFormula="C16H28N4O4S"/>
      <species metaid="M_biocyt__91__m__93__" id="M_biocyt__91__m__93__" name="Biocytin" compartment="m" hasOnlySubstanceUnits="false" boundaryCondition="false" constant="false" fbc:chemicalFormula="C16H28N4O4S"/>
      <species metaid="M_biocyt__91__n__93__" id="M_biocyt__91__n__93__" name="Biocytin" compartment="n" hasOnlySubstanceUnits="false" boundaryCondition="false" constant="false" fbc:chemicalFormula="C16H28N4O4S"/>
      <species metaid="M_btamp__91__c__93__" id="M_btamp__91__c__93__" name="Biotinyl-5&apos;-AMP" compartment="c" hasOnlySubstanceUnits="false" boundaryCondition="false" constant="false" fbc:chemicalFormula="C20H27N7O9PS"/>
      <species metaid="M_btamp__91__m__93__" id="M_btamp__91__m__93__" name="Biotinyl-5&apos;-AMP" compartment="m" hasOnlySubstanceUnits="false" boundaryCondition="false" constant="false" fbc:chemicalFormula="C20H27N7O9PS"/>
      <species metaid="M_btcoa__91__m__93__" id="M_btcoa__91__m__93__" name="Butanoyl-CoA" compartment="m" hasOnlySubstanceUnits="false" boundaryCondition="false" constant="false" fbc:chemicalFormula="C25H38N7O17P3S"/>
      <species metaid="M_btn__91__c__93__" id="M_btn__91__c__93__" name="Biotin" compartment="c" hasOnlySubstanceUnits="false" boundaryCondition="false" constant="false" fbc:chemicalFormula="C10H15N2O3S"/>
      <species metaid="M_btn__91__e__93__" id="M_btn__91__e__93__" name="Biotin" compartment="e" hasOnlySubstanceUnits="false" boundaryCondition="false" constant="false" fbc:chemicalFormula="C10H15N2O3S"/>
      <species metaid="M_btn__91__m__93__" id="M_btn__91__m__93__" name="Biotin" compartment="m" hasOnlySubstanceUnits="false" boundaryCondition="false" constant="false" fbc:chemicalFormula="C10H15N2O3S"/>
      <species metaid="M_btn__91__n__93__" id="M_btn__91__n__93__" name="Biotin" compartment="n" hasOnlySubstanceUnits="false" boundaryCondition="false" constant="false" fbc:chemicalFormula="C10H15N2O3S"/>
      <species metaid="M_but__91__c__93__" id="M_but__91__c__93__" name="Butyrate (n-C4:0)" compartment="c" hasOnlySubstanceUnits="false" boundaryCondition="false" constant="false" fbc:chemicalFormula="C4H7O2"/>
      <species metaid="M_but__91__e__93__" id="M_but__91__e__93__" name="Butyrate (n-C4:0)" compartment="e" hasOnlySubstanceUnits="false" boundaryCondition="false" constant="false" fbc:chemicalFormula="C4H7O2"/>
      <species metaid="M_but__91__m__93__" id="M_but__91__m__93__" name="Butyrate (n-C4:0)" compartment="m" hasOnlySubstanceUnits="false" boundaryCondition="false" constant="false" fbc:chemicalFormula="C4H7O2"/>
      <species metaid="M_c226coa__91__c__93__" id="M_c226coa__91__c__93__" name="cervonyl coenzyme A" compartment="c" hasOnlySubstanceUnits="false" boundaryCondition="false" constant="false" fbc:chemicalFormula="C43H62N7O17P3S"/>
      <species metaid="M_c226coa__91__m__93__" id="M_c226coa__91__m__93__" name="cervonyl coenzyme A" compartment="m" hasOnlySubstanceUnits="false" boundaryCondition="false" constant="false" fbc:chemicalFormula="C43H62N7O17P3S"/>
      <species metaid="M_c226coa__91__x__93__" id="M_c226coa__91__x__93__" name="cervonyl coenzyme A" compartment="x" hasOnlySubstanceUnits="false" boundaryCondition="false" constant="false" fbc:chemicalFormula="C43H62N7O17P3S"/>
      <species metaid="M_c226crn__91__c__93__" id="M_c226crn__91__c__93__" name="cervonyl carnitine" compartment="c" hasOnlySubstanceUnits="false" boundaryCondition="false" constant="false" fbc:chemicalFormula="C29H45NO4"/>
      <species metaid="M_c226crn__91__m__93__" id="M_c226crn__91__m__93__" name="cervonyl carnitine" compartment="m" hasOnlySubstanceUnits="false" boundaryCondition="false" constant="false" fbc:chemicalFormula="C29H45NO4"/>
      <species metaid="M_ca2__91__c__93__" id="M_ca2__91__c__93__" name="Calcium" compartment="c" hasOnlySubstanceUnits="false" boundaryCondition="false" constant="false" fbc:chemicalFormula="Ca"/>
      <species metaid="M_ca2__91__e__93__" id="M_ca2__91__e__93__" name="Calcium" compartment="e" hasOnlySubstanceUnits="false" boundaryCondition="false" constant="false" fbc:chemicalFormula="Ca"/>
      <species metaid="M_cala__91__c__93__" id="M_cala__91__c__93__" name="N-Carbamoyl-beta-alanine" compartment="c" hasOnlySubstanceUnits="false" boundaryCondition="false" constant="false" fbc:chemicalFormula="C4H7N2O3"/>
      <species metaid="M_camp__91__c__93__" id="M_camp__91__c__93__" name="cAMP" compartment="c" hasOnlySubstanceUnits="false" boundaryCondition="false" constant="false" fbc:chemicalFormula="C10H11N5O6P"/>
      <species metaid="M_carveol__91__c__93__" id="M_carveol__91__c__93__" name="(E)-carveol" compartment="c" hasOnlySubstanceUnits="false" boundaryCondition="false" constant="false" fbc:chemicalFormula="C10H16O"/>
      <species metaid="M_carveol__91__e__93__" id="M_carveol__91__e__93__" name="(E)-carveol" compartment="e" hasOnlySubstanceUnits="false" boundaryCondition="false" constant="false" fbc:chemicalFormula="C10H16O"/>
      <species metaid="M_cbasp__91__c__93__" id="M_cbasp__91__c__93__" name="N-Carbamoyl-L-aspartate" compartment="c" hasOnlySubstanceUnits="false" boundaryCondition="false" constant="false" fbc:chemicalFormula="C5H6N2O5"/>
      <species metaid="M_cbp__91__c__93__" id="M_cbp__91__c__93__" name="Carbamoyl phosphate" compartment="c" hasOnlySubstanceUnits="false" boundaryCondition="false" constant="false" fbc:chemicalFormula="CH2NO5P"/>
      <species metaid="M_cbp__91__m__93__" id="M_cbp__91__m__93__" name="Carbamoyl phosphate" compartment="m" hasOnlySubstanceUnits="false" boundaryCondition="false" constant="false" fbc:chemicalFormula="CH2NO5P"/>
      <species metaid="M_cdp__91__c__93__" id="M_cdp__91__c__93__" name="CDP" compartment="c" hasOnlySubstanceUnits="false" boundaryCondition="false" constant="false" fbc:chemicalFormula="C9H12N3O11P2"/>
      <species metaid="M_cdp__91__m__93__" id="M_cdp__91__m__93__" name="CDP" compartment="m" hasOnlySubstanceUnits="false" boundaryCondition="false" constant="false" fbc:chemicalFormula="C9H12N3O11P2"/>
      <species metaid="M_cdp__91__n__93__" id="M_cdp__91__n__93__" name="CDP" compartment="n" hasOnlySubstanceUnits="false" boundaryCondition="false" constant="false" fbc:chemicalFormula="C9H12N3O11P2"/>
      <species metaid="M_cdpchol__91__c__93__" id="M_cdpchol__91__c__93__" name="CDPcholine" compartment="c" hasOnlySubstanceUnits="false" boundaryCondition="false" constant="false" fbc:chemicalFormula="C14H25N4O11P2"/>
      <species metaid="M_cdpdag__45__hs__91__c__93__" id="M_cdpdag__45__hs__91__c__93__" name="CDP diacylglycerol (homo sapiens)" compartment="c" hasOnlySubstanceUnits="false" boundaryCondition="false" constant="false" fbc:chemicalFormula="C12H17N3O11P2FULLRCO2FULLR2CO2"/>
      <species metaid="M_cdpdag__45__hs__91__m__93__" id="M_cdpdag__45__hs__91__m__93__" name="CDP diacylglycerol (homo sapiens)" compartment="m" hasOnlySubstanceUnits="false" boundaryCondition="false" constant="false" fbc:chemicalFormula="C12H17N3O11P2FULLRCO2FULLR2CO2"/>
      <species metaid="M_cdpea__91__c__93__" id="M_cdpea__91__c__93__" name="CDPethanolamine" compartment="c" hasOnlySubstanceUnits="false" boundaryCondition="false" constant="false" fbc:chemicalFormula="C11H19N4O11P2"/>
      <species metaid="M_cgly__91__c__93__" id="M_cgly__91__c__93__" name="Cys-Gly" compartment="c" hasOnlySubstanceUnits="false" boundaryCondition="false" constant="false" fbc:chemicalFormula="C5H10N2O3S"/>
      <species metaid="M_cgly__91__e__93__" id="M_cgly__91__e__93__" name="Cys-Gly" compartment="e" hasOnlySubstanceUnits="false" boundaryCondition="false" constant="false" fbc:chemicalFormula="C5H10N2O3S"/>
      <species metaid="M_chlstol__91__r__93__" id="M_chlstol__91__r__93__" name="Cholesta-7,24-dien-3beta-ol" compartment="r" hasOnlySubstanceUnits="false" boundaryCondition="false" constant="false" fbc:chemicalFormula="C27H44O"/>
      <species metaid="M_chol__91__c__93__" id="M_chol__91__c__93__" name="Choline" compartment="c" hasOnlySubstanceUnits="false" boundaryCondition="false" constant="false" fbc:chemicalFormula="C5H14NO"/>
      <species metaid="M_chol__91__m__93__" id="M_chol__91__m__93__" name="Choline" compartment="m" hasOnlySubstanceUnits="false" boundaryCondition="false" constant="false" fbc:chemicalFormula="C5H14NO"/>
      <species metaid="M_chol__91__r__93__" id="M_chol__91__r__93__" name="Choline" compartment="r" hasOnlySubstanceUnits="false" boundaryCondition="false" constant="false" fbc:chemicalFormula="C5H14NO"/>
      <species metaid="M_cholate__91__c__93__" id="M_cholate__91__c__93__" name="Cholate" compartment="c" hasOnlySubstanceUnits="false" boundaryCondition="false" constant="false" fbc:chemicalFormula="C24H39O5"/>
      <species metaid="M_cholate__91__e__93__" id="M_cholate__91__e__93__" name="Cholate" compartment="e" hasOnlySubstanceUnits="false" boundaryCondition="false" constant="false" fbc:chemicalFormula="C24H39O5"/>
      <species metaid="M_cholcoa__91__x__93__" id="M_cholcoa__91__x__93__" name="Choloyl-CoA" compartment="x" hasOnlySubstanceUnits="false" boundaryCondition="false" constant="false" fbc:chemicalFormula="C45H70N7O20P3S"/>
      <species metaid="M_cholcoads__91__x__93__" id="M_cholcoads__91__x__93__" name="3alpha,7alpha,12alpha-Trihydroxy-5beta-cholest-24-enoyl-CoA" compartment="x" hasOnlySubstanceUnits="false" boundaryCondition="false" constant="false" fbc:chemicalFormula="C48H74N7O20P3S"/>
      <species metaid="M_cholcoaone__91__x__93__" id="M_cholcoaone__91__x__93__" name="3alpha,7alpha,12alpha-Trihydroxy-5beta-24-oxocholestanoyl-CoA" compartment="x" hasOnlySubstanceUnits="false" boundaryCondition="false" constant="false" fbc:chemicalFormula="C48H74N7O21P3S"/>
      <species metaid="M_cholcoar__91__x__93__" id="M_cholcoar__91__x__93__" name="3alpha,7alpha,12alpha-Trihydroxy-5beta-cholestanoyl-CoA" compartment="x" hasOnlySubstanceUnits="false" boundaryCondition="false" constant="false" fbc:chemicalFormula="C48H76N7O20P3S"/>
      <species metaid="M_cholcoas__91__x__93__" id="M_cholcoas__91__x__93__" name="3alpha,7alpha,12alpha-Trihydroxy-5beta-cholestanoyl-CoA(S)" compartment="x" hasOnlySubstanceUnits="false" boundaryCondition="false" constant="false" fbc:chemicalFormula="C48H76N7O20P3S"/>
      <species metaid="M_cholp__91__c__93__" id="M_cholp__91__c__93__" name="Choline phosphate" compartment="c" hasOnlySubstanceUnits="false" boundaryCondition="false" constant="false" fbc:chemicalFormula="C5H13NO4P"/>
      <species metaid="M_cholp__91__l__93__" id="M_cholp__91__l__93__" name="Choline phosphate" compartment="l" hasOnlySubstanceUnits="false" boundaryCondition="false" constant="false" fbc:chemicalFormula="C5H13NO4P"/>
      <species metaid="M_chsterol__91__c__93__" id="M_chsterol__91__c__93__" name="Cholesterol" compartment="c" hasOnlySubstanceUnits="false" boundaryCondition="false" constant="false" fbc:chemicalFormula="C27H46O"/>
      <species metaid="M_chsterol__91__e__93__" id="M_chsterol__91__e__93__" name="Cholesterol" compartment="e" hasOnlySubstanceUnits="false" boundaryCondition="false" constant="false" fbc:chemicalFormula="C27H46O"/>
      <species metaid="M_chsterol__91__m__93__" id="M_chsterol__91__m__93__" name="Cholesterol" compartment="m" hasOnlySubstanceUnits="false" boundaryCondition="false" constant="false" fbc:chemicalFormula="C27H46O"/>
      <species metaid="M_chsterol__91__r__93__" id="M_chsterol__91__r__93__" name="Cholesterol" compartment="r" hasOnlySubstanceUnits="false" boundaryCondition="false" constant="false" fbc:chemicalFormula="C27H46O"/>
      <species metaid="M_chsterols__91__c__93__" id="M_chsterols__91__c__93__" name="cholesterol sulfate" compartment="c" hasOnlySubstanceUnits="false" boundaryCondition="false" constant="false" fbc:chemicalFormula="C27H45O4S"/>
      <species metaid="M_cit__91__c__93__" id="M_cit__91__c__93__" name="Citrate" compartment="c" hasOnlySubstanceUnits="false" boundaryCondition="false" constant="false" fbc:chemicalFormula="C6H5O7"/>
      <species metaid="M_cit__91__e__93__" id="M_cit__91__e__93__" name="Citrate" compartment="e" hasOnlySubstanceUnits="false" boundaryCondition="false" constant="false" fbc:chemicalFormula="C6H5O7"/>
      <species metaid="M_cit__91__m__93__" id="M_cit__91__m__93__" name="Citrate" compartment="m" hasOnlySubstanceUnits="false" boundaryCondition="false" constant="false" fbc:chemicalFormula="C6H5O7"/>
      <species metaid="M_citr__45____45____45__L__91__c__93__" id="M_citr__45____45____45__L__91__c__93__" name="L-Citrulline" compartment="c" hasOnlySubstanceUnits="false" boundaryCondition="false" constant="false" fbc:chemicalFormula="C6H13N3O3"/>
      <species metaid="M_citr__45____45____45__L__91__m__93__" id="M_citr__45____45____45__L__91__m__93__" name="L-Citrulline" compartment="m" hasOnlySubstanceUnits="false" boundaryCondition="false" constant="false" fbc:chemicalFormula="C6H13N3O3"/>
      <species metaid="M_cl__91__c__93__" id="M_cl__91__c__93__" name="Chloride" compartment="c" hasOnlySubstanceUnits="false" boundaryCondition="false" constant="false" fbc:chemicalFormula="Cl"/>
      <species metaid="M_cl__91__e__93__" id="M_cl__91__e__93__" name="Chloride" compartment="e" hasOnlySubstanceUnits="false" boundaryCondition="false" constant="false" fbc:chemicalFormula="Cl"/>
      <species metaid="M_clpnd__91__c__93__" id="M_clpnd__91__c__93__" name="clupanodonic acid" compartment="c" hasOnlySubstanceUnits="false" boundaryCondition="false" constant="false" fbc:chemicalFormula="C22H33O2"/>
      <species metaid="M_clpnd__91__e__93__" id="M_clpnd__91__e__93__" name="clupanodonic acid" compartment="e" hasOnlySubstanceUnits="false" boundaryCondition="false" constant="false" fbc:chemicalFormula="C22H33O2"/>
      <species metaid="M_clpndcoa__91__c__93__" id="M_clpndcoa__91__c__93__" name="clupanodonyl CoA" compartment="c" hasOnlySubstanceUnits="false" boundaryCondition="false" constant="false" fbc:chemicalFormula="C43H64N7O17P3S"/>
      <species metaid="M_clpndcoa__91__x__93__" id="M_clpndcoa__91__x__93__" name="clupanodonyl CoA" compartment="x" hasOnlySubstanceUnits="false" boundaryCondition="false" constant="false" fbc:chemicalFormula="C43H64N7O17P3S"/>
      <species metaid="M_cmp__91__c__93__" id="M_cmp__91__c__93__" name="CMP" compartment="c" hasOnlySubstanceUnits="false" boundaryCondition="false" constant="false" fbc:chemicalFormula="C9H12N3O8P"/>
      <species metaid="M_cmp__91__e__93__" id="M_cmp__91__e__93__" name="CMP" compartment="e" hasOnlySubstanceUnits="false" boundaryCondition="false" constant="false" fbc:chemicalFormula="C9H12N3O8P"/>
      <species metaid="M_cmp__91__m__93__" id="M_cmp__91__m__93__" name="CMP" compartment="m" hasOnlySubstanceUnits="false" boundaryCondition="false" constant="false" fbc:chemicalFormula="C9H12N3O8P"/>
      <species metaid="M_cmp__91__n__93__" id="M_cmp__91__n__93__" name="CMP" compartment="n" hasOnlySubstanceUnits="false" boundaryCondition="false" constant="false" fbc:chemicalFormula="C9H12N3O8P"/>
      <species metaid="M_cmusa__91__c__93__" id="M_cmusa__91__c__93__" name="2-Amino-3-carboxymuconate semialdehyde" compartment="c" hasOnlySubstanceUnits="false" boundaryCondition="false" constant="false" fbc:chemicalFormula="C7H6NO5"/>
      <species metaid="M_co2__91__c__93__" id="M_co2__91__c__93__" name="CO2" compartment="c" hasOnlySubstanceUnits="false" boundaryCondition="false" constant="false" fbc:chemicalFormula="CO2"/>
      <species metaid="M_co2__91__m__93__" id="M_co2__91__m__93__" name="CO2" compartment="m" hasOnlySubstanceUnits="false" boundaryCondition="false" constant="false" fbc:chemicalFormula="CO2"/>
      <species metaid="M_co2__91__r__93__" id="M_co2__91__r__93__" name="CO2" compartment="r" hasOnlySubstanceUnits="false" boundaryCondition="false" constant="false" fbc:chemicalFormula="CO2"/>
      <species metaid="M_co2__91__x__93__" id="M_co2__91__x__93__" name="CO2" compartment="x" hasOnlySubstanceUnits="false" boundaryCondition="false" constant="false" fbc:chemicalFormula="CO2"/>
      <species metaid="M_co__91__c__93__" id="M_co__91__c__93__" name="Carbon monoxide" compartment="c" hasOnlySubstanceUnits="false" boundaryCondition="false" constant="false" fbc:chemicalFormula="CO"/>
      <species metaid="M_co__91__e__93__" id="M_co__91__e__93__" name="Carbon monoxide" compartment="e" hasOnlySubstanceUnits="false" boundaryCondition="false" constant="false" fbc:chemicalFormula="CO"/>
      <species metaid="M_coa__91__c__93__" id="M_coa__91__c__93__" name="Coenzyme A" compartment="c" hasOnlySubstanceUnits="false" boundaryCondition="false" constant="false" fbc:chemicalFormula="C21H32N7O16P3S"/>
      <species metaid="M_coa__91__m__93__" id="M_coa__91__m__93__" name="Coenzyme A" compartment="m" hasOnlySubstanceUnits="false" boundaryCondition="false" constant="false" fbc:chemicalFormula="C21H32N7O16P3S"/>
      <species metaid="M_coa__91__x__93__" id="M_coa__91__x__93__" name="Coenzyme A" compartment="x" hasOnlySubstanceUnits="false" boundaryCondition="false" constant="false" fbc:chemicalFormula="C21H32N7O16P3S"/>
      <species metaid="M_cortsn__91__r__93__" id="M_cortsn__91__r__93__" name="Cortisone" compartment="r" hasOnlySubstanceUnits="false" boundaryCondition="false" constant="false" fbc:chemicalFormula="C21H28O5"/>
      <species metaid="M_coumarin__91__c__93__" id="M_coumarin__91__c__93__" name="coumarin" compartment="c" hasOnlySubstanceUnits="false" boundaryCondition="false" constant="false" fbc:chemicalFormula="C9H6O2"/>
      <species metaid="M_coumarin__91__e__93__" id="M_coumarin__91__e__93__" name="coumarin" compartment="e" hasOnlySubstanceUnits="false" boundaryCondition="false" constant="false" fbc:chemicalFormula="C9H6O2"/>
      <species metaid="M_cpppg3__91__c__93__" id="M_cpppg3__91__c__93__" name="Coproporphyrinogen III" compartment="c" hasOnlySubstanceUnits="false" boundaryCondition="false" constant="false" fbc:chemicalFormula="C36H40N4O8"/>
      <species metaid="M_creat__91__c__93__" id="M_creat__91__c__93__" name="Creatine" compartment="c" hasOnlySubstanceUnits="false" boundaryCondition="false" constant="false" fbc:chemicalFormula="C4H9N3O2"/>
      <species metaid="M_creat__91__e__93__" id="M_creat__91__e__93__" name="Creatine" compartment="e" hasOnlySubstanceUnits="false" boundaryCondition="false" constant="false" fbc:chemicalFormula="C4H9N3O2"/>
      <species metaid="M_creat__91__m__93__" id="M_creat__91__m__93__" name="Creatine" compartment="m" hasOnlySubstanceUnits="false" boundaryCondition="false" constant="false" fbc:chemicalFormula="C4H9N3O2"/>
      <species metaid="M_crm__45__hs__91__c__93__" id="M_crm__45__hs__91__c__93__" name="ceramide (homo sapiens)" compartment="c" hasOnlySubstanceUnits="false" boundaryCondition="false" constant="false" fbc:chemicalFormula="C18H36NO2FULLRCO"/>
      <species metaid="M_crm__45__hs__91__l__93__" id="M_crm__45__hs__91__l__93__" name="ceramide (homo sapiens)" compartment="l" hasOnlySubstanceUnits="false" boundaryCondition="false" constant="false" fbc:chemicalFormula="C18H36NO2FULLRCO"/>
      <species metaid="M_crm__45__hs__91__r__93__" id="M_crm__45__hs__91__r__93__" name="ceramide (homo sapiens)" compartment="r" hasOnlySubstanceUnits="false" boundaryCondition="false" constant="false" fbc:chemicalFormula="C18H36NO2FULLRCO"/>
      <species metaid="M_crmp__45__hs__91__c__93__" id="M_crmp__45__hs__91__c__93__" name="Ceramide 1-phosphate" compartment="c" hasOnlySubstanceUnits="false" boundaryCondition="false" constant="false" fbc:chemicalFormula="C18H35NO5PFULLRCO"/>
      <species metaid="M_crmp__45__hs__91__e__93__" id="M_crmp__45__hs__91__e__93__" name="Ceramide 1-phosphate" compartment="e" hasOnlySubstanceUnits="false" boundaryCondition="false" constant="false" fbc:chemicalFormula="C18H35NO5PFULLRCO"/>
      <species metaid="M_crn__91__c__93__" id="M_crn__91__c__93__" name="L-Carnitine" compartment="c" hasOnlySubstanceUnits="false" boundaryCondition="false" constant="false" fbc:chemicalFormula="C7H15NO3"/>
      <species metaid="M_crn__91__m__93__" id="M_crn__91__m__93__" name="L-Carnitine" compartment="m" hasOnlySubstanceUnits="false" boundaryCondition="false" constant="false" fbc:chemicalFormula="C7H15NO3"/>
      <species metaid="M_crn__91__x__93__" id="M_crn__91__x__93__" name="L-Carnitine" compartment="x" hasOnlySubstanceUnits="false" boundaryCondition="false" constant="false" fbc:chemicalFormula="C7H15NO3"/>
      <species metaid="M_crtsl__91__r__93__" id="M_crtsl__91__r__93__" name="Cortisol" compartment="r" hasOnlySubstanceUnits="false" boundaryCondition="false" constant="false" fbc:chemicalFormula="C21H30O5"/>
      <species metaid="M_crvnc__91__c__93__" id="M_crvnc__91__c__93__" name="cervonic acid, C22:6 n-3" compartment="c" hasOnlySubstanceUnits="false" boundaryCondition="false" constant="false" fbc:chemicalFormula="C22H31O2"/>
      <species metaid="M_crvnc__91__e__93__" id="M_crvnc__91__e__93__" name="cervonic acid, C22:6 n-3" compartment="e" hasOnlySubstanceUnits="false" boundaryCondition="false" constant="false" fbc:chemicalFormula="C22H31O2"/>
      <species metaid="M_ctp__91__c__93__" id="M_ctp__91__c__93__" name="CTP" compartment="c" hasOnlySubstanceUnits="false" boundaryCondition="false" constant="false" fbc:chemicalFormula="C9H12N3O14P3"/>
      <species metaid="M_ctp__91__m__93__" id="M_ctp__91__m__93__" name="CTP" compartment="m" hasOnlySubstanceUnits="false" boundaryCondition="false" constant="false" fbc:chemicalFormula="C9H12N3O14P3"/>
      <species metaid="M_ctp__91__n__93__" id="M_ctp__91__n__93__" name="CTP" compartment="n" hasOnlySubstanceUnits="false" boundaryCondition="false" constant="false" fbc:chemicalFormula="C9H12N3O14P3"/>
      <species metaid="M_cyan__91__c__93__" id="M_cyan__91__c__93__" name="Hydrogen cyanide" compartment="c" hasOnlySubstanceUnits="false" boundaryCondition="false" constant="false" fbc:chemicalFormula="CHN"/>
      <species metaid="M_cyan__91__e__93__" id="M_cyan__91__e__93__" name="Hydrogen cyanide" compartment="e" hasOnlySubstanceUnits="false" boundaryCondition="false" constant="false" fbc:chemicalFormula="CHN"/>
      <species metaid="M_cyan__91__m__93__" id="M_cyan__91__m__93__" name="Hydrogen cyanide" compartment="m" hasOnlySubstanceUnits="false" boundaryCondition="false" constant="false" fbc:chemicalFormula="CHN"/>
      <species metaid="M_cys__45____45____45__L__91__c__93__" id="M_cys__45____45____45__L__91__c__93__" name="L-Cysteine" compartment="c" hasOnlySubstanceUnits="false" boundaryCondition="false" constant="false" fbc:chemicalFormula="C3H7NO2S"/>
      <species metaid="M_cys__45____45____45__L__91__e__93__" id="M_cys__45____45____45__L__91__e__93__" name="L-Cysteine" compartment="e" hasOnlySubstanceUnits="false" boundaryCondition="false" constant="false" fbc:chemicalFormula="C3H7NO2S"/>
      <species metaid="M_cysam__91__c__93__" id="M_cysam__91__c__93__" name="Cysteamine" compartment="c" hasOnlySubstanceUnits="false" boundaryCondition="false" constant="false" fbc:chemicalFormula="C2H8NS"/>
      <species metaid="M_cyst__45____45____45__L__91__c__93__" id="M_cyst__45____45____45__L__91__c__93__" name="L-Cystathionine" compartment="c" hasOnlySubstanceUnits="false" boundaryCondition="false" constant="false" fbc:chemicalFormula="C7H14N2O4S"/>
      <species metaid="M_cytd__91__c__93__" id="M_cytd__91__c__93__" name="Cytidine" compartment="c" hasOnlySubstanceUnits="false" boundaryCondition="false" constant="false" fbc:chemicalFormula="C9H13N3O5"/>
      <species metaid="M_cytd__91__e__93__" id="M_cytd__91__e__93__" name="Cytidine" compartment="e" hasOnlySubstanceUnits="false" boundaryCondition="false" constant="false" fbc:chemicalFormula="C9H13N3O5"/>
      <species metaid="M_cytd__91__m__93__" id="M_cytd__91__m__93__" name="Cytidine" compartment="m" hasOnlySubstanceUnits="false" boundaryCondition="false" constant="false" fbc:chemicalFormula="C9H13N3O5"/>
      <species metaid="M_dad__45____45____45__2__91__c__93__" id="M_dad__45____45____45__2__91__c__93__" name="Deoxyadenosine" compartment="c" hasOnlySubstanceUnits="false" boundaryCondition="false" constant="false" fbc:chemicalFormula="C10H13N5O3"/>
      <species metaid="M_dadp__91__c__93__" id="M_dadp__91__c__93__" name="dADP" compartment="c" hasOnlySubstanceUnits="false" boundaryCondition="false" constant="false" fbc:chemicalFormula="C10H12N5O9P2"/>
      <species metaid="M_dadp__91__m__93__" id="M_dadp__91__m__93__" name="dADP" compartment="m" hasOnlySubstanceUnits="false" boundaryCondition="false" constant="false" fbc:chemicalFormula="C10H12N5O9P2"/>
      <species metaid="M_dadp__91__n__93__" id="M_dadp__91__n__93__" name="dADP" compartment="n" hasOnlySubstanceUnits="false" boundaryCondition="false" constant="false" fbc:chemicalFormula="C10H12N5O9P2"/>
      <species metaid="M_dag__45__hs__91__c__93__" id="M_dag__45__hs__91__c__93__" name="diacylglycerol (homo sapiens)" compartment="c" hasOnlySubstanceUnits="false" boundaryCondition="false" constant="false" fbc:chemicalFormula="C3H6OFULLRCO2FULLR2CO2"/>
      <species metaid="M_dag__45__hs__91__e__93__" id="M_dag__45__hs__91__e__93__" name="diacylglycerol (homo sapiens)" compartment="e" hasOnlySubstanceUnits="false" boundaryCondition="false" constant="false" fbc:chemicalFormula="C3H6OFULLRCO2FULLR2CO2"/>
      <species metaid="M_dag__45__hs__91__n__93__" id="M_dag__45__hs__91__n__93__" name="diacylglycerol (homo sapiens)" compartment="n" hasOnlySubstanceUnits="false" boundaryCondition="false" constant="false" fbc:chemicalFormula="C3H6OFULLRCO2FULLR2CO2"/>
      <species metaid="M_damp__91__c__93__" id="M_damp__91__c__93__" name="dAMP" compartment="c" hasOnlySubstanceUnits="false" boundaryCondition="false" constant="false" fbc:chemicalFormula="C10H12N5O6P"/>
      <species metaid="M_datp__91__c__93__" id="M_datp__91__c__93__" name="dATP" compartment="c" hasOnlySubstanceUnits="false" boundaryCondition="false" constant="false" fbc:chemicalFormula="C10H12N5O12P3"/>
      <species metaid="M_datp__91__m__93__" id="M_datp__91__m__93__" name="dATP" compartment="m" hasOnlySubstanceUnits="false" boundaryCondition="false" constant="false" fbc:chemicalFormula="C10H12N5O12P3"/>
      <species metaid="M_datp__91__n__93__" id="M_datp__91__n__93__" name="dATP" compartment="n" hasOnlySubstanceUnits="false" boundaryCondition="false" constant="false" fbc:chemicalFormula="C10H12N5O12P3"/>
      <species metaid="M_dcacoa__91__c__93__" id="M_dcacoa__91__c__93__" name="Decanoyl-CoA (n-C10:0CoA)" compartment="c" hasOnlySubstanceUnits="false" boundaryCondition="false" constant="false" fbc:chemicalFormula="C31H50N7O17P3S"/>
      <species metaid="M_dcamp__91__c__93__" id="M_dcamp__91__c__93__" name="N6-(1,2-Dicarboxyethyl)-AMP" compartment="c" hasOnlySubstanceUnits="false" boundaryCondition="false" constant="false" fbc:chemicalFormula="C14H14N5O11P"/>
      <species metaid="M_dcdp__91__c__93__" id="M_dcdp__91__c__93__" name="dCDP" compartment="c" hasOnlySubstanceUnits="false" boundaryCondition="false" constant="false" fbc:chemicalFormula="C9H12N3O10P2"/>
      <species metaid="M_dcdp__91__m__93__" id="M_dcdp__91__m__93__" name="dCDP" compartment="m" hasOnlySubstanceUnits="false" boundaryCondition="false" constant="false" fbc:chemicalFormula="C9H12N3O10P2"/>
      <species metaid="M_dcdp__91__n__93__" id="M_dcdp__91__n__93__" name="dCDP" compartment="n" hasOnlySubstanceUnits="false" boundaryCondition="false" constant="false" fbc:chemicalFormula="C9H12N3O10P2"/>
      <species metaid="M_dcholcoa__91__x__93__" id="M_dcholcoa__91__x__93__" name="chenodeoxycholoyl coenzyme a" compartment="x" hasOnlySubstanceUnits="false" boundaryCondition="false" constant="false" fbc:chemicalFormula="C45H70N7O19P3S"/>
      <species metaid="M_dcmp__91__c__93__" id="M_dcmp__91__c__93__" name="dCMP" compartment="c" hasOnlySubstanceUnits="false" boundaryCondition="false" constant="false" fbc:chemicalFormula="C9H12N3O7P"/>
      <species metaid="M_dcmp__91__n__93__" id="M_dcmp__91__n__93__" name="dCMP" compartment="n" hasOnlySubstanceUnits="false" boundaryCondition="false" constant="false" fbc:chemicalFormula="C9H12N3O7P"/>
      <species metaid="M_dcsptn1__91__c__93__" id="M_dcsptn1__91__c__93__" name="docosa-4,7,10,13,16-pentaenoic acid (n-6)" compartment="c" hasOnlySubstanceUnits="false" boundaryCondition="false" constant="false" fbc:chemicalFormula="C22H33O2"/>
      <species metaid="M_dcsptn1__91__e__93__" id="M_dcsptn1__91__e__93__" name="docosa-4,7,10,13,16-pentaenoic acid (n-6)" compartment="e" hasOnlySubstanceUnits="false" boundaryCondition="false" constant="false" fbc:chemicalFormula="C22H33O2"/>
      <species metaid="M_dcsptn1coa__91__c__93__" id="M_dcsptn1coa__91__c__93__" name="docosa-4,7,10,13,16-pentaenoyl coenzyme A" compartment="c" hasOnlySubstanceUnits="false" boundaryCondition="false" constant="false" fbc:chemicalFormula="C43H64N7O17P3S"/>
      <species metaid="M_dcsptn1coa__91__m__93__" id="M_dcsptn1coa__91__m__93__" name="docosa-4,7,10,13,16-pentaenoyl coenzyme A" compartment="m" hasOnlySubstanceUnits="false" boundaryCondition="false" constant="false" fbc:chemicalFormula="C43H64N7O17P3S"/>
      <species metaid="M_dcsptn1coa__91__x__93__" id="M_dcsptn1coa__91__x__93__" name="docosa-4,7,10,13,16-pentaenoyl coenzyme A" compartment="x" hasOnlySubstanceUnits="false" boundaryCondition="false" constant="false" fbc:chemicalFormula="C43H64N7O17P3S"/>
      <species metaid="M_dcsptn1crn__91__c__93__" id="M_dcsptn1crn__91__c__93__" name="docosa-4,7,10,13,16-pentaenoyl carnitine" compartment="c" hasOnlySubstanceUnits="false" boundaryCondition="false" constant="false" fbc:chemicalFormula="C29H47NO4"/>
      <species metaid="M_dcsptn1crn__91__m__93__" id="M_dcsptn1crn__91__m__93__" name="docosa-4,7,10,13,16-pentaenoyl carnitine" compartment="m" hasOnlySubstanceUnits="false" boundaryCondition="false" constant="false" fbc:chemicalFormula="C29H47NO4"/>
      <species metaid="M_dctp__91__c__93__" id="M_dctp__91__c__93__" name="dCTP" compartment="c" hasOnlySubstanceUnits="false" boundaryCondition="false" constant="false" fbc:chemicalFormula="C9H12N3O13P3"/>
      <species metaid="M_dctp__91__m__93__" id="M_dctp__91__m__93__" name="dCTP" compartment="m" hasOnlySubstanceUnits="false" boundaryCondition="false" constant="false" fbc:chemicalFormula="C9H12N3O13P3"/>
      <species metaid="M_dctp__91__n__93__" id="M_dctp__91__n__93__" name="dCTP" compartment="n" hasOnlySubstanceUnits="false" boundaryCondition="false" constant="false" fbc:chemicalFormula="C9H12N3O13P3"/>
      <species metaid="M_dcyt__91__c__93__" id="M_dcyt__91__c__93__" name="Deoxycytidine" compartment="c" hasOnlySubstanceUnits="false" boundaryCondition="false" constant="false" fbc:chemicalFormula="C9H13N3O4"/>
      <species metaid="M_dcyt__91__n__93__" id="M_dcyt__91__n__93__" name="Deoxycytidine" compartment="n" hasOnlySubstanceUnits="false" boundaryCondition="false" constant="false" fbc:chemicalFormula="C9H13N3O4"/>
      <species metaid="M_ddcacoa__91__c__93__" id="M_ddcacoa__91__c__93__" name="Dodecanoyl-CoA (n-C12:0CoA)" compartment="c" hasOnlySubstanceUnits="false" boundaryCondition="false" constant="false" fbc:chemicalFormula="C33H54N7O17P3S"/>
      <species metaid="M_ddsmsterol__91__r__93__" id="M_ddsmsterol__91__r__93__" name="7-Dehydrodesmosterol" compartment="r" hasOnlySubstanceUnits="false" boundaryCondition="false" constant="false" fbc:chemicalFormula="C27H42O"/>
      <species metaid="M_debrisoquine__91__c__93__" id="M_debrisoquine__91__c__93__" name="debrisoquine" compartment="c" hasOnlySubstanceUnits="false" boundaryCondition="false" constant="false" fbc:chemicalFormula="C10H14N3"/>
      <species metaid="M_debrisoquine__91__e__93__" id="M_debrisoquine__91__e__93__" name="debrisoquine" compartment="e" hasOnlySubstanceUnits="false" boundaryCondition="false" constant="false" fbc:chemicalFormula="C10H14N3"/>
      <species metaid="M_dgchol__91__c__93__" id="M_dgchol__91__c__93__" name="Chenodeoxyglycocholate" compartment="c" hasOnlySubstanceUnits="false" boundaryCondition="false" constant="false" fbc:chemicalFormula="C26H43NO5"/>
      <species metaid="M_dgchol__91__e__93__" id="M_dgchol__91__e__93__" name="Chenodeoxyglycocholate" compartment="e" hasOnlySubstanceUnits="false" boundaryCondition="false" constant="false" fbc:chemicalFormula="C26H43NO5"/>
      <species metaid="M_dgchol__91__x__93__" id="M_dgchol__91__x__93__" name="Chenodeoxyglycocholate" compartment="x" hasOnlySubstanceUnits="false" boundaryCondition="false" constant="false" fbc:chemicalFormula="C26H43NO5"/>
      <species metaid="M_dgcholcoa__91__x__93__" id="M_dgcholcoa__91__x__93__" name="Chenodeoxyglycocholoyl-CoA" compartment="x" hasOnlySubstanceUnits="false" boundaryCondition="false" constant="false" fbc:chemicalFormula="C45H70N7O19P3S"/>
      <species metaid="M_dgdp__91__c__93__" id="M_dgdp__91__c__93__" name="dGDP" compartment="c" hasOnlySubstanceUnits="false" boundaryCondition="false" constant="false" fbc:chemicalFormula="C10H12N5O10P2"/>
      <species metaid="M_dgdp__91__m__93__" id="M_dgdp__91__m__93__" name="dGDP" compartment="m" hasOnlySubstanceUnits="false" boundaryCondition="false" constant="false" fbc:chemicalFormula="C10H12N5O10P2"/>
      <species metaid="M_dgdp__91__n__93__" id="M_dgdp__91__n__93__" name="dGDP" compartment="n" hasOnlySubstanceUnits="false" boundaryCondition="false" constant="false" fbc:chemicalFormula="C10H12N5O10P2"/>
      <species metaid="M_dgmp__91__c__93__" id="M_dgmp__91__c__93__" name="dGMP" compartment="c" hasOnlySubstanceUnits="false" boundaryCondition="false" constant="false" fbc:chemicalFormula="C10H12N5O7P"/>
      <species metaid="M_dgmp__91__m__93__" id="M_dgmp__91__m__93__" name="dGMP" compartment="m" hasOnlySubstanceUnits="false" boundaryCondition="false" constant="false" fbc:chemicalFormula="C10H12N5O7P"/>
      <species metaid="M_dgsn__91__c__93__" id="M_dgsn__91__c__93__" name="Deoxyguanosine" compartment="c" hasOnlySubstanceUnits="false" boundaryCondition="false" constant="false" fbc:chemicalFormula="C10H13N5O4"/>
      <species metaid="M_dgsn__91__m__93__" id="M_dgsn__91__m__93__" name="Deoxyguanosine" compartment="m" hasOnlySubstanceUnits="false" boundaryCondition="false" constant="false" fbc:chemicalFormula="C10H13N5O4"/>
      <species metaid="M_dgtp__91__c__93__" id="M_dgtp__91__c__93__" name="dGTP" compartment="c" hasOnlySubstanceUnits="false" boundaryCondition="false" constant="false" fbc:chemicalFormula="C10H12N5O13P3"/>
      <species metaid="M_dgtp__91__m__93__" id="M_dgtp__91__m__93__" name="dGTP" compartment="m" hasOnlySubstanceUnits="false" boundaryCondition="false" constant="false" fbc:chemicalFormula="C10H12N5O13P3"/>
      <species metaid="M_dgtp__91__n__93__" id="M_dgtp__91__n__93__" name="dGTP" compartment="n" hasOnlySubstanceUnits="false" boundaryCondition="false" constant="false" fbc:chemicalFormula="C10H12N5O13P3"/>
      <species metaid="M_dhap__91__c__93__" id="M_dhap__91__c__93__" name="Dihydroxyacetone phosphate" compartment="c" hasOnlySubstanceUnits="false" boundaryCondition="false" constant="false" fbc:chemicalFormula="C3H5O6P"/>
      <species metaid="M_dhbpt__91__c__93__" id="M_dhbpt__91__c__93__" name="6,7-Dihydrobiopterin" compartment="c" hasOnlySubstanceUnits="false" boundaryCondition="false" constant="false" fbc:chemicalFormula="C9H13N5O3"/>
      <species metaid="M_dhcholestanate__91__m__93__" id="M_dhcholestanate__91__m__93__" name="3alpha,7alpha-Dihydroxy-5beta-cholestanate" compartment="m" hasOnlySubstanceUnits="false" boundaryCondition="false" constant="false" fbc:chemicalFormula="C27H45O4"/>
      <species metaid="M_dhcholestanate__91__x__93__" id="M_dhcholestanate__91__x__93__" name="3alpha,7alpha-Dihydroxy-5beta-cholestanate" compartment="x" hasOnlySubstanceUnits="false" boundaryCondition="false" constant="false" fbc:chemicalFormula="C27H45O4"/>
      <species metaid="M_dhcholestancoa__91__x__93__" id="M_dhcholestancoa__91__x__93__" name="3alpha,7alpha-Dihydroxy-5beta-cholestanoyl-CoA" compartment="x" hasOnlySubstanceUnits="false" boundaryCondition="false" constant="false" fbc:chemicalFormula="C48H76N7O19P3S"/>
      <species metaid="M_dhcholoylcoa__91__x__93__" id="M_dhcholoylcoa__91__x__93__" name="3alpha,7alpha-Dihydroxy-5beta-cholest-24-enoyl-CoA" compartment="x" hasOnlySubstanceUnits="false" boundaryCondition="false" constant="false" fbc:chemicalFormula="C48H74N7O19P3S"/>
      <species metaid="M_dhcrm__45__hs__91__c__93__" id="M_dhcrm__45__hs__91__c__93__" name="dihydroceramide (homo sapiens)" compartment="c" hasOnlySubstanceUnits="false" boundaryCondition="false" constant="false" fbc:chemicalFormula="C18H38NO2FULLRCO"/>
      <species metaid="M_dhdascb__91__c__93__" id="M_dhdascb__91__c__93__" name="Dehydroascorbate" compartment="c" hasOnlySubstanceUnits="false" boundaryCondition="false" constant="false" fbc:chemicalFormula="C6H6O6"/>
      <species metaid="M_dhdascb__91__e__93__" id="M_dhdascb__91__e__93__" name="Dehydroascorbate" compartment="e" hasOnlySubstanceUnits="false" boundaryCondition="false" constant="false" fbc:chemicalFormula="C6H6O6"/>
      <species metaid="M_dhea__91__c__93__" id="M_dhea__91__c__93__" name="Dehydroepiandrosterone" compartment="c" hasOnlySubstanceUnits="false" boundaryCondition="false" constant="false" fbc:chemicalFormula="C19H28O2"/>
      <species metaid="M_dheas__91__c__93__" id="M_dheas__91__c__93__" name="Dehydroepiandrosterone sulfate" compartment="c" hasOnlySubstanceUnits="false" boundaryCondition="false" constant="false" fbc:chemicalFormula="C19H27O5S"/>
      <species metaid="M_dhf__91__c__93__" id="M_dhf__91__c__93__" name="7,8-Dihydrofolate" compartment="c" hasOnlySubstanceUnits="false" boundaryCondition="false" constant="false" fbc:chemicalFormula="C19H19N7O6"/>
      <species metaid="M_dhf__91__e__93__" id="M_dhf__91__e__93__" name="7,8-Dihydrofolate" compartment="e" hasOnlySubstanceUnits="false" boundaryCondition="false" constant="false" fbc:chemicalFormula="C19H19N7O6"/>
      <species metaid="M_dhf__91__l__93__" id="M_dhf__91__l__93__" name="7,8-Dihydrofolate" compartment="l" hasOnlySubstanceUnits="false" boundaryCondition="false" constant="false" fbc:chemicalFormula="C19H19N7O6"/>
      <species metaid="M_dhlam__91__m__93__" id="M_dhlam__91__m__93__" name="Dihydrolipoamide" compartment="m" hasOnlySubstanceUnits="false" boundaryCondition="false" constant="false" fbc:chemicalFormula="C8H17NOS2"/>
      <species metaid="M_dhlpro__91__m__93__" id="M_dhlpro__91__m__93__" name="Dihydrolipolprotein" compartment="m" hasOnlySubstanceUnits="false" boundaryCondition="false" constant="false" fbc:chemicalFormula="H2S2X"/>
      <species metaid="M_dhor__45____45____45__S__91__c__93__" id="M_dhor__45____45____45__S__91__c__93__" name="(S)-Dihydroorotate" compartment="c" hasOnlySubstanceUnits="false" boundaryCondition="false" constant="false" fbc:chemicalFormula="C5H5N2O4"/>
      <species metaid="M_didp__91__c__93__" id="M_didp__91__c__93__" name="dIDP" compartment="c" hasOnlySubstanceUnits="false" boundaryCondition="false" constant="false" fbc:chemicalFormula="C10H11N4O10P2"/>
      <species metaid="M_didp__91__n__93__" id="M_didp__91__n__93__" name="dIDP" compartment="n" hasOnlySubstanceUnits="false" boundaryCondition="false" constant="false" fbc:chemicalFormula="C10H11N4O10P2"/>
      <species metaid="M_din__91__c__93__" id="M_din__91__c__93__" name="Deoxyinosine" compartment="c" hasOnlySubstanceUnits="false" boundaryCondition="false" constant="false" fbc:chemicalFormula="C10H12N4O4"/>
      <species metaid="M_ditp__91__c__93__" id="M_ditp__91__c__93__" name="dITP" compartment="c" hasOnlySubstanceUnits="false" boundaryCondition="false" constant="false" fbc:chemicalFormula="C10H11N4O13P3"/>
      <species metaid="M_ditp__91__n__93__" id="M_ditp__91__n__93__" name="dITP" compartment="n" hasOnlySubstanceUnits="false" boundaryCondition="false" constant="false" fbc:chemicalFormula="C10H11N4O13P3"/>
      <species metaid="M_dkmpp__91__c__93__" id="M_dkmpp__91__c__93__" name="2,3-diketo-5-methylthio-1-phosphopentane" compartment="c" hasOnlySubstanceUnits="false" boundaryCondition="false" constant="false" fbc:chemicalFormula="C6H9O6PS"/>
      <species metaid="M_dlnlcg__91__c__93__" id="M_dlnlcg__91__c__93__" name="dihomo-gamma-linolenic acid (n-6)" compartment="c" hasOnlySubstanceUnits="false" boundaryCondition="false" constant="false" fbc:chemicalFormula="C20H33O2"/>
      <species metaid="M_dlnlcg__91__e__93__" id="M_dlnlcg__91__e__93__" name="dihomo-gamma-linolenic acid (n-6)" compartment="e" hasOnlySubstanceUnits="false" boundaryCondition="false" constant="false" fbc:chemicalFormula="C20H33O2"/>
      <species metaid="M_dlnlcgcoa__91__c__93__" id="M_dlnlcgcoa__91__c__93__" name="dihomo-gamma-linolenyl coenzyme A" compartment="c" hasOnlySubstanceUnits="false" boundaryCondition="false" constant="false" fbc:chemicalFormula="C41H64N7O17P3S"/>
      <species metaid="M_dlnlcgcoa__91__m__93__" id="M_dlnlcgcoa__91__m__93__" name="dihomo-gamma-linolenyl coenzyme A" compartment="m" hasOnlySubstanceUnits="false" boundaryCondition="false" constant="false" fbc:chemicalFormula="C41H64N7O17P3S"/>
      <species metaid="M_dlnlcgcrn__91__c__93__" id="M_dlnlcgcrn__91__c__93__" name="dihomo-gamma-linolenyl carnitine" compartment="c" hasOnlySubstanceUnits="false" boundaryCondition="false" constant="false" fbc:chemicalFormula="C27H47NO4"/>
      <species metaid="M_dlnlcgcrn__91__m__93__" id="M_dlnlcgcrn__91__m__93__" name="dihomo-gamma-linolenyl carnitine" compartment="m" hasOnlySubstanceUnits="false" boundaryCondition="false" constant="false" fbc:chemicalFormula="C27H47NO4"/>
      <species metaid="M_dmantipyrine__91__c__93__" id="M_dmantipyrine__91__c__93__" name="demethylated antipyrine" compartment="c" hasOnlySubstanceUnits="false" boundaryCondition="false" constant="false" fbc:chemicalFormula="C10H10N2O"/>
      <species metaid="M_dmantipyrine__91__e__93__" id="M_dmantipyrine__91__e__93__" name="demethylated antipyrine" compartment="e" hasOnlySubstanceUnits="false" boundaryCondition="false" constant="false" fbc:chemicalFormula="C10H10N2O"/>
      <species metaid="M_dmgly__91__c__93__" id="M_dmgly__91__c__93__" name="N,N-Dimethylglycine" compartment="c" hasOnlySubstanceUnits="false" boundaryCondition="false" constant="false" fbc:chemicalFormula="C4H9NO2"/>
      <species metaid="M_dmgly__91__m__93__" id="M_dmgly__91__m__93__" name="N,N-Dimethylglycine" compartment="m" hasOnlySubstanceUnits="false" boundaryCondition="false" constant="false" fbc:chemicalFormula="C4H9NO2"/>
      <species metaid="M_dnad__91__c__93__" id="M_dnad__91__c__93__" name="Deamino-NAD+" compartment="c" hasOnlySubstanceUnits="false" boundaryCondition="false" constant="false" fbc:chemicalFormula="C21H24N6O15P2"/>
      <species metaid="M_dnad__91__n__93__" id="M_dnad__91__n__93__" name="Deamino-NAD+" compartment="n" hasOnlySubstanceUnits="false" boundaryCondition="false" constant="false" fbc:chemicalFormula="C21H24N6O15P2"/>
      <species metaid="M_dolglcp__45__L__91__c__93__" id="M_dolglcp__45__L__91__c__93__" name="Dolichyl beta-D-glucosyl phosphate, human liver homolog" compartment="c" hasOnlySubstanceUnits="false" boundaryCondition="false" constant="false" fbc:chemicalFormula="C1140H1868O90P10"/>
      <species metaid="M_dolglcp__45__L__91__r__93__" id="M_dolglcp__45__L__91__r__93__" name="Dolichyl beta-D-glucosyl phosphate, human liver homolog" compartment="r" hasOnlySubstanceUnits="false" boundaryCondition="false" constant="false" fbc:chemicalFormula="C1140H1868O90P10"/>
      <species metaid="M_dolp__45__L__91__c__93__" id="M_dolp__45__L__91__c__93__" name="Dolichol phosphate, human liver homolog" compartment="c" hasOnlySubstanceUnits="false" boundaryCondition="false" constant="false" fbc:chemicalFormula="C1080H1758O40P10"/>
      <species metaid="M_dolp__45__L__91__r__93__" id="M_dolp__45__L__91__r__93__" name="Dolichol phosphate, human liver homolog" compartment="r" hasOnlySubstanceUnits="false" boundaryCondition="false" constant="false" fbc:chemicalFormula="C1080H1758O40P10"/>
      <species metaid="M_dopa__91__c__93__" id="M_dopa__91__c__93__" name="Dopamine" compartment="c" hasOnlySubstanceUnits="false" boundaryCondition="false" constant="false" fbc:chemicalFormula="C8H12NO2"/>
      <species metaid="M_dopa__91__e__93__" id="M_dopa__91__e__93__" name="Dopamine" compartment="e" hasOnlySubstanceUnits="false" boundaryCondition="false" constant="false" fbc:chemicalFormula="C8H12NO2"/>
      <species metaid="M_dopasf__91__c__93__" id="M_dopasf__91__c__93__" name="Dopamine 3-O-sulfate" compartment="c" hasOnlySubstanceUnits="false" boundaryCondition="false" constant="false" fbc:chemicalFormula="C8H11NO5S"/>
      <species metaid="M_dopasf__91__e__93__" id="M_dopasf__91__e__93__" name="Dopamine 3-O-sulfate" compartment="e" hasOnlySubstanceUnits="false" boundaryCondition="false" constant="false" fbc:chemicalFormula="C8H11NO5S"/>
      <species metaid="M_drib__91__c__93__" id="M_drib__91__c__93__" name="Deoxyribose" compartment="c" hasOnlySubstanceUnits="false" boundaryCondition="false" constant="false" fbc:chemicalFormula="C5H10O4"/>
      <species metaid="M_dsmsterol__91__r__93__" id="M_dsmsterol__91__r__93__" name="Desmosterol" compartment="r" hasOnlySubstanceUnits="false" boundaryCondition="false" constant="false" fbc:chemicalFormula="C27H44O"/>
      <species metaid="M_dtdp__91__c__93__" id="M_dtdp__91__c__93__" name="dTDP" compartment="c" hasOnlySubstanceUnits="false" boundaryCondition="false" constant="false" fbc:chemicalFormula="C10H13N2O11P2"/>
      <species metaid="M_dtdp__91__m__93__" id="M_dtdp__91__m__93__" name="dTDP" compartment="m" hasOnlySubstanceUnits="false" boundaryCondition="false" constant="false" fbc:chemicalFormula="C10H13N2O11P2"/>
      <species metaid="M_dtdp__91__n__93__" id="M_dtdp__91__n__93__" name="dTDP" compartment="n" hasOnlySubstanceUnits="false" boundaryCondition="false" constant="false" fbc:chemicalFormula="C10H13N2O11P2"/>
      <species metaid="M_dtmp__91__c__93__" id="M_dtmp__91__c__93__" name="dTMP" compartment="c" hasOnlySubstanceUnits="false" boundaryCondition="false" constant="false" fbc:chemicalFormula="C10H13N2O8P"/>
      <species metaid="M_dtmp__91__m__93__" id="M_dtmp__91__m__93__" name="dTMP" compartment="m" hasOnlySubstanceUnits="false" boundaryCondition="false" constant="false" fbc:chemicalFormula="C10H13N2O8P"/>
      <species metaid="M_dttp__91__c__93__" id="M_dttp__91__c__93__" name="dTTP" compartment="c" hasOnlySubstanceUnits="false" boundaryCondition="false" constant="false" fbc:chemicalFormula="C10H13N2O14P3"/>
      <species metaid="M_dttp__91__m__93__" id="M_dttp__91__m__93__" name="dTTP" compartment="m" hasOnlySubstanceUnits="false" boundaryCondition="false" constant="false" fbc:chemicalFormula="C10H13N2O14P3"/>
      <species metaid="M_dttp__91__n__93__" id="M_dttp__91__n__93__" name="dTTP" compartment="n" hasOnlySubstanceUnits="false" boundaryCondition="false" constant="false" fbc:chemicalFormula="C10H13N2O14P3"/>
      <species metaid="M_dudp__91__c__93__" id="M_dudp__91__c__93__" name="dUDP" compartment="c" hasOnlySubstanceUnits="false" boundaryCondition="false" constant="false" fbc:chemicalFormula="C9H11N2O11P2"/>
      <species metaid="M_dudp__91__m__93__" id="M_dudp__91__m__93__" name="dUDP" compartment="m" hasOnlySubstanceUnits="false" boundaryCondition="false" constant="false" fbc:chemicalFormula="C9H11N2O11P2"/>
      <species metaid="M_dudp__91__n__93__" id="M_dudp__91__n__93__" name="dUDP" compartment="n" hasOnlySubstanceUnits="false" boundaryCondition="false" constant="false" fbc:chemicalFormula="C9H11N2O11P2"/>
      <species metaid="M_dump__91__c__93__" id="M_dump__91__c__93__" name="dUMP" compartment="c" hasOnlySubstanceUnits="false" boundaryCondition="false" constant="false" fbc:chemicalFormula="C9H11N2O8P"/>
      <species metaid="M_dump__91__m__93__" id="M_dump__91__m__93__" name="dUMP" compartment="m" hasOnlySubstanceUnits="false" boundaryCondition="false" constant="false" fbc:chemicalFormula="C9H11N2O8P"/>
      <species metaid="M_dump__91__n__93__" id="M_dump__91__n__93__" name="dUMP" compartment="n" hasOnlySubstanceUnits="false" boundaryCondition="false" constant="false" fbc:chemicalFormula="C9H11N2O8P"/>
      <species metaid="M_duri__91__c__93__" id="M_duri__91__c__93__" name="Deoxyuridine" compartment="c" hasOnlySubstanceUnits="false" boundaryCondition="false" constant="false" fbc:chemicalFormula="C9H12N2O5"/>
      <species metaid="M_duri__91__m__93__" id="M_duri__91__m__93__" name="Deoxyuridine" compartment="m" hasOnlySubstanceUnits="false" boundaryCondition="false" constant="false" fbc:chemicalFormula="C9H12N2O5"/>
      <species metaid="M_dutp__91__c__93__" id="M_dutp__91__c__93__" name="dUTP" compartment="c" hasOnlySubstanceUnits="false" boundaryCondition="false" constant="false" fbc:chemicalFormula="C9H11N2O14P3"/>
      <species metaid="M_dutp__91__m__93__" id="M_dutp__91__m__93__" name="dUTP" compartment="m" hasOnlySubstanceUnits="false" boundaryCondition="false" constant="false" fbc:chemicalFormula="C9H11N2O14P3"/>
      <species metaid="M_dutp__91__n__93__" id="M_dutp__91__n__93__" name="dUTP" compartment="n" hasOnlySubstanceUnits="false" boundaryCondition="false" constant="false" fbc:chemicalFormula="C9H11N2O14P3"/>
      <species metaid="M_dxtrn__91__c__93__" id="M_dxtrn__91__c__93__" name="phosphorylase-limit dextrin (glycogenin-1,6{4[1,4-Glc], 4[1,4-Glc]})" compartment="c" hasOnlySubstanceUnits="false" boundaryCondition="false" constant="false" fbc:chemicalFormula="C48H81O41X"/>
      <species metaid="M_e4hglu__91__m__93__" id="M_e4hglu__91__m__93__" name="L-erythro-4-Hydroxyglutamate" compartment="m" hasOnlySubstanceUnits="false" boundaryCondition="false" constant="false" fbc:chemicalFormula="C5H8NO5"/>
      <species metaid="M_e4p__91__c__93__" id="M_e4p__91__c__93__" name="D-Erythrose 4-phosphate" compartment="c" hasOnlySubstanceUnits="false" boundaryCondition="false" constant="false" fbc:chemicalFormula="C4H7O7P"/>
      <species metaid="M_eaflatoxin__91__c__93__" id="M_eaflatoxin__91__c__93__" name="8,9 epxoy aflatoxin B1" compartment="c" hasOnlySubstanceUnits="false" boundaryCondition="false" constant="false" fbc:chemicalFormula="C17H12O7"/>
      <species metaid="M_eaflatoxin__91__e__93__" id="M_eaflatoxin__91__e__93__" name="8,9 epxoy aflatoxin B1" compartment="e" hasOnlySubstanceUnits="false" boundaryCondition="false" constant="false" fbc:chemicalFormula="C17H12O7"/>
      <species metaid="M_eandrstrn__91__r__93__" id="M_eandrstrn__91__r__93__" name="epiandrosterone" compartment="r" hasOnlySubstanceUnits="false" boundaryCondition="false" constant="false" fbc:chemicalFormula="C19H28O3"/>
      <species metaid="M_ebastine__91__c__93__" id="M_ebastine__91__c__93__" name="ebastine" compartment="c" hasOnlySubstanceUnits="false" boundaryCondition="false" constant="false" fbc:chemicalFormula="C32H39NO2"/>
      <species metaid="M_ebastine__91__e__93__" id="M_ebastine__91__e__93__" name="ebastine" compartment="e" hasOnlySubstanceUnits="false" boundaryCondition="false" constant="false" fbc:chemicalFormula="C32H39NO2"/>
      <species metaid="M_ebastine__91__r__93__" id="M_ebastine__91__r__93__" name="ebastine" compartment="r" hasOnlySubstanceUnits="false" boundaryCondition="false" constant="false" fbc:chemicalFormula="C32H39NO2"/>
      <species metaid="M_ebastineoh__91__c__93__" id="M_ebastineoh__91__c__93__" name="hydroxylated ebastine" compartment="c" hasOnlySubstanceUnits="false" boundaryCondition="false" constant="false" fbc:chemicalFormula="C32H39NO3"/>
      <species metaid="M_ebastineoh__91__e__93__" id="M_ebastineoh__91__e__93__" name="hydroxylated ebastine" compartment="e" hasOnlySubstanceUnits="false" boundaryCondition="false" constant="false" fbc:chemicalFormula="C32H39NO3"/>
      <species metaid="M_ebastineoh__91__r__93__" id="M_ebastineoh__91__r__93__" name="hydroxylated ebastine" compartment="r" hasOnlySubstanceUnits="false" boundaryCondition="false" constant="false" fbc:chemicalFormula="C32H39NO3"/>
      <species metaid="M_eicostet__91__c__93__" id="M_eicostet__91__c__93__" name="eicosatetranoic acid" compartment="c" hasOnlySubstanceUnits="false" boundaryCondition="false" constant="false" fbc:chemicalFormula="C20H31O2"/>
      <species metaid="M_eicostet__91__e__93__" id="M_eicostet__91__e__93__" name="eicosatetranoic acid" compartment="e" hasOnlySubstanceUnits="false" boundaryCondition="false" constant="false" fbc:chemicalFormula="C20H31O2"/>
      <species metaid="M_eicostetcoa__91__c__93__" id="M_eicostetcoa__91__c__93__" name="eicosatetranoyl coenzyme A" compartment="c" hasOnlySubstanceUnits="false" boundaryCondition="false" constant="false" fbc:chemicalFormula="C41H62N7O17P3S"/>
      <species metaid="M_eicostetcoa__91__m__93__" id="M_eicostetcoa__91__m__93__" name="eicosatetranoyl coenzyme A" compartment="m" hasOnlySubstanceUnits="false" boundaryCondition="false" constant="false" fbc:chemicalFormula="C41H62N7O17P3S"/>
      <species metaid="M_eicostetcrn__91__c__93__" id="M_eicostetcrn__91__c__93__" name="Eicosatetranoyl carnitine" compartment="c" hasOnlySubstanceUnits="false" boundaryCondition="false" constant="false" fbc:chemicalFormula="C27H45NO4"/>
      <species metaid="M_eicostetcrn__91__m__93__" id="M_eicostetcrn__91__m__93__" name="Eicosatetranoyl carnitine" compartment="m" hasOnlySubstanceUnits="false" boundaryCondition="false" constant="false" fbc:chemicalFormula="C27H45NO4"/>
      <species metaid="M_elaid__91__c__93__" id="M_elaid__91__c__93__" name="elaidic acid" compartment="c" hasOnlySubstanceUnits="false" boundaryCondition="false" constant="false" fbc:chemicalFormula="C18H33O2"/>
      <species metaid="M_elaid__91__e__93__" id="M_elaid__91__e__93__" name="elaidic acid" compartment="e" hasOnlySubstanceUnits="false" boundaryCondition="false" constant="false" fbc:chemicalFormula="C18H33O2"/>
      <species metaid="M_elaidcrn__91__c__93__" id="M_elaidcrn__91__c__93__" name="Elaidic carnitine" compartment="c" hasOnlySubstanceUnits="false" boundaryCondition="false" constant="false" fbc:chemicalFormula="C25H47NO4"/>
      <species metaid="M_elaidcrn__91__m__93__" id="M_elaidcrn__91__m__93__" name="Elaidic carnitine" compartment="m" hasOnlySubstanceUnits="false" boundaryCondition="false" constant="false" fbc:chemicalFormula="C25H47NO4"/>
      <species metaid="M_estradiol__91__c__93__" id="M_estradiol__91__c__93__" name="Estradiol" compartment="c" hasOnlySubstanceUnits="false" boundaryCondition="false" constant="false" fbc:chemicalFormula="C18H24O2"/>
      <species metaid="M_estradiol__91__r__93__" id="M_estradiol__91__r__93__" name="Estradiol" compartment="r" hasOnlySubstanceUnits="false" boundaryCondition="false" constant="false" fbc:chemicalFormula="C18H24O2"/>
      <species metaid="M_estradiolglc__91__c__93__" id="M_estradiolglc__91__c__93__" name="estradiol glucuronide" compartment="c" hasOnlySubstanceUnits="false" boundaryCondition="false" constant="false" fbc:chemicalFormula="C24H32O8"/>
      <species metaid="M_estradiolglc__91__e__93__" id="M_estradiolglc__91__e__93__" name="estradiol glucuronide" compartment="e" hasOnlySubstanceUnits="false" boundaryCondition="false" constant="false" fbc:chemicalFormula="C24H32O8"/>
      <species metaid="M_estradiolglc__91__r__93__" id="M_estradiolglc__91__r__93__" name="estradiol glucuronide" compartment="r" hasOnlySubstanceUnits="false" boundaryCondition="false" constant="false" fbc:chemicalFormula="C24H32O8"/>
      <species metaid="M_estrone__91__c__93__" id="M_estrone__91__c__93__" name="Estrone" compartment="c" hasOnlySubstanceUnits="false" boundaryCondition="false" constant="false" fbc:chemicalFormula="C18H22O2"/>
      <species metaid="M_estrone__91__r__93__" id="M_estrone__91__r__93__" name="Estrone" compartment="r" hasOnlySubstanceUnits="false" boundaryCondition="false" constant="false" fbc:chemicalFormula="C18H22O2"/>
      <species metaid="M_estroneglc__91__c__93__" id="M_estroneglc__91__c__93__" name="estrone glucuronide" compartment="c" hasOnlySubstanceUnits="false" boundaryCondition="false" constant="false" fbc:chemicalFormula="C24H30O8"/>
      <species metaid="M_estroneglc__91__e__93__" id="M_estroneglc__91__e__93__" name="estrone glucuronide" compartment="e" hasOnlySubstanceUnits="false" boundaryCondition="false" constant="false" fbc:chemicalFormula="C24H30O8"/>
      <species metaid="M_estroneglc__91__r__93__" id="M_estroneglc__91__r__93__" name="estrone glucuronide" compartment="r" hasOnlySubstanceUnits="false" boundaryCondition="false" constant="false" fbc:chemicalFormula="C24H30O8"/>
      <species metaid="M_estrones__91__c__93__" id="M_estrones__91__c__93__" name="Estrone 3-sulfate" compartment="c" hasOnlySubstanceUnits="false" boundaryCondition="false" constant="false" fbc:chemicalFormula="C18H21O5S"/>
      <species metaid="M_estrones__91__e__93__" id="M_estrones__91__e__93__" name="Estrone 3-sulfate" compartment="e" hasOnlySubstanceUnits="false" boundaryCondition="false" constant="false" fbc:chemicalFormula="C18H21O5S"/>
      <species metaid="M_etfox__91__m__93__" id="M_etfox__91__m__93__" name="Electron transfer flavoprotein oxidized" compartment="m" hasOnlySubstanceUnits="false" boundaryCondition="false" constant="false" fbc:chemicalFormula="R"/>
      <species metaid="M_etfrd__91__m__93__" id="M_etfrd__91__m__93__" name="Electron transfer flavoprotein reduced" compartment="m" hasOnlySubstanceUnits="false" boundaryCondition="false" constant="false" fbc:chemicalFormula="RH2"/>
      <species metaid="M_etha__91__c__93__" id="M_etha__91__c__93__" name="Ethanolamine" compartment="c" hasOnlySubstanceUnits="false" boundaryCondition="false" constant="false" fbc:chemicalFormula="C2H8NO"/>
      <species metaid="M_ethamp__91__c__93__" id="M_ethamp__91__c__93__" name="Ethanolamine phosphate" compartment="c" hasOnlySubstanceUnits="false" boundaryCondition="false" constant="false" fbc:chemicalFormula="C2H7NO4P"/>
      <species metaid="M_ethamp__91__r__93__" id="M_ethamp__91__r__93__" name="Ethanolamine phosphate" compartment="r" hasOnlySubstanceUnits="false" boundaryCondition="false" constant="false" fbc:chemicalFormula="C2H7NO4P"/>
      <species metaid="M_etoh__91__c__93__" id="M_etoh__91__c__93__" name="Ethanol" compartment="c" hasOnlySubstanceUnits="false" boundaryCondition="false" constant="false" fbc:chemicalFormula="C2H6O"/>
      <species metaid="M_etoh__91__e__93__" id="M_etoh__91__e__93__" name="Ethanol" compartment="e" hasOnlySubstanceUnits="false" boundaryCondition="false" constant="false" fbc:chemicalFormula="C2H6O"/>
      <species metaid="M_etoh__91__x__93__" id="M_etoh__91__x__93__" name="Ethanol" compartment="x" hasOnlySubstanceUnits="false" boundaryCondition="false" constant="false" fbc:chemicalFormula="C2H6O"/>
      <species metaid="M_f1p__91__c__93__" id="M_f1p__91__c__93__" name="D-Fructose 1-phosphate" compartment="c" hasOnlySubstanceUnits="false" boundaryCondition="false" constant="false" fbc:chemicalFormula="C6H11O9P"/>
      <species metaid="M_f26bp__91__c__93__" id="M_f26bp__91__c__93__" name="D-Fructose 2,6-bisphosphate" compartment="c" hasOnlySubstanceUnits="false" boundaryCondition="false" constant="false" fbc:chemicalFormula="C6H10O12P2"/>
      <species metaid="M_f6p__91__c__93__" id="M_f6p__91__c__93__" name="D-Fructose 6-phosphate" compartment="c" hasOnlySubstanceUnits="false" boundaryCondition="false" constant="false" fbc:chemicalFormula="C6H11O9P"/>
      <species metaid="M_fad__91__c__93__" id="M_fad__91__c__93__" name="Flavin adenine dinucleotide oxidized" compartment="c" hasOnlySubstanceUnits="false" boundaryCondition="false" constant="false" fbc:chemicalFormula="C27H31N9O15P2"/>
      <species metaid="M_fad__91__m__93__" id="M_fad__91__m__93__" name="Flavin adenine dinucleotide oxidized" compartment="m" hasOnlySubstanceUnits="false" boundaryCondition="false" constant="false" fbc:chemicalFormula="C27H31N9O15P2"/>
      <species metaid="M_fad__91__r__93__" id="M_fad__91__r__93__" name="Flavin adenine dinucleotide oxidized" compartment="r" hasOnlySubstanceUnits="false" boundaryCondition="false" constant="false" fbc:chemicalFormula="C27H31N9O15P2"/>
      <species metaid="M_fad__91__x__93__" id="M_fad__91__x__93__" name="Flavin adenine dinucleotide oxidized" compartment="x" hasOnlySubstanceUnits="false" boundaryCondition="false" constant="false" fbc:chemicalFormula="C27H31N9O15P2"/>
      <species metaid="M_fadh2__91__c__93__" id="M_fadh2__91__c__93__" name="Flavin adenine dinucleotide reduced" compartment="c" hasOnlySubstanceUnits="false" boundaryCondition="false" constant="false" fbc:chemicalFormula="C27H33N9O15P2"/>
      <species metaid="M_fadh2__91__m__93__" id="M_fadh2__91__m__93__" name="Flavin adenine dinucleotide reduced" compartment="m" hasOnlySubstanceUnits="false" boundaryCondition="false" constant="false" fbc:chemicalFormula="C27H33N9O15P2"/>
      <species metaid="M_fadh2__91__r__93__" id="M_fadh2__91__r__93__" name="Flavin adenine dinucleotide reduced" compartment="r" hasOnlySubstanceUnits="false" boundaryCondition="false" constant="false" fbc:chemicalFormula="C27H33N9O15P2"/>
      <species metaid="M_fadh2__91__x__93__" id="M_fadh2__91__x__93__" name="Flavin adenine dinucleotide reduced" compartment="x" hasOnlySubstanceUnits="false" boundaryCondition="false" constant="false" fbc:chemicalFormula="C27H33N9O15P2"/>
      <species metaid="M_fald__91__c__93__" id="M_fald__91__c__93__" name="Formaldehyde" compartment="c" hasOnlySubstanceUnits="false" boundaryCondition="false" constant="false" fbc:chemicalFormula="CH2O"/>
      <species metaid="M_fald__91__m__93__" id="M_fald__91__m__93__" name="Formaldehyde" compartment="m" hasOnlySubstanceUnits="false" boundaryCondition="false" constant="false" fbc:chemicalFormula="CH2O"/>
      <species metaid="M_fdp__91__c__93__" id="M_fdp__91__c__93__" name="D-Fructose 1,6-bisphosphate" compartment="c" hasOnlySubstanceUnits="false" boundaryCondition="false" constant="false" fbc:chemicalFormula="C6H10O12P2"/>
      <species metaid="M_fe2__91__c__93__" id="M_fe2__91__c__93__" name="Fe2+" compartment="c" hasOnlySubstanceUnits="false" boundaryCondition="false" constant="false" fbc:chemicalFormula="Fe"/>
      <species metaid="M_fe2__91__e__93__" id="M_fe2__91__e__93__" name="Fe2+" compartment="e" hasOnlySubstanceUnits="false" boundaryCondition="false" constant="false" fbc:chemicalFormula="Fe"/>
      <species metaid="M_fe3__91__e__93__" id="M_fe3__91__e__93__" name="Fe3+" compartment="e" hasOnlySubstanceUnits="false" boundaryCondition="false" constant="false" fbc:chemicalFormula="Fe"/>
      <species metaid="M_fgam__91__c__93__" id="M_fgam__91__c__93__" name="N2-Formyl-N1-(5-phospho-D-ribosyl)glycinamide" compartment="c" hasOnlySubstanceUnits="false" boundaryCondition="false" constant="false" fbc:chemicalFormula="C8H13N2O9P"/>
      <species metaid="M_ficytC__91__m__93__" id="M_ficytC__91__m__93__" name="Ferricytochrome c" compartment="m" hasOnlySubstanceUnits="false" boundaryCondition="false" constant="false" fbc:chemicalFormula="C42H54FeN8O6S2"/>
      <species metaid="M_fmn__91__c__93__" id="M_fmn__91__c__93__" name="FMN" compartment="c" hasOnlySubstanceUnits="false" boundaryCondition="false" constant="false" fbc:chemicalFormula="C17H19N4O9P"/>
      <species metaid="M_focytC__91__m__93__" id="M_focytC__91__m__93__" name="Ferrocytochrome C" compartment="m" hasOnlySubstanceUnits="false" boundaryCondition="false" constant="false" fbc:chemicalFormula="C42H54FeN8O6S2"/>
      <species metaid="M_fol__91__c__93__" id="M_fol__91__c__93__" name="Folate" compartment="c" hasOnlySubstanceUnits="false" boundaryCondition="false" constant="false" fbc:chemicalFormula="C19H18N7O6"/>
      <species metaid="M_fol__91__e__93__" id="M_fol__91__e__93__" name="Folate" compartment="e" hasOnlySubstanceUnits="false" boundaryCondition="false" constant="false" fbc:chemicalFormula="C19H18N7O6"/>
      <species metaid="M_for__91__c__93__" id="M_for__91__c__93__" name="Formate" compartment="c" hasOnlySubstanceUnits="false" boundaryCondition="false" constant="false" fbc:chemicalFormula="CH1O2"/>
      <species metaid="M_for__91__r__93__" id="M_for__91__r__93__" name="Formate" compartment="r" hasOnlySubstanceUnits="false" boundaryCondition="false" constant="false" fbc:chemicalFormula="CH1O2"/>
      <species metaid="M_forglu__91__c__93__" id="M_forglu__91__c__93__" name="N-Formimidoyl-L-glutamate" compartment="c" hasOnlySubstanceUnits="false" boundaryCondition="false" constant="false" fbc:chemicalFormula="C6H8N2O4"/>
      <species metaid="M_fpram__91__c__93__" id="M_fpram__91__c__93__" name="2-(Formamido)-N1-(5-phospho-D-ribosyl)acetamidine" compartment="c" hasOnlySubstanceUnits="false" boundaryCondition="false" constant="false" fbc:chemicalFormula="C8H15N3O8P"/>
      <species metaid="M_fprica__91__c__93__" id="M_fprica__91__c__93__" name="5-Formamido-1-(5-phospho-D-ribosyl)imidazole-4-carboxamide" compartment="c" hasOnlySubstanceUnits="false" boundaryCondition="false" constant="false" fbc:chemicalFormula="C10H13N4O9P"/>
      <species metaid="M_frdp__91__r__93__" id="M_frdp__91__r__93__" name="Farnesyl diphosphate" compartment="r" hasOnlySubstanceUnits="false" boundaryCondition="false" constant="false" fbc:chemicalFormula="C15H25O7P2"/>
      <species metaid="M_fru__91__c__93__" id="M_fru__91__c__93__" name="D-Fructose" compartment="c" hasOnlySubstanceUnits="false" boundaryCondition="false" constant="false" fbc:chemicalFormula="C6H12O6"/>
      <species metaid="M_fru__91__e__93__" id="M_fru__91__e__93__" name="D-Fructose" compartment="e" hasOnlySubstanceUnits="false" boundaryCondition="false" constant="false" fbc:chemicalFormula="C6H12O6"/>
      <species metaid="M_fuc__45____45____45__L__91__e__93__" id="M_fuc__45____45____45__L__91__e__93__" name="L-Fucose" compartment="e" hasOnlySubstanceUnits="false" boundaryCondition="false" constant="false" fbc:chemicalFormula="C6H12O5"/>
      <species metaid="M_fum__91__c__93__" id="M_fum__91__c__93__" name="Fumarate" compartment="c" hasOnlySubstanceUnits="false" boundaryCondition="false" constant="false" fbc:chemicalFormula="C4H2O4"/>
      <species metaid="M_fum__91__m__93__" id="M_fum__91__m__93__" name="Fumarate" compartment="m" hasOnlySubstanceUnits="false" boundaryCondition="false" constant="false" fbc:chemicalFormula="C4H2O4"/>
      <species metaid="M_g1p__91__c__93__" id="M_g1p__91__c__93__" name="D-Glucose 1-phosphate" compartment="c" hasOnlySubstanceUnits="false" boundaryCondition="false" constant="false" fbc:chemicalFormula="C6H11O9P"/>
      <species metaid="M_g3p__91__c__93__" id="M_g3p__91__c__93__" name="Glyceraldehyde 3-phosphate" compartment="c" hasOnlySubstanceUnits="false" boundaryCondition="false" constant="false" fbc:chemicalFormula="C3H5O6P"/>
      <species metaid="M_g3pc__91__c__93__" id="M_g3pc__91__c__93__" name="sn-Glycero-3-phosphocholine" compartment="c" hasOnlySubstanceUnits="false" boundaryCondition="false" constant="false" fbc:chemicalFormula="C8H20NO6P"/>
      <species metaid="M_g6p__91__c__93__" id="M_g6p__91__c__93__" name="D-Glucose 6-phosphate" compartment="c" hasOnlySubstanceUnits="false" boundaryCondition="false" constant="false" fbc:chemicalFormula="C6H11O9P"/>
      <species metaid="M_g6p__91__r__93__" id="M_g6p__91__r__93__" name="D-Glucose 6-phosphate" compartment="r" hasOnlySubstanceUnits="false" boundaryCondition="false" constant="false" fbc:chemicalFormula="C6H11O9P"/>
      <species metaid="M_gal1p__91__c__93__" id="M_gal1p__91__c__93__" name="alpha-D-Galactose 1-phosphate" compartment="c" hasOnlySubstanceUnits="false" boundaryCondition="false" constant="false" fbc:chemicalFormula="C6H11O9P"/>
      <species metaid="M_gal__91__c__93__" id="M_gal__91__c__93__" name="D-Galactose" compartment="c" hasOnlySubstanceUnits="false" boundaryCondition="false" constant="false" fbc:chemicalFormula="C6H12O6"/>
      <species metaid="M_gal__91__e__93__" id="M_gal__91__e__93__" name="D-Galactose" compartment="e" hasOnlySubstanceUnits="false" boundaryCondition="false" constant="false" fbc:chemicalFormula="C6H12O6"/>
      <species metaid="M_gal__91__l__93__" id="M_gal__91__l__93__" name="D-Galactose" compartment="l" hasOnlySubstanceUnits="false" boundaryCondition="false" constant="false" fbc:chemicalFormula="C6H12O6"/>
      <species metaid="M_gam6p__91__c__93__" id="M_gam6p__91__c__93__" name="D-Glucosamine 6-phosphate" compartment="c" hasOnlySubstanceUnits="false" boundaryCondition="false" constant="false" fbc:chemicalFormula="C6H13NO8P"/>
      <species metaid="M_gam__91__c__93__" id="M_gam__91__c__93__" name="D-Glucosamine" compartment="c" hasOnlySubstanceUnits="false" boundaryCondition="false" constant="false" fbc:chemicalFormula="C6H14NO5"/>
      <species metaid="M_gam__91__e__93__" id="M_gam__91__e__93__" name="D-Glucosamine" compartment="e" hasOnlySubstanceUnits="false" boundaryCondition="false" constant="false" fbc:chemicalFormula="C6H14NO5"/>
      <species metaid="M_gar__91__c__93__" id="M_gar__91__c__93__" name="N1-(5-Phospho-D-ribosyl)glycinamide" compartment="c" hasOnlySubstanceUnits="false" boundaryCondition="false" constant="false" fbc:chemicalFormula="C7H14N2O8P"/>
      <species metaid="M_gcald__91__c__93__" id="M_gcald__91__c__93__" name="Glycolaldehyde" compartment="c" hasOnlySubstanceUnits="false" boundaryCondition="false" constant="false" fbc:chemicalFormula="C2H4O2"/>
      <species metaid="M_gchola__91__c__93__" id="M_gchola__91__c__93__" name="glycocholate" compartment="c" hasOnlySubstanceUnits="false" boundaryCondition="false" constant="false" fbc:chemicalFormula="C26H43NO6"/>
      <species metaid="M_gchola__91__e__93__" id="M_gchola__91__e__93__" name="glycocholate" compartment="e" hasOnlySubstanceUnits="false" boundaryCondition="false" constant="false" fbc:chemicalFormula="C26H43NO6"/>
      <species metaid="M_gchola__91__x__93__" id="M_gchola__91__x__93__" name="glycocholate" compartment="x" hasOnlySubstanceUnits="false" boundaryCondition="false" constant="false" fbc:chemicalFormula="C26H43NO6"/>
      <species metaid="M_gdp__91__c__93__" id="M_gdp__91__c__93__" name="GDP" compartment="c" hasOnlySubstanceUnits="false" boundaryCondition="false" constant="false" fbc:chemicalFormula="C10H12N5O11P2"/>
      <species metaid="M_gdp__91__e__93__" id="M_gdp__91__e__93__" name="GDP" compartment="e" hasOnlySubstanceUnits="false" boundaryCondition="false" constant="false" fbc:chemicalFormula="C10H12N5O11P2"/>
      <species metaid="M_gdp__91__m__93__" id="M_gdp__91__m__93__" name="GDP" compartment="m" hasOnlySubstanceUnits="false" boundaryCondition="false" constant="false" fbc:chemicalFormula="C10H12N5O11P2"/>
      <species metaid="M_gdp__91__n__93__" id="M_gdp__91__n__93__" name="GDP" compartment="n" hasOnlySubstanceUnits="false" boundaryCondition="false" constant="false" fbc:chemicalFormula="C10H12N5O11P2"/>
      <species metaid="M_ggn__91__c__93__" id="M_ggn__91__c__93__" name="primed glycogenin (glycogenin-8[1,4-Glc])" compartment="c" hasOnlySubstanceUnits="false" boundaryCondition="false" constant="false" fbc:chemicalFormula="C48H81O41X"/>
      <species metaid="M_glc__45____45____45__D__91__c__93__" id="M_glc__45____45____45__D__91__c__93__" name="D-Glucose" compartment="c" hasOnlySubstanceUnits="false" boundaryCondition="false" constant="false" fbc:chemicalFormula="C6H12O6"/>
      <species metaid="M_glc__45____45____45__D__91__e__93__" id="M_glc__45____45____45__D__91__e__93__" name="D-Glucose" compartment="e" hasOnlySubstanceUnits="false" boundaryCondition="false" constant="false" fbc:chemicalFormula="C6H12O6"/>
      <species metaid="M_glc__45____45____45__D__91__r__93__" id="M_glc__45____45____45__D__91__r__93__" name="D-Glucose" compartment="r" hasOnlySubstanceUnits="false" boundaryCondition="false" constant="false" fbc:chemicalFormula="C6H12O6"/>
      <species metaid="M_glcur__91__c__93__" id="M_glcur__91__c__93__" name="D-Glucuronate" compartment="c" hasOnlySubstanceUnits="false" boundaryCondition="false" constant="false" fbc:chemicalFormula="C6H9O7"/>
      <species metaid="M_glcur__91__l__93__" id="M_glcur__91__l__93__" name="D-Glucuronate" compartment="l" hasOnlySubstanceUnits="false" boundaryCondition="false" constant="false" fbc:chemicalFormula="C6H9O7"/>
      <species metaid="M_glcur__91__r__93__" id="M_glcur__91__r__93__" name="D-Glucuronate" compartment="r" hasOnlySubstanceUnits="false" boundaryCondition="false" constant="false" fbc:chemicalFormula="C6H9O7"/>
      <species metaid="M_gln__45____45____45__L__91__c__93__" id="M_gln__45____45____45__L__91__c__93__" name="L-Glutamine" compartment="c" hasOnlySubstanceUnits="false" boundaryCondition="false" constant="false" fbc:chemicalFormula="C5H10N2O3"/>
      <species metaid="M_gln__45____45____45__L__91__e__93__" id="M_gln__45____45____45__L__91__e__93__" name="L-Glutamine" compartment="e" hasOnlySubstanceUnits="false" boundaryCondition="false" constant="false" fbc:chemicalFormula="C5H10N2O3"/>
      <species metaid="M_gln__45____45____45__L__91__m__93__" id="M_gln__45____45____45__L__91__m__93__" name="L-Glutamine" compartment="m" hasOnlySubstanceUnits="false" boundaryCondition="false" constant="false" fbc:chemicalFormula="C5H10N2O3"/>
      <species metaid="M_glu5p__91__m__93__" id="M_glu5p__91__m__93__" name="L-Glutamate 5-phosphate" compartment="m" hasOnlySubstanceUnits="false" boundaryCondition="false" constant="false" fbc:chemicalFormula="C5H8NO7P"/>
      <species metaid="M_glu5sa__91__m__93__" id="M_glu5sa__91__m__93__" name="L-Glutamate 5-semialdehyde" compartment="m" hasOnlySubstanceUnits="false" boundaryCondition="false" constant="false" fbc:chemicalFormula="C5H9NO3"/>
      <species metaid="M_glu__45____45____45__L__91__c__93__" id="M_glu__45____45____45__L__91__c__93__" name="L-Glutamate" compartment="c" hasOnlySubstanceUnits="false" boundaryCondition="false" constant="false" fbc:chemicalFormula="C5H8NO4"/>
      <species metaid="M_glu__45____45____45__L__91__e__93__" id="M_glu__45____45____45__L__91__e__93__" name="L-Glutamate" compartment="e" hasOnlySubstanceUnits="false" boundaryCondition="false" constant="false" fbc:chemicalFormula="C5H8NO4"/>
      <species metaid="M_glu__45____45____45__L__91__l__93__" id="M_glu__45____45____45__L__91__l__93__" name="L-Glutamate" compartment="l" hasOnlySubstanceUnits="false" boundaryCondition="false" constant="false" fbc:chemicalFormula="C5H8NO4"/>
      <species metaid="M_glu__45____45____45__L__91__m__93__" id="M_glu__45____45____45__L__91__m__93__" name="L-Glutamate" compartment="m" hasOnlySubstanceUnits="false" boundaryCondition="false" constant="false" fbc:chemicalFormula="C5H8NO4"/>
      <species metaid="M_glu__45____45____45__L__91__r__93__" id="M_glu__45____45____45__L__91__r__93__" name="L-Glutamate" compartment="r" hasOnlySubstanceUnits="false" boundaryCondition="false" constant="false" fbc:chemicalFormula="C5H8NO4"/>
      <species metaid="M_gluala__91__e__93__" id="M_gluala__91__e__93__" name="5-L-Glutamyl-L-alanine" compartment="e" hasOnlySubstanceUnits="false" boundaryCondition="false" constant="false" fbc:chemicalFormula="C8H13N2O5"/>
      <species metaid="M_glucys__91__c__93__" id="M_glucys__91__c__93__" name="gamma-L-Glutamyl-L-cysteine" compartment="c" hasOnlySubstanceUnits="false" boundaryCondition="false" constant="false" fbc:chemicalFormula="C8H13N2O5S"/>
      <species metaid="M_gluside__45__hs__91__c__93__" id="M_gluside__45__hs__91__c__93__" name="glucocerebroside (homo sapiens)" compartment="c" hasOnlySubstanceUnits="false" boundaryCondition="false" constant="false" fbc:chemicalFormula="C24H46NO7FULLRCO"/>
      <species metaid="M_gluside__45__hs__91__r__93__" id="M_gluside__45__hs__91__r__93__" name="glucocerebroside (homo sapiens)" compartment="r" hasOnlySubstanceUnits="false" boundaryCondition="false" constant="false" fbc:chemicalFormula="C24H46NO7FULLRCO"/>
      <species metaid="M_glutcoa__91__m__93__" id="M_glutcoa__91__m__93__" name="Glutaryl-CoA" compartment="m" hasOnlySubstanceUnits="false" boundaryCondition="false" constant="false" fbc:chemicalFormula="C26H37N7O19P3S"/>
      <species metaid="M_glx__91__c__93__" id="M_glx__91__c__93__" name="Glyoxylate" compartment="c" hasOnlySubstanceUnits="false" boundaryCondition="false" constant="false" fbc:chemicalFormula="C2H1O3"/>
      <species metaid="M_glx__91__x__93__" id="M_glx__91__x__93__" name="Glyoxylate" compartment="x" hasOnlySubstanceUnits="false" boundaryCondition="false" constant="false" fbc:chemicalFormula="C2H1O3"/>
      <species metaid="M_gly__91__c__93__" id="M_gly__91__c__93__" name="Glycine" compartment="c" hasOnlySubstanceUnits="false" boundaryCondition="false" constant="false" fbc:chemicalFormula="C2H5NO2"/>
      <species metaid="M_gly__91__e__93__" id="M_gly__91__e__93__" name="Glycine" compartment="e" hasOnlySubstanceUnits="false" boundaryCondition="false" constant="false" fbc:chemicalFormula="C2H5NO2"/>
      <species metaid="M_gly__91__m__93__" id="M_gly__91__m__93__" name="Glycine" compartment="m" hasOnlySubstanceUnits="false" boundaryCondition="false" constant="false" fbc:chemicalFormula="C2H5NO2"/>
      <species metaid="M_gly__91__x__93__" id="M_gly__91__x__93__" name="Glycine" compartment="x" hasOnlySubstanceUnits="false" boundaryCondition="false" constant="false" fbc:chemicalFormula="C2H5NO2"/>
      <species metaid="M_glyald__91__c__93__" id="M_glyald__91__c__93__" name="D-Glyceraldehyde" compartment="c" hasOnlySubstanceUnits="false" boundaryCondition="false" constant="false" fbc:chemicalFormula="C3H6O3"/>
      <species metaid="M_glyb__91__c__93__" id="M_glyb__91__c__93__" name="Glycine betaine" compartment="c" hasOnlySubstanceUnits="false" boundaryCondition="false" constant="false" fbc:chemicalFormula="C5H11NO2"/>
      <species metaid="M_glyb__91__e__93__" id="M_glyb__91__e__93__" name="Glycine betaine" compartment="e" hasOnlySubstanceUnits="false" boundaryCondition="false" constant="false" fbc:chemicalFormula="C5H11NO2"/>
      <species metaid="M_glyb__91__m__93__" id="M_glyb__91__m__93__" name="Glycine betaine" compartment="m" hasOnlySubstanceUnits="false" boundaryCondition="false" constant="false" fbc:chemicalFormula="C5H11NO2"/>
      <species metaid="M_glyc3p__91__c__93__" id="M_glyc3p__91__c__93__" name="Glycerol 3-phosphate" compartment="c" hasOnlySubstanceUnits="false" boundaryCondition="false" constant="false" fbc:chemicalFormula="C3H7O6P"/>
      <species metaid="M_glyc__45____45____45__R__91__c__93__" id="M_glyc__45____45____45__R__91__c__93__" name="(R)-Glycerate" compartment="c" hasOnlySubstanceUnits="false" boundaryCondition="false" constant="false" fbc:chemicalFormula="C3H5O4"/>
      <species metaid="M_glyc__45____45____45__S__91__c__93__" id="M_glyc__45____45____45__S__91__c__93__" name="(S)-Glycerate" compartment="c" hasOnlySubstanceUnits="false" boundaryCondition="false" constant="false" fbc:chemicalFormula="C3H5O4"/>
      <species metaid="M_glyc__45____45____45__S__91__e__93__" id="M_glyc__45____45____45__S__91__e__93__" name="(S)-Glycerate" compartment="e" hasOnlySubstanceUnits="false" boundaryCondition="false" constant="false" fbc:chemicalFormula="C3H5O4"/>
      <species metaid="M_glyc__91__c__93__" id="M_glyc__91__c__93__" name="Glycerol" compartment="c" hasOnlySubstanceUnits="false" boundaryCondition="false" constant="false" fbc:chemicalFormula="C3H8O3"/>
      <species metaid="M_glyc__91__e__93__" id="M_glyc__91__e__93__" name="Glycerol" compartment="e" hasOnlySubstanceUnits="false" boundaryCondition="false" constant="false" fbc:chemicalFormula="C3H8O3"/>
      <species metaid="M_glyclt__91__c__93__" id="M_glyclt__91__c__93__" name="Glycolate" compartment="c" hasOnlySubstanceUnits="false" boundaryCondition="false" constant="false" fbc:chemicalFormula="C2H3O3"/>
      <species metaid="M_glyclt__91__x__93__" id="M_glyclt__91__x__93__" name="Glycolate" compartment="x" hasOnlySubstanceUnits="false" boundaryCondition="false" constant="false" fbc:chemicalFormula="C2H3O3"/>
      <species metaid="M_glygn1__91__c__93__" id="M_glygn1__91__c__93__" name="glycogen, structure 1 (glycogenin-11[1,4-Glc])" compartment="c" hasOnlySubstanceUnits="false" boundaryCondition="false" constant="false" fbc:chemicalFormula="C66H111O56X"/>
      <species metaid="M_glygn2__91__c__93__" id="M_glygn2__91__c__93__" name="glycogen, structure 2 (glycogenin-1,6-{7[1,4-Glc], 4[1,4-Glc]})" compartment="c" hasOnlySubstanceUnits="false" boundaryCondition="false" constant="false" fbc:chemicalFormula="C66H111O56X"/>
      <species metaid="M_glygn2__91__e__93__" id="M_glygn2__91__e__93__" name="glycogen, structure 2 (glycogenin-1,6-{7[1,4-Glc], 4[1,4-Glc]})" compartment="e" hasOnlySubstanceUnits="false" boundaryCondition="false" constant="false" fbc:chemicalFormula="C66H111O56X"/>
      <species metaid="M_glygn3__91__c__93__" id="M_glygn3__91__c__93__" name="glycogen, structure 3 (glycogenin-7[1,4-Glc])" compartment="c" hasOnlySubstanceUnits="false" boundaryCondition="false" constant="false" fbc:chemicalFormula="C42H71O36X"/>
      <species metaid="M_glygn4__91__e__93__" id="M_glygn4__91__e__93__" name="glycogen, structure 4 (glycogenin-1,6-{2[1,4-Glc], [1,4-Glc]})" compartment="e" hasOnlySubstanceUnits="false" boundaryCondition="false" constant="false" fbc:chemicalFormula="C18H31O16X"/>
      <species metaid="M_gmp__91__c__93__" id="M_gmp__91__c__93__" name="GMP" compartment="c" hasOnlySubstanceUnits="false" boundaryCondition="false" constant="false" fbc:chemicalFormula="C10H12N5O8P"/>
      <species metaid="M_gmp__91__e__93__" id="M_gmp__91__e__93__" name="GMP" compartment="e" hasOnlySubstanceUnits="false" boundaryCondition="false" constant="false" fbc:chemicalFormula="C10H12N5O8P"/>
      <species metaid="M_gsn__91__c__93__" id="M_gsn__91__c__93__" name="Guanosine" compartment="c" hasOnlySubstanceUnits="false" boundaryCondition="false" constant="false" fbc:chemicalFormula="C10H13N5O5"/>
      <species metaid="M_gsn__91__e__93__" id="M_gsn__91__e__93__" name="Guanosine" compartment="e" hasOnlySubstanceUnits="false" boundaryCondition="false" constant="false" fbc:chemicalFormula="C10H13N5O5"/>
      <species metaid="M_gthox__91__c__93__" id="M_gthox__91__c__93__" name="Oxidized glutathione" compartment="c" hasOnlySubstanceUnits="false" boundaryCondition="false" constant="false" fbc:chemicalFormula="C20H30N6O12S2"/>
      <species metaid="M_gthox__91__e__93__" id="M_gthox__91__e__93__" name="Oxidized glutathione" compartment="e" hasOnlySubstanceUnits="false" boundaryCondition="false" constant="false" fbc:chemicalFormula="C20H30N6O12S2"/>
      <species metaid="M_gthox__91__m__93__" id="M_gthox__91__m__93__" name="Oxidized glutathione" compartment="m" hasOnlySubstanceUnits="false" boundaryCondition="false" constant="false" fbc:chemicalFormula="C20H30N6O12S2"/>
      <species metaid="M_gthrd__91__c__93__" id="M_gthrd__91__c__93__" name="Reduced glutathione" compartment="c" hasOnlySubstanceUnits="false" boundaryCondition="false" constant="false" fbc:chemicalFormula="C10H16N3O6S"/>
      <species metaid="M_gthrd__91__e__93__" id="M_gthrd__91__e__93__" name="Reduced glutathione" compartment="e" hasOnlySubstanceUnits="false" boundaryCondition="false" constant="false" fbc:chemicalFormula="C10H16N3O6S"/>
      <species metaid="M_gthrd__91__m__93__" id="M_gthrd__91__m__93__" name="Reduced glutathione" compartment="m" hasOnlySubstanceUnits="false" boundaryCondition="false" constant="false" fbc:chemicalFormula="C10H16N3O6S"/>
      <species metaid="M_gthrd__91__r__93__" id="M_gthrd__91__r__93__" name="Reduced glutathione" compartment="r" hasOnlySubstanceUnits="false" boundaryCondition="false" constant="false" fbc:chemicalFormula="C10H16N3O6S"/>
      <species metaid="M_gtp__91__c__93__" id="M_gtp__91__c__93__" name="GTP" compartment="c" hasOnlySubstanceUnits="false" boundaryCondition="false" constant="false" fbc:chemicalFormula="C10H12N5O14P3"/>
      <species metaid="M_gtp__91__e__93__" id="M_gtp__91__e__93__" name="GTP" compartment="e" hasOnlySubstanceUnits="false" boundaryCondition="false" constant="false" fbc:chemicalFormula="C10H12N5O14P3"/>
      <species metaid="M_gtp__91__m__93__" id="M_gtp__91__m__93__" name="GTP" compartment="m" hasOnlySubstanceUnits="false" boundaryCondition="false" constant="false" fbc:chemicalFormula="C10H12N5O14P3"/>
      <species metaid="M_gtp__91__n__93__" id="M_gtp__91__n__93__" name="GTP" compartment="n" hasOnlySubstanceUnits="false" boundaryCondition="false" constant="false" fbc:chemicalFormula="C10H12N5O14P3"/>
      <species metaid="M_gua__91__c__93__" id="M_gua__91__c__93__" name="Guanine" compartment="c" hasOnlySubstanceUnits="false" boundaryCondition="false" constant="false" fbc:chemicalFormula="C5H5N5O"/>
      <species metaid="M_gudac__91__c__93__" id="M_gudac__91__c__93__" name="Guanidinoacetate" compartment="c" hasOnlySubstanceUnits="false" boundaryCondition="false" constant="false" fbc:chemicalFormula="C3H7N3O2"/>
      <species metaid="M_guln__91__c__93__" id="M_guln__91__c__93__" name="L-Gulonate" compartment="c" hasOnlySubstanceUnits="false" boundaryCondition="false" constant="false" fbc:chemicalFormula="C6H11O7"/>
      <species metaid="M_guln__91__r__93__" id="M_guln__91__r__93__" name="L-Gulonate" compartment="r" hasOnlySubstanceUnits="false" boundaryCondition="false" constant="false" fbc:chemicalFormula="C6H11O7"/>
      <species metaid="M_h2co3__91__c__93__" id="M_h2co3__91__c__93__" name="carbonic acid" compartment="c" hasOnlySubstanceUnits="false" boundaryCondition="false" constant="false" fbc:chemicalFormula="H2CO3"/>
      <species metaid="M_h2co3__91__m__93__" id="M_h2co3__91__m__93__" name="carbonic acid" compartment="m" hasOnlySubstanceUnits="false" boundaryCondition="false" constant="false" fbc:chemicalFormula="H2CO3"/>
      <species metaid="M_h2o2__91__c__93__" id="M_h2o2__91__c__93__" name="Hydrogen peroxide" compartment="c" hasOnlySubstanceUnits="false" boundaryCondition="false" constant="false" fbc:chemicalFormula="H2O2"/>
      <species metaid="M_h2o2__91__e__93__" id="M_h2o2__91__e__93__" name="Hydrogen peroxide" compartment="e" hasOnlySubstanceUnits="false" boundaryCondition="false" constant="false" fbc:chemicalFormula="H2O2"/>
      <species metaid="M_h2o2__91__m__93__" id="M_h2o2__91__m__93__" name="Hydrogen peroxide" compartment="m" hasOnlySubstanceUnits="false" boundaryCondition="false" constant="false" fbc:chemicalFormula="H2O2"/>
      <species metaid="M_h2o2__91__n__93__" id="M_h2o2__91__n__93__" name="Hydrogen peroxide" compartment="n" hasOnlySubstanceUnits="false" boundaryCondition="false" constant="false" fbc:chemicalFormula="H2O2"/>
      <species metaid="M_h2o2__91__x__93__" id="M_h2o2__91__x__93__" name="Hydrogen peroxide" compartment="x" hasOnlySubstanceUnits="false" boundaryCondition="false" constant="false" fbc:chemicalFormula="H2O2"/>
      <species metaid="M_h2o__91__c__93__" id="M_h2o__91__c__93__" name="H2O" compartment="c" hasOnlySubstanceUnits="false" boundaryCondition="false" constant="false" fbc:chemicalFormula="H2O"/>
      <species metaid="M_h2o__91__e__93__" id="M_h2o__91__e__93__" name="H2O" compartment="e" hasOnlySubstanceUnits="false" boundaryCondition="false" constant="false" fbc:chemicalFormula="H2O"/>
      <species metaid="M_h2o__91__l__93__" id="M_h2o__91__l__93__" name="H2O" compartment="l" hasOnlySubstanceUnits="false" boundaryCondition="false" constant="false" fbc:chemicalFormula="H2O"/>
      <species metaid="M_h2o__91__m__93__" id="M_h2o__91__m__93__" name="H2O" compartment="m" hasOnlySubstanceUnits="false" boundaryCondition="false" constant="false" fbc:chemicalFormula="H2O"/>
      <species metaid="M_h2o__91__n__93__" id="M_h2o__91__n__93__" name="H2O" compartment="n" hasOnlySubstanceUnits="false" boundaryCondition="false" constant="false" fbc:chemicalFormula="H2O"/>
      <species metaid="M_h2o__91__r__93__" id="M_h2o__91__r__93__" name="H2O" compartment="r" hasOnlySubstanceUnits="false" boundaryCondition="false" constant="false" fbc:chemicalFormula="H2O"/>
      <species metaid="M_h2o__91__x__93__" id="M_h2o__91__x__93__" name="H2O" compartment="x" hasOnlySubstanceUnits="false" boundaryCondition="false" constant="false" fbc:chemicalFormula="H2O"/>
      <species metaid="M_hLkynr__91__c__93__" id="M_hLkynr__91__c__93__" name="3-Hydroxy-L-kynurenine" compartment="c" hasOnlySubstanceUnits="false" boundaryCondition="false" constant="false" fbc:chemicalFormula="C10H12N2O4"/>
      <species metaid="M_h__91__c__93__" id="M_h__91__c__93__" name="H+" compartment="c" hasOnlySubstanceUnits="false" boundaryCondition="false" constant="false" fbc:chemicalFormula="H"/>
      <species metaid="M_h__91__e__93__" id="M_h__91__e__93__" name="H+" compartment="e" hasOnlySubstanceUnits="false" boundaryCondition="false" constant="false" fbc:chemicalFormula="H"/>
      <species metaid="M_h__91__l__93__" id="M_h__91__l__93__" name="H+" compartment="l" hasOnlySubstanceUnits="false" boundaryCondition="false" constant="false" fbc:chemicalFormula="H"/>
      <species metaid="M_h__91__m__93__" id="M_h__91__m__93__" name="H+" compartment="m" hasOnlySubstanceUnits="false" boundaryCondition="false" constant="false" fbc:chemicalFormula="H"/>
      <species metaid="M_h__91__n__93__" id="M_h__91__n__93__" name="H+" compartment="n" hasOnlySubstanceUnits="false" boundaryCondition="false" constant="false" fbc:chemicalFormula="H"/>
      <species metaid="M_h__91__r__93__" id="M_h__91__r__93__" name="H+" compartment="r" hasOnlySubstanceUnits="false" boundaryCondition="false" constant="false" fbc:chemicalFormula="H"/>
      <species metaid="M_h__91__x__93__" id="M_h__91__x__93__" name="H+" compartment="x" hasOnlySubstanceUnits="false" boundaryCondition="false" constant="false" fbc:chemicalFormula="H"/>
      <species metaid="M_ha__45__deg1__91__l__93__" id="M_ha__45__deg1__91__l__93__" name="hyaluronan degradation product 1" compartment="l" hasOnlySubstanceUnits="false" boundaryCondition="false" constant="false" fbc:chemicalFormula="C22H33N2O16"/>
      <species metaid="M_ha__91__e__93__" id="M_ha__91__e__93__" name="hyaluronan" compartment="e" hasOnlySubstanceUnits="false" boundaryCondition="false" constant="false" fbc:chemicalFormula="C28H40N2O22"/>
      <species metaid="M_ha__91__l__93__" id="M_ha__91__l__93__" name="hyaluronan" compartment="l" hasOnlySubstanceUnits="false" boundaryCondition="false" constant="false" fbc:chemicalFormula="C28H40N2O22"/>
      <species metaid="M_ha__45__pre1__91__e__93__" id="M_ha__45__pre1__91__e__93__" name="hyaluronan biosynthesis, precursor 1" compartment="e" hasOnlySubstanceUnits="false" boundaryCondition="false" constant="false" fbc:chemicalFormula="C14H20NO11"/>
      <species metaid="M_ha__45__pre1__91__l__93__" id="M_ha__45__pre1__91__l__93__" name="hyaluronan biosynthesis, precursor 1" compartment="l" hasOnlySubstanceUnits="false" boundaryCondition="false" constant="false" fbc:chemicalFormula="C14H20NO11"/>
      <species metaid="M_hco3__91__c__93__" id="M_hco3__91__c__93__" name="Bicarbonate" compartment="c" hasOnlySubstanceUnits="false" boundaryCondition="false" constant="false" fbc:chemicalFormula="CHO3"/>
      <species metaid="M_hco3__91__e__93__" id="M_hco3__91__e__93__" name="Bicarbonate" compartment="e" hasOnlySubstanceUnits="false" boundaryCondition="false" constant="false" fbc:chemicalFormula="CHO3"/>
      <species metaid="M_hco3__91__m__93__" id="M_hco3__91__m__93__" name="Bicarbonate" compartment="m" hasOnlySubstanceUnits="false" boundaryCondition="false" constant="false" fbc:chemicalFormula="CHO3"/>
      <species metaid="M_hcoumarin__91__c__93__" id="M_hcoumarin__91__c__93__" name="hydroxy coumarin" compartment="c" hasOnlySubstanceUnits="false" boundaryCondition="false" constant="false" fbc:chemicalFormula="C9H6O3"/>
      <species metaid="M_hcoumarin__91__e__93__" id="M_hcoumarin__91__e__93__" name="hydroxy coumarin" compartment="e" hasOnlySubstanceUnits="false" boundaryCondition="false" constant="false" fbc:chemicalFormula="C9H6O3"/>
      <species metaid="M_hcys__45____45____45__L__91__c__93__" id="M_hcys__45____45____45__L__91__c__93__" name="L-Homocysteine" compartment="c" hasOnlySubstanceUnits="false" boundaryCondition="false" constant="false" fbc:chemicalFormula="C4H9NO2S"/>
      <species metaid="M_hdca__91__c__93__" id="M_hdca__91__c__93__" name="Hexadecanoate (n-C16:0)" compartment="c" hasOnlySubstanceUnits="false" boundaryCondition="false" constant="false" fbc:chemicalFormula="C16H31O2"/>
      <species metaid="M_hdca__91__e__93__" id="M_hdca__91__e__93__" name="Hexadecanoate (n-C16:0)" compartment="e" hasOnlySubstanceUnits="false" boundaryCondition="false" constant="false" fbc:chemicalFormula="C16H31O2"/>
      <species metaid="M_hdca__91__r__93__" id="M_hdca__91__r__93__" name="Hexadecanoate (n-C16:0)" compartment="r" hasOnlySubstanceUnits="false" boundaryCondition="false" constant="false" fbc:chemicalFormula="C16H31O2"/>
      <species metaid="M_hdcea__91__c__93__" id="M_hdcea__91__c__93__" name="Hexadecenoate (n-C16:1)" compartment="c" hasOnlySubstanceUnits="false" boundaryCondition="false" constant="false" fbc:chemicalFormula="C16H29O2"/>
      <species metaid="M_hdcea__91__e__93__" id="M_hdcea__91__e__93__" name="Hexadecenoate (n-C16:1)" compartment="e" hasOnlySubstanceUnits="false" boundaryCondition="false" constant="false" fbc:chemicalFormula="C16H29O2"/>
      <species metaid="M_hdcecrn__91__c__93__" id="M_hdcecrn__91__c__93__" name="Hexadecenoyl carnitine" compartment="c" hasOnlySubstanceUnits="false" boundaryCondition="false" constant="false" fbc:chemicalFormula="C23H43NO4"/>
      <species metaid="M_hdcecrn__91__m__93__" id="M_hdcecrn__91__m__93__" name="Hexadecenoyl carnitine" compartment="m" hasOnlySubstanceUnits="false" boundaryCondition="false" constant="false" fbc:chemicalFormula="C23H43NO4"/>
      <species metaid="M_hdcoa__91__c__93__" id="M_hdcoa__91__c__93__" name="Hexadecenoyl-CoA (n-C16:1CoA)" compartment="c" hasOnlySubstanceUnits="false" boundaryCondition="false" constant="false" fbc:chemicalFormula="C37H60N7O17P3S"/>
      <species metaid="M_hdcoa__91__m__93__" id="M_hdcoa__91__m__93__" name="Hexadecenoyl-CoA (n-C16:1CoA)" compartment="m" hasOnlySubstanceUnits="false" boundaryCondition="false" constant="false" fbc:chemicalFormula="C37H60N7O17P3S"/>
      <species metaid="M_hdd2coa__91__c__93__" id="M_hdd2coa__91__c__93__" name="trans-Hexadec-2-enoyl-CoA" compartment="c" hasOnlySubstanceUnits="false" boundaryCondition="false" constant="false" fbc:chemicalFormula="C37H60N7O17P3S"/>
      <species metaid="M_hdd2coa__91__m__93__" id="M_hdd2coa__91__m__93__" name="trans-Hexadec-2-enoyl-CoA" compartment="m" hasOnlySubstanceUnits="false" boundaryCondition="false" constant="false" fbc:chemicalFormula="C37H60N7O17P3S"/>
      <species metaid="M_hdd2coa__91__x__93__" id="M_hdd2coa__91__x__93__" name="trans-Hexadec-2-enoyl-CoA" compartment="x" hasOnlySubstanceUnits="false" boundaryCondition="false" constant="false" fbc:chemicalFormula="C37H60N7O17P3S"/>
      <species metaid="M_hdd2crn__91__c__93__" id="M_hdd2crn__91__c__93__" name="trans-Hexadec-2-enoyl carnitine" compartment="c" hasOnlySubstanceUnits="false" boundaryCondition="false" constant="false" fbc:chemicalFormula="C23H43NO4"/>
      <species metaid="M_hdd2crn__91__m__93__" id="M_hdd2crn__91__m__93__" name="trans-Hexadec-2-enoyl carnitine" compartment="m" hasOnlySubstanceUnits="false" boundaryCondition="false" constant="false" fbc:chemicalFormula="C23H43NO4"/>
      <species metaid="M_hestratriol__91__c__93__" id="M_hestratriol__91__c__93__" name="4,17 dihydroxy estradiol" compartment="c" hasOnlySubstanceUnits="false" boundaryCondition="false" constant="false" fbc:chemicalFormula="C18H24O3"/>
      <species metaid="M_hestratriol__91__e__93__" id="M_hestratriol__91__e__93__" name="4,17 dihydroxy estradiol" compartment="e" hasOnlySubstanceUnits="false" boundaryCondition="false" constant="false" fbc:chemicalFormula="C18H24O3"/>
      <species metaid="M_hestratriol__91__r__93__" id="M_hestratriol__91__r__93__" name="4,17 dihydroxy estradiol" compartment="r" hasOnlySubstanceUnits="false" boundaryCondition="false" constant="false" fbc:chemicalFormula="C18H24O3"/>
      <species metaid="M_hexc__91__c__93__" id="M_hexc__91__c__93__" name="hexacosanoate (n-C26:0)" compartment="c" hasOnlySubstanceUnits="false" boundaryCondition="false" constant="false" fbc:chemicalFormula="C26H51O2"/>
      <species metaid="M_hexc__91__e__93__" id="M_hexc__91__e__93__" name="hexacosanoate (n-C26:0)" compartment="e" hasOnlySubstanceUnits="false" boundaryCondition="false" constant="false" fbc:chemicalFormula="C26H51O2"/>
      <species metaid="M_hexccoa__91__c__93__" id="M_hexccoa__91__c__93__" name="Hexacosanoyl-CoA (n-C26:0CoA)" compartment="c" hasOnlySubstanceUnits="false" boundaryCondition="false" constant="false" fbc:chemicalFormula="C47H82N7O17P3S"/>
      <species metaid="M_hexccoa__91__x__93__" id="M_hexccoa__91__x__93__" name="Hexacosanoyl-CoA (n-C26:0CoA)" compartment="x" hasOnlySubstanceUnits="false" boundaryCondition="false" constant="false" fbc:chemicalFormula="C47H82N7O17P3S"/>
      <species metaid="M_hgentis__91__c__93__" id="M_hgentis__91__c__93__" name="Homogentisate" compartment="c" hasOnlySubstanceUnits="false" boundaryCondition="false" constant="false" fbc:chemicalFormula="C8H7O4"/>
      <species metaid="M_his__45____45____45__L__91__c__93__" id="M_his__45____45____45__L__91__c__93__" name="L-Histidine" compartment="c" hasOnlySubstanceUnits="false" boundaryCondition="false" constant="false" fbc:chemicalFormula="C6H9N3O2"/>
      <species metaid="M_his__45____45____45__L__91__e__93__" id="M_his__45____45____45__L__91__e__93__" name="L-Histidine" compartment="e" hasOnlySubstanceUnits="false" boundaryCondition="false" constant="false" fbc:chemicalFormula="C6H9N3O2"/>
      <species metaid="M_hista__91__c__93__" id="M_hista__91__c__93__" name="Histamine" compartment="c" hasOnlySubstanceUnits="false" boundaryCondition="false" constant="false" fbc:chemicalFormula="C5H10N3"/>
      <species metaid="M_hista__91__e__93__" id="M_hista__91__e__93__" name="Histamine" compartment="e" hasOnlySubstanceUnits="false" boundaryCondition="false" constant="false" fbc:chemicalFormula="C5H10N3"/>
      <species metaid="M_hmbil__91__c__93__" id="M_hmbil__91__c__93__" name="Hydroxymethylbilane" compartment="c" hasOnlySubstanceUnits="false" boundaryCondition="false" constant="false" fbc:chemicalFormula="C40H38N4O17"/>
      <species metaid="M_hmgcoa__91__c__93__" id="M_hmgcoa__91__c__93__" name="Hydroxymethylglutaryl-CoA" compartment="c" hasOnlySubstanceUnits="false" boundaryCondition="false" constant="false" fbc:chemicalFormula="C27H39N7O20P3S"/>
      <species metaid="M_hmgcoa__91__m__93__" id="M_hmgcoa__91__m__93__" name="Hydroxymethylglutaryl-CoA" compartment="m" hasOnlySubstanceUnits="false" boundaryCondition="false" constant="false" fbc:chemicalFormula="C27H39N7O20P3S"/>
      <species metaid="M_hmgcoa__91__x__93__" id="M_hmgcoa__91__x__93__" name="Hydroxymethylglutaryl-CoA" compartment="x" hasOnlySubstanceUnits="false" boundaryCondition="false" constant="false" fbc:chemicalFormula="C27H39N7O20P3S"/>
      <species metaid="M_hpdca__91__c__93__" id="M_hpdca__91__c__93__" name="heptadecanoate" compartment="c" hasOnlySubstanceUnits="false" boundaryCondition="false" constant="false" fbc:chemicalFormula="C17H33O2"/>
      <species metaid="M_hpdca__91__e__93__" id="M_hpdca__91__e__93__" name="heptadecanoate" compartment="e" hasOnlySubstanceUnits="false" boundaryCondition="false" constant="false" fbc:chemicalFormula="C17H33O2"/>
      <species metaid="M_hpdcacoa__91__c__93__" id="M_hpdcacoa__91__c__93__" name="heptadecanoyl coa" compartment="c" hasOnlySubstanceUnits="false" boundaryCondition="false" constant="false" fbc:chemicalFormula="C38H64N7O17P3S"/>
      <species metaid="M_hpdcacoa__91__m__93__" id="M_hpdcacoa__91__m__93__" name="heptadecanoyl coa" compartment="m" hasOnlySubstanceUnits="false" boundaryCondition="false" constant="false" fbc:chemicalFormula="C38H64N7O17P3S"/>
      <species metaid="M_hpdcacrn__91__c__93__" id="M_hpdcacrn__91__c__93__" name="heptadecanoyl carnitine" compartment="c" hasOnlySubstanceUnits="false" boundaryCondition="false" constant="false" fbc:chemicalFormula="C24H47NO4"/>
      <species metaid="M_hpdcacrn__91__m__93__" id="M_hpdcacrn__91__m__93__" name="heptadecanoyl carnitine" compartment="m" hasOnlySubstanceUnits="false" boundaryCondition="false" constant="false" fbc:chemicalFormula="C24H47NO4"/>
      <species metaid="M_hpyr__91__c__93__" id="M_hpyr__91__c__93__" name="Hydroxypyruvate" compartment="c" hasOnlySubstanceUnits="false" boundaryCondition="false" constant="false" fbc:chemicalFormula="C3H3O4"/>
      <species metaid="M_hpyr__91__x__93__" id="M_hpyr__91__x__93__" name="Hydroxypyruvate" compartment="x" hasOnlySubstanceUnits="false" boundaryCondition="false" constant="false" fbc:chemicalFormula="C3H3O4"/>
      <species metaid="M_htaxol__91__c__93__" id="M_htaxol__91__c__93__" name="hydroxylated taxol" compartment="c" hasOnlySubstanceUnits="false" boundaryCondition="false" constant="false" fbc:chemicalFormula="C47H31NO15"/>
      <species metaid="M_htaxol__91__e__93__" id="M_htaxol__91__e__93__" name="hydroxylated taxol" compartment="e" hasOnlySubstanceUnits="false" boundaryCondition="false" constant="false" fbc:chemicalFormula="C47H31NO15"/>
      <species metaid="M_hxan__91__c__93__" id="M_hxan__91__c__93__" name="Hypoxanthine" compartment="c" hasOnlySubstanceUnits="false" boundaryCondition="false" constant="false" fbc:chemicalFormula="C5H4N4O"/>
      <species metaid="M_hxan__91__x__93__" id="M_hxan__91__x__93__" name="Hypoxanthine" compartment="x" hasOnlySubstanceUnits="false" boundaryCondition="false" constant="false" fbc:chemicalFormula="C5H4N4O"/>
      <species metaid="M_hyptaur__91__c__93__" id="M_hyptaur__91__c__93__" name="Hypotaurine" compartment="c" hasOnlySubstanceUnits="false" boundaryCondition="false" constant="false" fbc:chemicalFormula="C2H6NO2S"/>
      <species metaid="M_ibcoa__91__m__93__" id="M_ibcoa__91__m__93__" name="Isobutyryl-CoA" compartment="m" hasOnlySubstanceUnits="false" boundaryCondition="false" constant="false" fbc:chemicalFormula="C25H38N7O17P3S"/>
      <species metaid="M_icit__91__c__93__" id="M_icit__91__c__93__" name="Isocitrate" compartment="c" hasOnlySubstanceUnits="false" boundaryCondition="false" constant="false" fbc:chemicalFormula="C6H5O7"/>
      <species metaid="M_icit__91__m__93__" id="M_icit__91__m__93__" name="Isocitrate" compartment="m" hasOnlySubstanceUnits="false" boundaryCondition="false" constant="false" fbc:chemicalFormula="C6H5O7"/>
      <species metaid="M_idp__91__c__93__" id="M_idp__91__c__93__" name="IDP" compartment="c" hasOnlySubstanceUnits="false" boundaryCondition="false" constant="false" fbc:chemicalFormula="C10H11N4O11P2"/>
      <species metaid="M_idp__91__e__93__" id="M_idp__91__e__93__" name="IDP" compartment="e" hasOnlySubstanceUnits="false" boundaryCondition="false" constant="false" fbc:chemicalFormula="C10H11N4O11P2"/>
      <species metaid="M_idp__91__n__93__" id="M_idp__91__n__93__" name="IDP" compartment="n" hasOnlySubstanceUnits="false" boundaryCondition="false" constant="false" fbc:chemicalFormula="C10H11N4O11P2"/>
      <species metaid="M_ile__45____45____45__L__91__c__93__" id="M_ile__45____45____45__L__91__c__93__" name="L-Isoleucine" compartment="c" hasOnlySubstanceUnits="false" boundaryCondition="false" constant="false" fbc:chemicalFormula="C6H13NO2"/>
      <species metaid="M_ile__45____45____45__L__91__e__93__" id="M_ile__45____45____45__L__91__e__93__" name="L-Isoleucine" compartment="e" hasOnlySubstanceUnits="false" boundaryCondition="false" constant="false" fbc:chemicalFormula="C6H13NO2"/>
      <species metaid="M_ile__45____45____45__L__91__m__93__" id="M_ile__45____45____45__L__91__m__93__" name="L-Isoleucine" compartment="m" hasOnlySubstanceUnits="false" boundaryCondition="false" constant="false" fbc:chemicalFormula="C6H13NO2"/>
      <species metaid="M_imp__91__c__93__" id="M_imp__91__c__93__" name="IMP" compartment="c" hasOnlySubstanceUnits="false" boundaryCondition="false" constant="false" fbc:chemicalFormula="C10H11N4O8P"/>
      <species metaid="M_imp__91__e__93__" id="M_imp__91__e__93__" name="IMP" compartment="e" hasOnlySubstanceUnits="false" boundaryCondition="false" constant="false" fbc:chemicalFormula="C10H11N4O8P"/>
      <species metaid="M_inost__91__c__93__" id="M_inost__91__c__93__" name="myo-Inositol" compartment="c" hasOnlySubstanceUnits="false" boundaryCondition="false" constant="false" fbc:chemicalFormula="C6H12O6"/>
      <species metaid="M_inost__91__e__93__" id="M_inost__91__e__93__" name="myo-Inositol" compartment="e" hasOnlySubstanceUnits="false" boundaryCondition="false" constant="false" fbc:chemicalFormula="C6H12O6"/>
      <species metaid="M_ins__91__c__93__" id="M_ins__91__c__93__" name="Inosine" compartment="c" hasOnlySubstanceUnits="false" boundaryCondition="false" constant="false" fbc:chemicalFormula="C10H12N4O5"/>
      <species metaid="M_ins__91__e__93__" id="M_ins__91__e__93__" name="Inosine" compartment="e" hasOnlySubstanceUnits="false" boundaryCondition="false" constant="false" fbc:chemicalFormula="C10H12N4O5"/>
      <species metaid="M_itaccoa__91__m__93__" id="M_itaccoa__91__m__93__" name="Itaconyl-CoA" compartment="m" hasOnlySubstanceUnits="false" boundaryCondition="false" constant="false" fbc:chemicalFormula="C26H35N7O19P3S"/>
      <species metaid="M_itacon__91__m__93__" id="M_itacon__91__m__93__" name="Itaconate" compartment="m" hasOnlySubstanceUnits="false" boundaryCondition="false" constant="false" fbc:chemicalFormula="C5H4O4"/>
      <species metaid="M_itp__91__c__93__" id="M_itp__91__c__93__" name="ITP" compartment="c" hasOnlySubstanceUnits="false" boundaryCondition="false" constant="false" fbc:chemicalFormula="C10H11N4O14P3"/>
      <species metaid="M_itp__91__n__93__" id="M_itp__91__n__93__" name="ITP" compartment="n" hasOnlySubstanceUnits="false" boundaryCondition="false" constant="false" fbc:chemicalFormula="C10H11N4O14P3"/>
      <species metaid="M_ivcoa__91__m__93__" id="M_ivcoa__91__m__93__" name="Isovaleryl-CoA" compartment="m" hasOnlySubstanceUnits="false" boundaryCondition="false" constant="false" fbc:chemicalFormula="C26H40N7O17P3S"/>
      <species metaid="M_k__91__c__93__" id="M_k__91__c__93__" name="potassium" compartment="c" hasOnlySubstanceUnits="false" boundaryCondition="false" constant="false" fbc:chemicalFormula="K"/>
      <species metaid="M_k__91__e__93__" id="M_k__91__e__93__" name="potassium" compartment="e" hasOnlySubstanceUnits="false" boundaryCondition="false" constant="false" fbc:chemicalFormula="K"/>
      <species metaid="M_kdn__91__c__93__" id="M_kdn__91__c__93__" name="2-keto-3-deoxy-D-glycero-D-galactononic acid" compartment="c" hasOnlySubstanceUnits="false" boundaryCondition="false" constant="false" fbc:chemicalFormula="C9H15O9"/>
      <species metaid="M_kdnp__91__c__93__" id="M_kdnp__91__c__93__" name="2-keto-3-deoxy-D-glycero-D-galactononic acid 9-phosphate" compartment="c" hasOnlySubstanceUnits="false" boundaryCondition="false" constant="false" fbc:chemicalFormula="C9H14O12P"/>
      <species metaid="M_l2n2m2mn__91__l__93__" id="M_l2n2m2mn__91__l__93__" name="de-Fuc, reducing GlcNAc removed, de-Sia form of PA6 (w/o peptide linkage)" compartment="l" hasOnlySubstanceUnits="false" boundaryCondition="false" constant="false" fbc:chemicalFormula="C54H91N3O41"/>
      <species metaid="M_lac__45____45____45__D__91__c__93__" id="M_lac__45____45____45__D__91__c__93__" name="D-Lactate" compartment="c" hasOnlySubstanceUnits="false" boundaryCondition="false" constant="false" fbc:chemicalFormula="C3H5O3"/>
      <species metaid="M_lac__45____45____45__D__91__e__93__" id="M_lac__45____45____45__D__91__e__93__" name="D-Lactate" compartment="e" hasOnlySubstanceUnits="false" boundaryCondition="false" constant="false" fbc:chemicalFormula="C3H5O3"/>
      <species metaid="M_lac__45____45____45__L__91__c__93__" id="M_lac__45____45____45__L__91__c__93__" name="L-Lactate" compartment="c" hasOnlySubstanceUnits="false" boundaryCondition="false" constant="false" fbc:chemicalFormula="C3H5O3"/>
      <species metaid="M_lac__45____45____45__L__91__e__93__" id="M_lac__45____45____45__L__91__e__93__" name="L-Lactate" compartment="e" hasOnlySubstanceUnits="false" boundaryCondition="false" constant="false" fbc:chemicalFormula="C3H5O3"/>
      <species metaid="M_lac__45____45____45__L__91__m__93__" id="M_lac__45____45____45__L__91__m__93__" name="L-Lactate" compartment="m" hasOnlySubstanceUnits="false" boundaryCondition="false" constant="false" fbc:chemicalFormula="C3H5O3"/>
      <species metaid="M_lald__45____45____45__D__91__c__93__" id="M_lald__45____45____45__D__91__c__93__" name="D-Lactaldehyde" compartment="c" hasOnlySubstanceUnits="false" boundaryCondition="false" constant="false" fbc:chemicalFormula="C3H6O2"/>
      <species metaid="M_lald__45____45____45__L__91__c__93__" id="M_lald__45____45____45__L__91__c__93__" name="L-Lactaldehyde" compartment="c" hasOnlySubstanceUnits="false" boundaryCondition="false" constant="false" fbc:chemicalFormula="C3H6O2"/>
      <species metaid="M_lanost__91__r__93__" id="M_lanost__91__r__93__" name="Lanosterol" compartment="r" hasOnlySubstanceUnits="false" boundaryCondition="false" constant="false" fbc:chemicalFormula="C30H50O"/>
      <species metaid="M_leu__45____45____45__L__91__c__93__" id="M_leu__45____45____45__L__91__c__93__" name="L-Leucine" compartment="c" hasOnlySubstanceUnits="false" boundaryCondition="false" constant="false" fbc:chemicalFormula="C6H13NO2"/>
      <species metaid="M_leu__45____45____45__L__91__e__93__" id="M_leu__45____45____45__L__91__e__93__" name="L-Leucine" compartment="e" hasOnlySubstanceUnits="false" boundaryCondition="false" constant="false" fbc:chemicalFormula="C6H13NO2"/>
      <species metaid="M_leu__45____45____45__L__91__m__93__" id="M_leu__45____45____45__L__91__m__93__" name="L-Leucine" compartment="m" hasOnlySubstanceUnits="false" boundaryCondition="false" constant="false" fbc:chemicalFormula="C6H13NO2"/>
      <species metaid="M_leuktrA4__91__c__93__" id="M_leuktrA4__91__c__93__" name="Leukotriene A4" compartment="c" hasOnlySubstanceUnits="false" boundaryCondition="false" constant="false" fbc:chemicalFormula="C20H29O3"/>
      <species metaid="M_leuktrA4__91__r__93__" id="M_leuktrA4__91__r__93__" name="Leukotriene A4" compartment="r" hasOnlySubstanceUnits="false" boundaryCondition="false" constant="false" fbc:chemicalFormula="C20H29O3"/>
      <species metaid="M_leuktrC4__91__c__93__" id="M_leuktrC4__91__c__93__" name="Leukotriene C4" compartment="c" hasOnlySubstanceUnits="false" boundaryCondition="false" constant="false" fbc:chemicalFormula="C30H45N3O9S"/>
      <species metaid="M_leuktrC4__91__e__93__" id="M_leuktrC4__91__e__93__" name="Leukotriene C4" compartment="e" hasOnlySubstanceUnits="false" boundaryCondition="false" constant="false" fbc:chemicalFormula="C30H45N3O9S"/>
      <species metaid="M_leuktrC4__91__r__93__" id="M_leuktrC4__91__r__93__" name="Leukotriene C4" compartment="r" hasOnlySubstanceUnits="false" boundaryCondition="false" constant="false" fbc:chemicalFormula="C30H45N3O9S"/>
      <species metaid="M_leuktrD4__91__c__93__" id="M_leuktrD4__91__c__93__" name="Leukotriene D4" compartment="c" hasOnlySubstanceUnits="false" boundaryCondition="false" constant="false" fbc:chemicalFormula="C25H39N2O6S"/>
      <species metaid="M_leuktrD4__91__r__93__" id="M_leuktrD4__91__r__93__" name="Leukotriene D4" compartment="r" hasOnlySubstanceUnits="false" boundaryCondition="false" constant="false" fbc:chemicalFormula="C25H39N2O6S"/>
      <species metaid="M_leuktrE4__91__c__93__" id="M_leuktrE4__91__c__93__" name="leukotriene E4" compartment="c" hasOnlySubstanceUnits="false" boundaryCondition="false" constant="false" fbc:chemicalFormula="C23H36NO5S"/>
      <species metaid="M_leuktrF4__91__c__93__" id="M_leuktrF4__91__c__93__" name="leukotriene F4" compartment="c" hasOnlySubstanceUnits="false" boundaryCondition="false" constant="false" fbc:chemicalFormula="C28H42N2O8S"/>
      <species metaid="M_lgnc__91__c__93__" id="M_lgnc__91__c__93__" name="lignoceric acid" compartment="c" hasOnlySubstanceUnits="false" boundaryCondition="false" constant="false" fbc:chemicalFormula="C24H47O2"/>
      <species metaid="M_lgnc__91__e__93__" id="M_lgnc__91__e__93__" name="lignoceric acid" compartment="e" hasOnlySubstanceUnits="false" boundaryCondition="false" constant="false" fbc:chemicalFormula="C24H47O2"/>
      <species metaid="M_lgnccoa__91__c__93__" id="M_lgnccoa__91__c__93__" name="lignocericyl coenzyme A" compartment="c" hasOnlySubstanceUnits="false" boundaryCondition="false" constant="false" fbc:chemicalFormula="C45H78N7O17P3S"/>
      <species metaid="M_lgnccoa__91__x__93__" id="M_lgnccoa__91__x__93__" name="lignocericyl coenzyme A" compartment="x" hasOnlySubstanceUnits="false" boundaryCondition="false" constant="false" fbc:chemicalFormula="C45H78N7O17P3S"/>
      <species metaid="M_lgt__45____45____45__S__91__c__93__" id="M_lgt__45____45____45__S__91__c__93__" name="(R)-S-Lactoylglutathione" compartment="c" hasOnlySubstanceUnits="false" boundaryCondition="false" constant="false" fbc:chemicalFormula="C13H20N3O8S"/>
      <species metaid="M_limnen__91__c__93__" id="M_limnen__91__c__93__" name="Limonene" compartment="c" hasOnlySubstanceUnits="false" boundaryCondition="false" constant="false" fbc:chemicalFormula="C10H16"/>
      <species metaid="M_limnen__91__e__93__" id="M_limnen__91__e__93__" name="Limonene" compartment="e" hasOnlySubstanceUnits="false" boundaryCondition="false" constant="false" fbc:chemicalFormula="C10H16"/>
      <species metaid="M_lneldc__91__c__93__" id="M_lneldc__91__c__93__" name="linoelaidic acid (all trans C18:2)" compartment="c" hasOnlySubstanceUnits="false" boundaryCondition="false" constant="false" fbc:chemicalFormula="C18H31O2"/>
      <species metaid="M_lneldc__91__e__93__" id="M_lneldc__91__e__93__" name="linoelaidic acid (all trans C18:2)" compartment="e" hasOnlySubstanceUnits="false" boundaryCondition="false" constant="false" fbc:chemicalFormula="C18H31O2"/>
      <species metaid="M_lneldccoa__91__c__93__" id="M_lneldccoa__91__c__93__" name="linoelaidyl coenzyme A" compartment="c" hasOnlySubstanceUnits="false" boundaryCondition="false" constant="false" fbc:chemicalFormula="C39H62N7O17P3S"/>
      <species metaid="M_lneldccoa__91__m__93__" id="M_lneldccoa__91__m__93__" name="linoelaidyl coenzyme A" compartment="m" hasOnlySubstanceUnits="false" boundaryCondition="false" constant="false" fbc:chemicalFormula="C39H62N7O17P3S"/>
      <species metaid="M_lneldccrn__91__c__93__" id="M_lneldccrn__91__c__93__" name="Linoelaidyl carnitine" compartment="c" hasOnlySubstanceUnits="false" boundaryCondition="false" constant="false" fbc:chemicalFormula="C25H45NO4"/>
      <species metaid="M_lneldccrn__91__m__93__" id="M_lneldccrn__91__m__93__" name="Linoelaidyl carnitine" compartment="m" hasOnlySubstanceUnits="false" boundaryCondition="false" constant="false" fbc:chemicalFormula="C25H45NO4"/>
      <species metaid="M_lnlc__91__c__93__" id="M_lnlc__91__c__93__" name="linoleic acid (all cis C18:2) n-6" compartment="c" hasOnlySubstanceUnits="false" boundaryCondition="false" constant="false" fbc:chemicalFormula="C18H31O2"/>
      <species metaid="M_lnlc__91__e__93__" id="M_lnlc__91__e__93__" name="linoleic acid (all cis C18:2) n-6" compartment="e" hasOnlySubstanceUnits="false" boundaryCondition="false" constant="false" fbc:chemicalFormula="C18H31O2"/>
      <species metaid="M_lnlccoa__91__c__93__" id="M_lnlccoa__91__c__93__" name="linoleic coenzyme A" compartment="c" hasOnlySubstanceUnits="false" boundaryCondition="false" constant="false" fbc:chemicalFormula="C39H62N7O17P3S"/>
      <species metaid="M_lnlccoa__91__m__93__" id="M_lnlccoa__91__m__93__" name="linoleic coenzyme A" compartment="m" hasOnlySubstanceUnits="false" boundaryCondition="false" constant="false" fbc:chemicalFormula="C39H62N7O17P3S"/>
      <species metaid="M_lnlccrn__91__c__93__" id="M_lnlccrn__91__c__93__" name="Linoleyl carnitine" compartment="c" hasOnlySubstanceUnits="false" boundaryCondition="false" constant="false" fbc:chemicalFormula="C25H45NO4"/>
      <species metaid="M_lnlccrn__91__m__93__" id="M_lnlccrn__91__m__93__" name="Linoleyl carnitine" compartment="m" hasOnlySubstanceUnits="false" boundaryCondition="false" constant="false" fbc:chemicalFormula="C25H45NO4"/>
      <species metaid="M_lnlnca__91__c__93__" id="M_lnlnca__91__c__93__" name="alpha-Linolenic acid, C18:3, n-3" compartment="c" hasOnlySubstanceUnits="false" boundaryCondition="false" constant="false" fbc:chemicalFormula="C18H29O2"/>
      <species metaid="M_lnlnca__91__e__93__" id="M_lnlnca__91__e__93__" name="alpha-Linolenic acid, C18:3, n-3" compartment="e" hasOnlySubstanceUnits="false" boundaryCondition="false" constant="false" fbc:chemicalFormula="C18H29O2"/>
      <species metaid="M_lnlncacoa__91__c__93__" id="M_lnlncacoa__91__c__93__" name="alpha-Linolenoyl-CoA" compartment="c" hasOnlySubstanceUnits="false" boundaryCondition="false" constant="false" fbc:chemicalFormula="C39H60N7O17P3S"/>
      <species metaid="M_lnlncacoa__91__m__93__" id="M_lnlncacoa__91__m__93__" name="alpha-Linolenoyl-CoA" compartment="m" hasOnlySubstanceUnits="false" boundaryCondition="false" constant="false" fbc:chemicalFormula="C39H60N7O17P3S"/>
      <species metaid="M_lnlncacrn__91__c__93__" id="M_lnlncacrn__91__c__93__" name="alpha-linolenyl carnitine" compartment="c" hasOnlySubstanceUnits="false" boundaryCondition="false" constant="false" fbc:chemicalFormula="C25H43NO4"/>
      <species metaid="M_lnlncacrn__91__m__93__" id="M_lnlncacrn__91__m__93__" name="alpha-linolenyl carnitine" compartment="m" hasOnlySubstanceUnits="false" boundaryCondition="false" constant="false" fbc:chemicalFormula="C25H43NO4"/>
      <species metaid="M_lnlncg__91__c__93__" id="M_lnlncg__91__c__93__" name="gamma-linolenic acid" compartment="c" hasOnlySubstanceUnits="false" boundaryCondition="false" constant="false" fbc:chemicalFormula="C18H29O2"/>
      <species metaid="M_lnlncg__91__e__93__" id="M_lnlncg__91__e__93__" name="gamma-linolenic acid" compartment="e" hasOnlySubstanceUnits="false" boundaryCondition="false" constant="false" fbc:chemicalFormula="C18H29O2"/>
      <species metaid="M_lnlncgcoa__91__c__93__" id="M_lnlncgcoa__91__c__93__" name="gamma-linolenoyl-CoA" compartment="c" hasOnlySubstanceUnits="false" boundaryCondition="false" constant="false" fbc:chemicalFormula="C39H60N7O17P3S"/>
      <species metaid="M_lnlncgcoa__91__m__93__" id="M_lnlncgcoa__91__m__93__" name="gamma-linolenoyl-CoA" compartment="m" hasOnlySubstanceUnits="false" boundaryCondition="false" constant="false" fbc:chemicalFormula="C39H60N7O17P3S"/>
      <species metaid="M_lnlncgcoa__91__x__93__" id="M_lnlncgcoa__91__x__93__" name="gamma-linolenoyl-CoA" compartment="x" hasOnlySubstanceUnits="false" boundaryCondition="false" constant="false" fbc:chemicalFormula="C39H60N7O17P3S"/>
      <species metaid="M_lnlncgcrn__91__c__93__" id="M_lnlncgcrn__91__c__93__" name="gamma-linolenyl carnitine" compartment="c" hasOnlySubstanceUnits="false" boundaryCondition="false" constant="false" fbc:chemicalFormula="C25H43NO4"/>
      <species metaid="M_lnlncgcrn__91__m__93__" id="M_lnlncgcrn__91__m__93__" name="gamma-linolenyl carnitine" compartment="m" hasOnlySubstanceUnits="false" boundaryCondition="false" constant="false" fbc:chemicalFormula="C25H43NO4"/>
      <species metaid="M_lpam__91__m__93__" id="M_lpam__91__m__93__" name="Lipoamide" compartment="m" hasOnlySubstanceUnits="false" boundaryCondition="false" constant="false" fbc:chemicalFormula="C8H15NOS2"/>
      <species metaid="M_lpchol__45__hs__91__c__93__" id="M_lpchol__45__hs__91__c__93__" name="lysophosphatidylcholine (homo sapiens)" compartment="c" hasOnlySubstanceUnits="false" boundaryCondition="false" constant="false" fbc:chemicalFormula="C8H19NO5PFULLRCO2"/>
      <species metaid="M_lpchol__45__hs__91__e__93__" id="M_lpchol__45__hs__91__e__93__" name="lysophosphatidylcholine (homo sapiens)" compartment="e" hasOnlySubstanceUnits="false" boundaryCondition="false" constant="false" fbc:chemicalFormula="C8H19NO5PFULLRCO2"/>
      <species metaid="M_lpro__91__m__93__" id="M_lpro__91__m__93__" name="Lipoylprotein" compartment="m" hasOnlySubstanceUnits="false" boundaryCondition="false" constant="false" fbc:chemicalFormula="S2X"/>
      <species metaid="M_lthstrl__91__r__93__" id="M_lthstrl__91__r__93__" name="5alpha-Cholest-7-en-3beta-ol" compartment="r" hasOnlySubstanceUnits="false" boundaryCondition="false" constant="false" fbc:chemicalFormula="C27H46O"/>
      <species metaid="M_lys__45____45____45__L__91__c__93__" id="M_lys__45____45____45__L__91__c__93__" name="L-Lysine" compartment="c" hasOnlySubstanceUnits="false" boundaryCondition="false" constant="false" fbc:chemicalFormula="C6H15N2O2"/>
      <species metaid="M_lys__45____45____45__L__91__e__93__" id="M_lys__45____45____45__L__91__e__93__" name="L-Lysine" compartment="e" hasOnlySubstanceUnits="false" boundaryCondition="false" constant="false" fbc:chemicalFormula="C6H15N2O2"/>
      <species metaid="M_lys__45____45____45__L__91__m__93__" id="M_lys__45____45____45__L__91__m__93__" name="L-Lysine" compartment="m" hasOnlySubstanceUnits="false" boundaryCondition="false" constant="false" fbc:chemicalFormula="C6H15N2O2"/>
      <species metaid="M_lys__45____45____45__L__91__n__93__" id="M_lys__45____45____45__L__91__n__93__" name="L-Lysine" compartment="n" hasOnlySubstanceUnits="false" boundaryCondition="false" constant="false" fbc:chemicalFormula="C6H15N2O2"/>
      <species metaid="M_lys__45____45____45__L__91__x__93__" id="M_lys__45____45____45__L__91__x__93__" name="L-Lysine" compartment="x" hasOnlySubstanceUnits="false" boundaryCondition="false" constant="false" fbc:chemicalFormula="C6H15N2O2"/>
      <species metaid="M_m2mn__91__l__93__" id="M_m2mn__91__l__93__" name="(alpha-D-mannosyl)2-beta-D-mannosyl-N-acetylglucosamine" compartment="l" hasOnlySubstanceUnits="false" boundaryCondition="false" constant="false" fbc:chemicalFormula="C26H45NO21"/>
      <species metaid="M_mag__45__hs__91__c__93__" id="M_mag__45__hs__91__c__93__" name="monoacylglycerol 2 (homo sapiens)" compartment="c" hasOnlySubstanceUnits="false" boundaryCondition="false" constant="false" fbc:chemicalFormula="C3H7O2FULLR2CO2"/>
      <species metaid="M_mag__45__hs__91__e__93__" id="M_mag__45__hs__91__e__93__" name="monoacylglycerol 2 (homo sapiens)" compartment="e" hasOnlySubstanceUnits="false" boundaryCondition="false" constant="false" fbc:chemicalFormula="C3H7O2FULLR2CO2"/>
      <species metaid="M_mal__45____45____45__L__91__c__93__" id="M_mal__45____45____45__L__91__c__93__" name="L-Malate" compartment="c" hasOnlySubstanceUnits="false" boundaryCondition="false" constant="false" fbc:chemicalFormula="C4H4O5"/>
      <species metaid="M_mal__45____45____45__L__91__m__93__" id="M_mal__45____45____45__L__91__m__93__" name="L-Malate" compartment="m" hasOnlySubstanceUnits="false" boundaryCondition="false" constant="false" fbc:chemicalFormula="C4H4O5"/>
      <species metaid="M_malcoa__91__c__93__" id="M_malcoa__91__c__93__" name="Malonyl-CoA" compartment="c" hasOnlySubstanceUnits="false" boundaryCondition="false" constant="false" fbc:chemicalFormula="C24H33N7O19P3S"/>
      <species metaid="M_malcoa__91__m__93__" id="M_malcoa__91__m__93__" name="Malonyl-CoA" compartment="m" hasOnlySubstanceUnits="false" boundaryCondition="false" constant="false" fbc:chemicalFormula="C24H33N7O19P3S"/>
      <species metaid="M_malt__91__c__93__" id="M_malt__91__c__93__" name="Maltose" compartment="c" hasOnlySubstanceUnits="false" boundaryCondition="false" constant="false" fbc:chemicalFormula="C12H22O11"/>
      <species metaid="M_malt__91__e__93__" id="M_malt__91__e__93__" name="Maltose" compartment="e" hasOnlySubstanceUnits="false" boundaryCondition="false" constant="false" fbc:chemicalFormula="C12H22O11"/>
      <species metaid="M_man6p__91__c__93__" id="M_man6p__91__c__93__" name="D-Mannose 6-phosphate" compartment="c" hasOnlySubstanceUnits="false" boundaryCondition="false" constant="false" fbc:chemicalFormula="C6H11O9P"/>
      <species metaid="M_man__91__c__93__" id="M_man__91__c__93__" name="D-Mannose" compartment="c" hasOnlySubstanceUnits="false" boundaryCondition="false" constant="false" fbc:chemicalFormula="C6H12O6"/>
      <species metaid="M_man__91__e__93__" id="M_man__91__e__93__" name="D-Mannose" compartment="e" hasOnlySubstanceUnits="false" boundaryCondition="false" constant="false" fbc:chemicalFormula="C6H12O6"/>
      <species metaid="M_man__91__l__93__" id="M_man__91__l__93__" name="D-Mannose" compartment="l" hasOnlySubstanceUnits="false" boundaryCondition="false" constant="false" fbc:chemicalFormula="C6H12O6"/>
      <species metaid="M_meoh__91__c__93__" id="M_meoh__91__c__93__" name="Methanol" compartment="c" hasOnlySubstanceUnits="false" boundaryCondition="false" constant="false" fbc:chemicalFormula="CH4O1"/>
      <species metaid="M_mercplac__91__c__93__" id="M_mercplac__91__c__93__" name="3-Mercaptolactate" compartment="c" hasOnlySubstanceUnits="false" boundaryCondition="false" constant="false" fbc:chemicalFormula="C3H5O3S"/>
      <species metaid="M_mercplaccys__91__c__93__" id="M_mercplaccys__91__c__93__" name="3-mercaptolactate-cysteine disulfide" compartment="c" hasOnlySubstanceUnits="false" boundaryCondition="false" constant="false" fbc:chemicalFormula="C6H10O5S2N"/>
      <species metaid="M_mercplaccys__91__e__93__" id="M_mercplaccys__91__e__93__" name="3-mercaptolactate-cysteine disulfide" compartment="e" hasOnlySubstanceUnits="false" boundaryCondition="false" constant="false" fbc:chemicalFormula="C6H10O5S2N"/>
      <species metaid="M_mercppyr__91__c__93__" id="M_mercppyr__91__c__93__" name="Mercaptopyruvate" compartment="c" hasOnlySubstanceUnits="false" boundaryCondition="false" constant="false" fbc:chemicalFormula="C3H3O3S"/>
      <species metaid="M_mescoa__91__m__93__" id="M_mescoa__91__m__93__" name="Mesaconyl-CoA" compartment="m" hasOnlySubstanceUnits="false" boundaryCondition="false" constant="false" fbc:chemicalFormula="C26H35N7O19P3S"/>
      <species metaid="M_mescon__91__m__93__" id="M_mescon__91__m__93__" name="Mesaconate" compartment="m" hasOnlySubstanceUnits="false" boundaryCondition="false" constant="false" fbc:chemicalFormula="C5H4O4"/>
      <species metaid="M_met__45____45____45__L__91__c__93__" id="M_met__45____45____45__L__91__c__93__" name="L-Methionine" compartment="c" hasOnlySubstanceUnits="false" boundaryCondition="false" constant="false" fbc:chemicalFormula="C5H11NO2S"/>
      <species metaid="M_met__45____45____45__L__91__e__93__" id="M_met__45____45____45__L__91__e__93__" name="L-Methionine" compartment="e" hasOnlySubstanceUnits="false" boundaryCondition="false" constant="false" fbc:chemicalFormula="C5H11NO2S"/>
      <species metaid="M_methf__91__c__93__" id="M_methf__91__c__93__" name="5,10-Methenyltetrahydrofolate" compartment="c" hasOnlySubstanceUnits="false" boundaryCondition="false" constant="false" fbc:chemicalFormula="C20H20N7O6"/>
      <species metaid="M_methf__91__m__93__" id="M_methf__91__m__93__" name="5,10-Methenyltetrahydrofolate" compartment="m" hasOnlySubstanceUnits="false" boundaryCondition="false" constant="false" fbc:chemicalFormula="C20H20N7O6"/>
      <species metaid="M_mhista__91__c__93__" id="M_mhista__91__c__93__" name="N-Methylhistamine" compartment="c" hasOnlySubstanceUnits="false" boundaryCondition="false" constant="false" fbc:chemicalFormula="C6H12N3"/>
      <species metaid="M_mi1345p__91__c__93__" id="M_mi1345p__91__c__93__" name="1D-myo-Inositol 1,3,4,5-tetrakisphosphate" compartment="c" hasOnlySubstanceUnits="false" boundaryCondition="false" constant="false" fbc:chemicalFormula="C6H8O18P4"/>
      <species metaid="M_mi134p__91__c__93__" id="M_mi134p__91__c__93__" name="1D-myo-Inositol 1,3,4-trisphosphate" compartment="c" hasOnlySubstanceUnits="false" boundaryCondition="false" constant="false" fbc:chemicalFormula="C6H9O15P3"/>
      <species metaid="M_mi145p__91__c__93__" id="M_mi145p__91__c__93__" name="1D-myo-Inositol 1,4,5-trisphosphate" compartment="c" hasOnlySubstanceUnits="false" boundaryCondition="false" constant="false" fbc:chemicalFormula="C6H9O15P3"/>
      <species metaid="M_mi14p__91__c__93__" id="M_mi14p__91__c__93__" name="1D-myo-Inositol 1,4-bisphosphate" compartment="c" hasOnlySubstanceUnits="false" boundaryCondition="false" constant="false" fbc:chemicalFormula="C6H10O12P2"/>
      <species metaid="M_mi14p__91__n__93__" id="M_mi14p__91__n__93__" name="1D-myo-Inositol 1,4-bisphosphate" compartment="n" hasOnlySubstanceUnits="false" boundaryCondition="false" constant="false" fbc:chemicalFormula="C6H10O12P2"/>
      <species metaid="M_mi1p__45____45____45__D__91__c__93__" id="M_mi1p__45____45____45__D__91__c__93__" name="1D-myo-Inositol 1-phosphate" compartment="c" hasOnlySubstanceUnits="false" boundaryCondition="false" constant="false" fbc:chemicalFormula="C6H11O9P"/>
      <species metaid="M_mi1p__45____45____45__D__91__n__93__" id="M_mi1p__45____45____45__D__91__n__93__" name="1D-myo-Inositol 1-phosphate" compartment="n" hasOnlySubstanceUnits="false" boundaryCondition="false" constant="false" fbc:chemicalFormula="C6H11O9P"/>
      <species metaid="M_mi34p__91__c__93__" id="M_mi34p__91__c__93__" name="1D-myo-Inositol 3,4-bisphosphate" compartment="c" hasOnlySubstanceUnits="false" boundaryCondition="false" constant="false" fbc:chemicalFormula="C6H10O12P2"/>
      <species metaid="M_mi3p__45____45____45__D__91__c__93__" id="M_mi3p__45____45____45__D__91__c__93__" name="1D-myo-Inositol 3-phosphate" compartment="c" hasOnlySubstanceUnits="false" boundaryCondition="false" constant="false" fbc:chemicalFormula="C6H11O9P"/>
      <species metaid="M_mi4p__45____45____45__D__91__c__93__" id="M_mi4p__45____45____45__D__91__c__93__" name="1D-myo-Inositol 4-phosphate" compartment="c" hasOnlySubstanceUnits="false" boundaryCondition="false" constant="false" fbc:chemicalFormula="C6H11O9P"/>
      <species metaid="M_mlthf__91__c__93__" id="M_mlthf__91__c__93__" name="5,10-Methylenetetrahydrofolate" compartment="c" hasOnlySubstanceUnits="false" boundaryCondition="false" constant="false" fbc:chemicalFormula="C20H21N7O6"/>
      <species metaid="M_mlthf__91__m__93__" id="M_mlthf__91__m__93__" name="5,10-Methylenetetrahydrofolate" compartment="m" hasOnlySubstanceUnits="false" boundaryCondition="false" constant="false" fbc:chemicalFormula="C20H21N7O6"/>
      <species metaid="M_mma__91__c__93__" id="M_mma__91__c__93__" name="Methylamine" compartment="c" hasOnlySubstanceUnits="false" boundaryCondition="false" constant="false" fbc:chemicalFormula="C1H6N"/>
      <species metaid="M_mmcoa__45____45____45__R__91__m__93__" id="M_mmcoa__45____45____45__R__91__m__93__" name="(R)-Methylmalonyl-CoA" compartment="m" hasOnlySubstanceUnits="false" boundaryCondition="false" constant="false" fbc:chemicalFormula="C25H35N7O19P3S"/>
      <species metaid="M_mmcoa__45____45____45__S__91__m__93__" id="M_mmcoa__45____45____45__S__91__m__93__" name="(S)-Methylmalonyl-CoA" compartment="m" hasOnlySubstanceUnits="false" boundaryCondition="false" constant="false" fbc:chemicalFormula="C25H35N7O19P3S"/>
      <species metaid="M_mn__91__l__93__" id="M_mn__91__l__93__" name="beta-1,4-mannose-N-acetylglucosamine" compartment="l" hasOnlySubstanceUnits="false" boundaryCondition="false" constant="false" fbc:chemicalFormula="C14H25NO11"/>
      <species metaid="M_msa__91__m__93__" id="M_msa__91__m__93__" name="Malonate semialdehyde" compartment="m" hasOnlySubstanceUnits="false" boundaryCondition="false" constant="false" fbc:chemicalFormula="C3H3O3"/>
      <species metaid="M_mthgxl__91__c__93__" id="M_mthgxl__91__c__93__" name="Methylglyoxal" compartment="c" hasOnlySubstanceUnits="false" boundaryCondition="false" constant="false" fbc:chemicalFormula="C3H4O2"/>
      <species metaid="M_n2m2mn__91__l__93__" id="M_n2m2mn__91__l__93__" name="de-Fuc, reducing GlcNAc removed, de-Sia, de-Gal form of PA6 (w/o peptide linkage)" compartment="l" hasOnlySubstanceUnits="false" boundaryCondition="false" constant="false" fbc:chemicalFormula="C42H71N3O31"/>
      <species metaid="M_n2m2nm__91__l__93__" id="M_n2m2nm__91__l__93__" name="n2m2nmasn (w/o peptide linkage)" compartment="l" hasOnlySubstanceUnits="false" boundaryCondition="false" constant="false" fbc:chemicalFormula="C58H97N5O41"/>
      <species metaid="M_n2m2nmasn__91__e__93__" id="M_n2m2nmasn__91__e__93__" name="N-Acetyl-beta-D-glucosaminyl-1,2-alpha-D-mannosyl-1,3-(N-acetyl-beta-D-glucosaminyl-1,2-alpha-D-mannosyl-1,6)-(N-acetyl-beta-D-glucosaminyl-1,4)-beta-D-mannosyl-1,4-N-acetyl-beta-D-glucosaminyl-R" compartment="e" hasOnlySubstanceUnits="false" boundaryCondition="false" constant="false" fbc:chemicalFormula="C58H96N5O40X"/>
      <species metaid="M_n2m2nmasn__91__l__93__" id="M_n2m2nmasn__91__l__93__" name="N-Acetyl-beta-D-glucosaminyl-1,2-alpha-D-mannosyl-1,3-(N-acetyl-beta-D-glucosaminyl-1,2-alpha-D-mannosyl-1,6)-(N-acetyl-beta-D-glucosaminyl-1,4)-beta-D-mannosyl-1,4-N-acetyl-beta-D-glucosaminyl-R" compartment="l" hasOnlySubstanceUnits="false" boundaryCondition="false" constant="false" fbc:chemicalFormula="C58H96N5O40X"/>
      <species metaid="M_n2m2nmn__91__l__93__" id="M_n2m2nmn__91__l__93__" name="reducing GlcNAc removed form of n2m2nmasn (w/o peptide)" compartment="l" hasOnlySubstanceUnits="false" boundaryCondition="false" constant="false" fbc:chemicalFormula="C50H84N4O36"/>
      <species metaid="M_na1__91__c__93__" id="M_na1__91__c__93__" name="Sodium" compartment="c" hasOnlySubstanceUnits="false" boundaryCondition="false" constant="false" fbc:chemicalFormula="Na"/>
      <species metaid="M_na1__91__e__93__" id="M_na1__91__e__93__" name="Sodium" compartment="e" hasOnlySubstanceUnits="false" boundaryCondition="false" constant="false" fbc:chemicalFormula="Na"/>
      <species metaid="M_na1__91__x__93__" id="M_na1__91__x__93__" name="Sodium" compartment="x" hasOnlySubstanceUnits="false" boundaryCondition="false" constant="false" fbc:chemicalFormula="Na"/>
      <species metaid="M_nac__91__c__93__" id="M_nac__91__c__93__" name="Nicotinate" compartment="c" hasOnlySubstanceUnits="false" boundaryCondition="false" constant="false" fbc:chemicalFormula="C6H4NO2"/>
      <species metaid="M_nac__91__e__93__" id="M_nac__91__e__93__" name="Nicotinate" compartment="e" hasOnlySubstanceUnits="false" boundaryCondition="false" constant="false" fbc:chemicalFormula="C6H4NO2"/>
      <species metaid="M_nad__91__c__93__" id="M_nad__91__c__93__" name="Nicotinamide adenine dinucleotide" compartment="c" hasOnlySubstanceUnits="false" boundaryCondition="false" constant="false" fbc:chemicalFormula="C21H26N7O14P2"/>
      <species metaid="M_nad__91__m__93__" id="M_nad__91__m__93__" name="Nicotinamide adenine dinucleotide" compartment="m" hasOnlySubstanceUnits="false" boundaryCondition="false" constant="false" fbc:chemicalFormula="C21H26N7O14P2"/>
      <species metaid="M_nad__91__n__93__" id="M_nad__91__n__93__" name="Nicotinamide adenine dinucleotide" compartment="n" hasOnlySubstanceUnits="false" boundaryCondition="false" constant="false" fbc:chemicalFormula="C21H26N7O14P2"/>
      <species metaid="M_nad__91__r__93__" id="M_nad__91__r__93__" name="Nicotinamide adenine dinucleotide" compartment="r" hasOnlySubstanceUnits="false" boundaryCondition="false" constant="false" fbc:chemicalFormula="C21H26N7O14P2"/>
      <species metaid="M_nad__91__x__93__" id="M_nad__91__x__93__" name="Nicotinamide adenine dinucleotide" compartment="x" hasOnlySubstanceUnits="false" boundaryCondition="false" constant="false" fbc:chemicalFormula="C21H26N7O14P2"/>
      <species metaid="M_nadh__91__c__93__" id="M_nadh__91__c__93__" name="Nicotinamide adenine dinucleotide - reduced" compartment="c" hasOnlySubstanceUnits="false" boundaryCondition="false" constant="false" fbc:chemicalFormula="C21H27N7O14P2"/>
      <species metaid="M_nadh__91__m__93__" id="M_nadh__91__m__93__" name="Nicotinamide adenine dinucleotide - reduced" compartment="m" hasOnlySubstanceUnits="false" boundaryCondition="false" constant="false" fbc:chemicalFormula="C21H27N7O14P2"/>
      <species metaid="M_nadh__91__r__93__" id="M_nadh__91__r__93__" name="Nicotinamide adenine dinucleotide - reduced" compartment="r" hasOnlySubstanceUnits="false" boundaryCondition="false" constant="false" fbc:chemicalFormula="C21H27N7O14P2"/>
      <species metaid="M_nadh__91__x__93__" id="M_nadh__91__x__93__" name="Nicotinamide adenine dinucleotide - reduced" compartment="x" hasOnlySubstanceUnits="false" boundaryCondition="false" constant="false" fbc:chemicalFormula="C21H27N7O14P2"/>
      <species metaid="M_nadp__91__c__93__" id="M_nadp__91__c__93__" name="Nicotinamide adenine dinucleotide phosphate" compartment="c" hasOnlySubstanceUnits="false" boundaryCondition="false" constant="false" fbc:chemicalFormula="C21H25N7O17P3"/>
      <species metaid="M_nadp__91__m__93__" id="M_nadp__91__m__93__" name="Nicotinamide adenine dinucleotide phosphate" compartment="m" hasOnlySubstanceUnits="false" boundaryCondition="false" constant="false" fbc:chemicalFormula="C21H25N7O17P3"/>
      <species metaid="M_nadp__91__r__93__" id="M_nadp__91__r__93__" name="Nicotinamide adenine dinucleotide phosphate" compartment="r" hasOnlySubstanceUnits="false" boundaryCondition="false" constant="false" fbc:chemicalFormula="C21H25N7O17P3"/>
      <species metaid="M_nadp__91__x__93__" id="M_nadp__91__x__93__" name="Nicotinamide adenine dinucleotide phosphate" compartment="x" hasOnlySubstanceUnits="false" boundaryCondition="false" constant="false" fbc:chemicalFormula="C21H25N7O17P3"/>
      <species metaid="M_nadph__91__c__93__" id="M_nadph__91__c__93__" name="Nicotinamide adenine dinucleotide phosphate - reduced" compartment="c" hasOnlySubstanceUnits="false" boundaryCondition="false" constant="false" fbc:chemicalFormula="C21H26N7O17P3"/>
      <species metaid="M_nadph__91__m__93__" id="M_nadph__91__m__93__" name="Nicotinamide adenine dinucleotide phosphate - reduced" compartment="m" hasOnlySubstanceUnits="false" boundaryCondition="false" constant="false" fbc:chemicalFormula="C21H26N7O17P3"/>
      <species metaid="M_nadph__91__r__93__" id="M_nadph__91__r__93__" name="Nicotinamide adenine dinucleotide phosphate - reduced" compartment="r" hasOnlySubstanceUnits="false" boundaryCondition="false" constant="false" fbc:chemicalFormula="C21H26N7O17P3"/>
      <species metaid="M_nadph__91__x__93__" id="M_nadph__91__x__93__" name="Nicotinamide adenine dinucleotide phosphate - reduced" compartment="x" hasOnlySubstanceUnits="false" boundaryCondition="false" constant="false" fbc:chemicalFormula="C21H26N7O17P3"/>
      <species metaid="M_ncam__91__c__93__" id="M_ncam__91__c__93__" name="Nicotinamide" compartment="c" hasOnlySubstanceUnits="false" boundaryCondition="false" constant="false" fbc:chemicalFormula="C6H6N2O"/>
      <species metaid="M_nh4__91__c__93__" id="M_nh4__91__c__93__" name="Ammonium" compartment="c" hasOnlySubstanceUnits="false" boundaryCondition="false" constant="false" fbc:chemicalFormula="H4N"/>
      <species metaid="M_nh4__91__e__93__" id="M_nh4__91__e__93__" name="Ammonium" compartment="e" hasOnlySubstanceUnits="false" boundaryCondition="false" constant="false" fbc:chemicalFormula="H4N"/>
      <species metaid="M_nh4__91__m__93__" id="M_nh4__91__m__93__" name="Ammonium" compartment="m" hasOnlySubstanceUnits="false" boundaryCondition="false" constant="false" fbc:chemicalFormula="H4N"/>
      <species metaid="M_nh4__91__x__93__" id="M_nh4__91__x__93__" name="Ammonium" compartment="x" hasOnlySubstanceUnits="false" boundaryCondition="false" constant="false" fbc:chemicalFormula="H4N"/>
      <species metaid="M_nicrns__91__c__93__" id="M_nicrns__91__c__93__" name="Nicotinate D-ribonucleoside" compartment="c" hasOnlySubstanceUnits="false" boundaryCondition="false" constant="false" fbc:chemicalFormula="C11H13NO6"/>
      <species metaid="M_nicrnt__91__c__93__" id="M_nicrnt__91__c__93__" name="Nicotinate D-ribonucleotide" compartment="c" hasOnlySubstanceUnits="false" boundaryCondition="false" constant="false" fbc:chemicalFormula="C11H12NO9P"/>
      <species metaid="M_nicrnt__91__n__93__" id="M_nicrnt__91__n__93__" name="Nicotinate D-ribonucleotide" compartment="n" hasOnlySubstanceUnits="false" boundaryCondition="false" constant="false" fbc:chemicalFormula="C11H12NO9P"/>
      <species metaid="M_nmn__91__c__93__" id="M_nmn__91__c__93__" name="NMN" compartment="c" hasOnlySubstanceUnits="false" boundaryCondition="false" constant="false" fbc:chemicalFormula="C11H14N2O8P"/>
      <species metaid="M_nmn__91__n__93__" id="M_nmn__91__n__93__" name="NMN" compartment="n" hasOnlySubstanceUnits="false" boundaryCondition="false" constant="false" fbc:chemicalFormula="C11H14N2O8P"/>
      <species metaid="M_no__91__c__93__" id="M_no__91__c__93__" name="Nitric oxide" compartment="c" hasOnlySubstanceUnits="false" boundaryCondition="false" constant="false" fbc:chemicalFormula="NO"/>
      <species metaid="M_no__91__e__93__" id="M_no__91__e__93__" name="Nitric oxide" compartment="e" hasOnlySubstanceUnits="false" boundaryCondition="false" constant="false" fbc:chemicalFormula="NO"/>
      <species metaid="M_nrpphr__91__c__93__" id="M_nrpphr__91__c__93__" name="Norepinephrine" compartment="c" hasOnlySubstanceUnits="false" boundaryCondition="false" constant="false" fbc:chemicalFormula="C8H12NO3"/>
      <species metaid="M_nrpphr__91__e__93__" id="M_nrpphr__91__e__93__" name="Norepinephrine" compartment="e" hasOnlySubstanceUnits="false" boundaryCondition="false" constant="false" fbc:chemicalFormula="C8H12NO3"/>
      <species metaid="M_nrpphrsf__91__c__93__" id="M_nrpphrsf__91__c__93__" name="Sulfate derivative of norepinephrine" compartment="c" hasOnlySubstanceUnits="false" boundaryCondition="false" constant="false" fbc:chemicalFormula="C8H11NO6S"/>
      <species metaid="M_nrpphrsf__91__e__93__" id="M_nrpphrsf__91__e__93__" name="Sulfate derivative of norepinephrine" compartment="e" hasOnlySubstanceUnits="false" boundaryCondition="false" constant="false" fbc:chemicalFormula="C8H11NO6S"/>
      <species metaid="M_nrvnc__91__c__93__" id="M_nrvnc__91__c__93__" name="nervonic acid" compartment="c" hasOnlySubstanceUnits="false" boundaryCondition="false" constant="false" fbc:chemicalFormula="C24H45O2"/>
      <species metaid="M_nrvnc__91__e__93__" id="M_nrvnc__91__e__93__" name="nervonic acid" compartment="e" hasOnlySubstanceUnits="false" boundaryCondition="false" constant="false" fbc:chemicalFormula="C24H45O2"/>
      <species metaid="M_nrvnccoa__91__c__93__" id="M_nrvnccoa__91__c__93__" name="nervonyl coenzyme A" compartment="c" hasOnlySubstanceUnits="false" boundaryCondition="false" constant="false" fbc:chemicalFormula="C45H76N7O17P3S"/>
      <species metaid="M_nrvnccoa__91__x__93__" id="M_nrvnccoa__91__x__93__" name="nervonyl coenzyme A" compartment="x" hasOnlySubstanceUnits="false" boundaryCondition="false" constant="false" fbc:chemicalFormula="C45H76N7O17P3S"/>
      <species metaid="M_nwharg__91__c__93__" id="M_nwharg__91__c__93__" name="N-(omega)-Hydroxyarginine" compartment="c" hasOnlySubstanceUnits="false" boundaryCondition="false" constant="false" fbc:chemicalFormula="C6H15N4O3"/>
      <species metaid="M_o2__91__c__93__" id="M_o2__91__c__93__" name="O2" compartment="c" hasOnlySubstanceUnits="false" boundaryCondition="false" constant="false" fbc:chemicalFormula="O2"/>
      <species metaid="M_o2__91__e__93__" id="M_o2__91__e__93__" name="O2" compartment="e" hasOnlySubstanceUnits="false" boundaryCondition="false" constant="false" fbc:chemicalFormula="O2"/>
      <species metaid="M_o2__91__m__93__" id="M_o2__91__m__93__" name="O2" compartment="m" hasOnlySubstanceUnits="false" boundaryCondition="false" constant="false" fbc:chemicalFormula="O2"/>
      <species metaid="M_o2__91__n__93__" id="M_o2__91__n__93__" name="O2" compartment="n" hasOnlySubstanceUnits="false" boundaryCondition="false" constant="false" fbc:chemicalFormula="O2"/>
      <species metaid="M_o2__91__r__93__" id="M_o2__91__r__93__" name="O2" compartment="r" hasOnlySubstanceUnits="false" boundaryCondition="false" constant="false" fbc:chemicalFormula="O2"/>
      <species metaid="M_o2__91__x__93__" id="M_o2__91__x__93__" name="O2" compartment="x" hasOnlySubstanceUnits="false" boundaryCondition="false" constant="false" fbc:chemicalFormula="O2"/>
      <species metaid="M_o2s__91__c__93__" id="M_o2s__91__c__93__" name="Superoxide anion" compartment="c" hasOnlySubstanceUnits="false" boundaryCondition="false" constant="false" fbc:chemicalFormula="O2"/>
      <species metaid="M_o2s__91__e__93__" id="M_o2s__91__e__93__" name="Superoxide anion" compartment="e" hasOnlySubstanceUnits="false" boundaryCondition="false" constant="false" fbc:chemicalFormula="O2"/>
      <species metaid="M_o2s__91__m__93__" id="M_o2s__91__m__93__" name="Superoxide anion" compartment="m" hasOnlySubstanceUnits="false" boundaryCondition="false" constant="false" fbc:chemicalFormula="O2"/>
      <species metaid="M_o2s__91__n__93__" id="M_o2s__91__n__93__" name="Superoxide anion" compartment="n" hasOnlySubstanceUnits="false" boundaryCondition="false" constant="false" fbc:chemicalFormula="O2"/>
      <species metaid="M_o2s__91__x__93__" id="M_o2s__91__x__93__" name="Superoxide anion" compartment="x" hasOnlySubstanceUnits="false" boundaryCondition="false" constant="false" fbc:chemicalFormula="O2"/>
      <species metaid="M_oaa__91__c__93__" id="M_oaa__91__c__93__" name="Oxaloacetate" compartment="c" hasOnlySubstanceUnits="false" boundaryCondition="false" constant="false" fbc:chemicalFormula="C4H2O5"/>
      <species metaid="M_oaa__91__m__93__" id="M_oaa__91__m__93__" name="Oxaloacetate" compartment="m" hasOnlySubstanceUnits="false" boundaryCondition="false" constant="false" fbc:chemicalFormula="C4H2O5"/>
      <species metaid="M_occoa__91__c__93__" id="M_occoa__91__c__93__" name="Octanoyl-CoA (n-C8:0CoA)" compartment="c" hasOnlySubstanceUnits="false" boundaryCondition="false" constant="false" fbc:chemicalFormula="C29H46N7O17P3S"/>
      <species metaid="M_occoa__91__m__93__" id="M_occoa__91__m__93__" name="Octanoyl-CoA (n-C8:0CoA)" compartment="m" hasOnlySubstanceUnits="false" boundaryCondition="false" constant="false" fbc:chemicalFormula="C29H46N7O17P3S"/>
      <species metaid="M_occoa__91__x__93__" id="M_occoa__91__x__93__" name="Octanoyl-CoA (n-C8:0CoA)" compartment="x" hasOnlySubstanceUnits="false" boundaryCondition="false" constant="false" fbc:chemicalFormula="C29H46N7O17P3S"/>
      <species metaid="M_ocdca__91__c__93__" id="M_ocdca__91__c__93__" name="octadecanoate (n-C18:0)" compartment="c" hasOnlySubstanceUnits="false" boundaryCondition="false" constant="false" fbc:chemicalFormula="C18H35O2"/>
      <species metaid="M_ocdca__91__e__93__" id="M_ocdca__91__e__93__" name="octadecanoate (n-C18:0)" compartment="e" hasOnlySubstanceUnits="false" boundaryCondition="false" constant="false" fbc:chemicalFormula="C18H35O2"/>
      <species metaid="M_ocdcea__91__c__93__" id="M_ocdcea__91__c__93__" name="octadecenoate (n-C18:1)" compartment="c" hasOnlySubstanceUnits="false" boundaryCondition="false" constant="false" fbc:chemicalFormula="C18H33O2"/>
      <species metaid="M_ocdcea__91__e__93__" id="M_ocdcea__91__e__93__" name="octadecenoate (n-C18:1)" compartment="e" hasOnlySubstanceUnits="false" boundaryCondition="false" constant="false" fbc:chemicalFormula="C18H33O2"/>
      <species metaid="M_octa__91__c__93__" id="M_octa__91__c__93__" name="octanoate (n-C8:0)" compartment="c" hasOnlySubstanceUnits="false" boundaryCondition="false" constant="false" fbc:chemicalFormula="C8H15O2"/>
      <species metaid="M_octa__91__e__93__" id="M_octa__91__e__93__" name="octanoate (n-C8:0)" compartment="e" hasOnlySubstanceUnits="false" boundaryCondition="false" constant="false" fbc:chemicalFormula="C8H15O2"/>
      <species metaid="M_od2coa__91__c__93__" id="M_od2coa__91__c__93__" name="trans-Octadec-2-enoyl-CoA" compartment="c" hasOnlySubstanceUnits="false" boundaryCondition="false" constant="false" fbc:chemicalFormula="C39H64N7O17P3S"/>
      <species metaid="M_od2coa__91__m__93__" id="M_od2coa__91__m__93__" name="trans-Octadec-2-enoyl-CoA" compartment="m" hasOnlySubstanceUnits="false" boundaryCondition="false" constant="false" fbc:chemicalFormula="C39H64N7O17P3S"/>
      <species metaid="M_odecoa__91__c__93__" id="M_odecoa__91__c__93__" name="Octadecenoyl-CoA (n-C18:1CoA)" compartment="c" hasOnlySubstanceUnits="false" boundaryCondition="false" constant="false" fbc:chemicalFormula="C39H64N7O17P3S"/>
      <species metaid="M_odecoa__91__m__93__" id="M_odecoa__91__m__93__" name="Octadecenoyl-CoA (n-C18:1CoA)" compartment="m" hasOnlySubstanceUnits="false" boundaryCondition="false" constant="false" fbc:chemicalFormula="C39H64N7O17P3S"/>
      <species metaid="M_odecoa__91__x__93__" id="M_odecoa__91__x__93__" name="Octadecenoyl-CoA (n-C18:1CoA)" compartment="x" hasOnlySubstanceUnits="false" boundaryCondition="false" constant="false" fbc:chemicalFormula="C39H64N7O17P3S"/>
      <species metaid="M_odecrn__91__c__93__" id="M_odecrn__91__c__93__" name="octadecenoyl carnitine" compartment="c" hasOnlySubstanceUnits="false" boundaryCondition="false" constant="false" fbc:chemicalFormula="C25H47NO4"/>
      <species metaid="M_odecrn__91__m__93__" id="M_odecrn__91__m__93__" name="octadecenoyl carnitine" compartment="m" hasOnlySubstanceUnits="false" boundaryCondition="false" constant="false" fbc:chemicalFormula="C25H47NO4"/>
      <species metaid="M_oh1__91__c__93__" id="M_oh1__91__c__93__" name="hydroxide ion" compartment="c" hasOnlySubstanceUnits="false" boundaryCondition="false" constant="false" fbc:chemicalFormula="HO"/>
      <species metaid="M_oh1__91__e__93__" id="M_oh1__91__e__93__" name="hydroxide ion" compartment="e" hasOnlySubstanceUnits="false" boundaryCondition="false" constant="false" fbc:chemicalFormula="HO"/>
      <species metaid="M_omeprazole__91__c__93__" id="M_omeprazole__91__c__93__" name="omeprazole" compartment="c" hasOnlySubstanceUnits="false" boundaryCondition="false" constant="false" fbc:chemicalFormula="C17H19N3O3S"/>
      <species metaid="M_omeprazole__91__e__93__" id="M_omeprazole__91__e__93__" name="omeprazole" compartment="e" hasOnlySubstanceUnits="false" boundaryCondition="false" constant="false" fbc:chemicalFormula="C17H19N3O3S"/>
      <species metaid="M_orn__91__c__93__" id="M_orn__91__c__93__" name="Ornithine" compartment="c" hasOnlySubstanceUnits="false" boundaryCondition="false" constant="false" fbc:chemicalFormula="C5H13N2O2"/>
      <species metaid="M_orn__91__e__93__" id="M_orn__91__e__93__" name="Ornithine" compartment="e" hasOnlySubstanceUnits="false" boundaryCondition="false" constant="false" fbc:chemicalFormula="C5H13N2O2"/>
      <species metaid="M_orn__91__m__93__" id="M_orn__91__m__93__" name="Ornithine" compartment="m" hasOnlySubstanceUnits="false" boundaryCondition="false" constant="false" fbc:chemicalFormula="C5H13N2O2"/>
      <species metaid="M_orot5p__91__c__93__" id="M_orot5p__91__c__93__" name="Orotidine 5&apos;-phosphate" compartment="c" hasOnlySubstanceUnits="false" boundaryCondition="false" constant="false" fbc:chemicalFormula="C10H10N2O11P"/>
      <species metaid="M_orot__91__c__93__" id="M_orot__91__c__93__" name="Orotate" compartment="c" hasOnlySubstanceUnits="false" boundaryCondition="false" constant="false" fbc:chemicalFormula="C5H3N2O4"/>
      <species metaid="M_oxa__91__c__93__" id="M_oxa__91__c__93__" name="Oxalate" compartment="c" hasOnlySubstanceUnits="false" boundaryCondition="false" constant="false" fbc:chemicalFormula="C2O4"/>
      <species metaid="M_oxa__91__e__93__" id="M_oxa__91__e__93__" name="Oxalate" compartment="e" hasOnlySubstanceUnits="false" boundaryCondition="false" constant="false" fbc:chemicalFormula="C2O4"/>
      <species metaid="M_oxa__91__x__93__" id="M_oxa__91__x__93__" name="Oxalate" compartment="x" hasOnlySubstanceUnits="false" boundaryCondition="false" constant="false" fbc:chemicalFormula="C2O4"/>
      <species metaid="M_pa__45__hs__91__c__93__" id="M_pa__45__hs__91__c__93__" name="phosphatidic acid (homo sapiens)" compartment="c" hasOnlySubstanceUnits="false" boundaryCondition="false" constant="false" fbc:chemicalFormula="C3H5O4PFULLRCO2FULLR2CO2"/>
      <species metaid="M_pa__45__hs__91__m__93__" id="M_pa__45__hs__91__m__93__" name="phosphatidic acid (homo sapiens)" compartment="m" hasOnlySubstanceUnits="false" boundaryCondition="false" constant="false" fbc:chemicalFormula="C3H5O4PFULLRCO2FULLR2CO2"/>
      <species metaid="M_pa__45__hs__91__n__93__" id="M_pa__45__hs__91__n__93__" name="phosphatidic acid (homo sapiens)" compartment="n" hasOnlySubstanceUnits="false" boundaryCondition="false" constant="false" fbc:chemicalFormula="C3H5O4PFULLRCO2FULLR2CO2"/>
      <species metaid="M_pa__45__hs__91__r__93__" id="M_pa__45__hs__91__r__93__" name="phosphatidic acid (homo sapiens)" compartment="r" hasOnlySubstanceUnits="false" boundaryCondition="false" constant="false" fbc:chemicalFormula="C3H5O4PFULLRCO2FULLR2CO2"/>
      <species metaid="M_pac__91__c__93__" id="M_pac__91__c__93__" name="Phenylacetic acid" compartment="c" hasOnlySubstanceUnits="false" boundaryCondition="false" constant="false" fbc:chemicalFormula="C8H7O2"/>
      <species metaid="M_pacald__91__c__93__" id="M_pacald__91__c__93__" name="Phenylacetaldehyde" compartment="c" hasOnlySubstanceUnits="false" boundaryCondition="false" constant="false" fbc:chemicalFormula="C8H8O"/>
      <species metaid="M_paf__45__hs__91__e__93__" id="M_paf__45__hs__91__e__93__" name="1-alkyl 2-acteylglycerol 3-phosphocholine (homo sapiens)" compartment="e" hasOnlySubstanceUnits="false" boundaryCondition="false" constant="false" fbc:chemicalFormula="C11H23O4NPFULLRCO2"/>
      <species metaid="M_pail345p__45__hs__91__c__93__" id="M_pail345p__45__hs__91__c__93__" name="phosphatidylinositol-3,4,5-trisphosphate (Homo sapiens)" compartment="c" hasOnlySubstanceUnits="false" boundaryCondition="false" constant="false" fbc:chemicalFormula="C9H13O18P4FULLRCO2FULLR2CO2"/>
      <species metaid="M_pail345p__45__hs__91__n__93__" id="M_pail345p__45__hs__91__n__93__" name="phosphatidylinositol-3,4,5-trisphosphate (Homo sapiens)" compartment="n" hasOnlySubstanceUnits="false" boundaryCondition="false" constant="false" fbc:chemicalFormula="C9H13O18P4FULLRCO2FULLR2CO2"/>
      <species metaid="M_pail34p__45__hs__91__c__93__" id="M_pail34p__45__hs__91__c__93__" name="phosphatidylinositol-3,4-bisphosphate (Homo sapiens)" compartment="c" hasOnlySubstanceUnits="false" boundaryCondition="false" constant="false" fbc:chemicalFormula="C9H14O15P3FULLRCO2FULLR2CO2"/>
      <species metaid="M_pail35p__45__hs__91__c__93__" id="M_pail35p__45__hs__91__c__93__" name="phosphatidylinositol-3,5-bisphosphate (Homo sapiens)" compartment="c" hasOnlySubstanceUnits="false" boundaryCondition="false" constant="false" fbc:chemicalFormula="C9H14O15P3FULLRCO2FULLR2CO2"/>
      <species metaid="M_pail3p__45__hs__91__c__93__" id="M_pail3p__45__hs__91__c__93__" name="1-Phosphatidyl-1D-myo-inositol 3-phosphate (Homo sapiens)" compartment="c" hasOnlySubstanceUnits="false" boundaryCondition="false" constant="false" fbc:chemicalFormula="C9H15O12P2FULLRCO2FULLR2CO2"/>
      <species metaid="M_pail3p__45__hs__91__n__93__" id="M_pail3p__45__hs__91__n__93__" name="1-Phosphatidyl-1D-myo-inositol 3-phosphate (Homo sapiens)" compartment="n" hasOnlySubstanceUnits="false" boundaryCondition="false" constant="false" fbc:chemicalFormula="C9H15O12P2FULLRCO2FULLR2CO2"/>
      <species metaid="M_pail45p__45__hs__91__c__93__" id="M_pail45p__45__hs__91__c__93__" name="phosphatidylinositol 4,5-bisphosphate (Homo sapiens)" compartment="c" hasOnlySubstanceUnits="false" boundaryCondition="false" constant="false" fbc:chemicalFormula="C9H14O15P3FULLRCO2FULLR2CO2"/>
      <species metaid="M_pail45p__45__hs__91__n__93__" id="M_pail45p__45__hs__91__n__93__" name="phosphatidylinositol 4,5-bisphosphate (Homo sapiens)" compartment="n" hasOnlySubstanceUnits="false" boundaryCondition="false" constant="false" fbc:chemicalFormula="C9H14O15P3FULLRCO2FULLR2CO2"/>
      <species metaid="M_pail4p__45__hs__91__c__93__" id="M_pail4p__45__hs__91__c__93__" name="1-Phosphatidyl-1D-myo-inositol 4-phosphate (Homo sapiens)" compartment="c" hasOnlySubstanceUnits="false" boundaryCondition="false" constant="false" fbc:chemicalFormula="C9H15O12P2FULLRCO2FULLR2CO2"/>
      <species metaid="M_pail4p__45__hs__91__n__93__" id="M_pail4p__45__hs__91__n__93__" name="1-Phosphatidyl-1D-myo-inositol 4-phosphate (Homo sapiens)" compartment="n" hasOnlySubstanceUnits="false" boundaryCondition="false" constant="false" fbc:chemicalFormula="C9H15O12P2FULLRCO2FULLR2CO2"/>
      <species metaid="M_pail5p__45__hs__91__c__93__" id="M_pail5p__45__hs__91__c__93__" name="1-Phosphatidyl-1D-myo-inositol 5-phosphate (Homo sapiens)" compartment="c" hasOnlySubstanceUnits="false" boundaryCondition="false" constant="false" fbc:chemicalFormula="C9H15O12P2FULLRCO2FULLR2CO2"/>
      <species metaid="M_pail__45__hs__91__c__93__" id="M_pail__45__hs__91__c__93__" name="phosphatidylinositol (homo sapiens)" compartment="c" hasOnlySubstanceUnits="false" boundaryCondition="false" constant="false" fbc:chemicalFormula="C9H16O9PFULLRCO2FULLR2CO2"/>
      <species metaid="M_pail__45__hs__91__n__93__" id="M_pail__45__hs__91__n__93__" name="phosphatidylinositol (homo sapiens)" compartment="n" hasOnlySubstanceUnits="false" boundaryCondition="false" constant="false" fbc:chemicalFormula="C9H16O9PFULLRCO2FULLR2CO2"/>
      <species metaid="M_pan4p__91__c__93__" id="M_pan4p__91__c__93__" name="Pantetheine 4&apos;-phosphate" compartment="c" hasOnlySubstanceUnits="false" boundaryCondition="false" constant="false" fbc:chemicalFormula="C11H21N2O7PS"/>
      <species metaid="M_pap__91__c__93__" id="M_pap__91__c__93__" name="Adenosine 3&apos;,5&apos;-bisphosphate" compartment="c" hasOnlySubstanceUnits="false" boundaryCondition="false" constant="false" fbc:chemicalFormula="C10H11N5O10P2"/>
      <species metaid="M_paps__91__c__93__" id="M_paps__91__c__93__" name="3&apos;-Phosphoadenylyl sulfate" compartment="c" hasOnlySubstanceUnits="false" boundaryCondition="false" constant="false" fbc:chemicalFormula="C10H11N5O13P2S"/>
      <species metaid="M_pchol__45__hs__91__c__93__" id="M_pchol__45__hs__91__c__93__" name="Phosphatidylcholine (homo sapiens)" compartment="c" hasOnlySubstanceUnits="false" boundaryCondition="false" constant="false" fbc:chemicalFormula="C8H18NO4PFULLRCO2FULLR2CO2"/>
      <species metaid="M_pchol__45__hs__91__e__93__" id="M_pchol__45__hs__91__e__93__" name="Phosphatidylcholine (homo sapiens)" compartment="e" hasOnlySubstanceUnits="false" boundaryCondition="false" constant="false" fbc:chemicalFormula="C8H18NO4PFULLRCO2FULLR2CO2"/>
      <species metaid="M_pchol__45__hs__91__m__93__" id="M_pchol__45__hs__91__m__93__" name="Phosphatidylcholine (homo sapiens)" compartment="m" hasOnlySubstanceUnits="false" boundaryCondition="false" constant="false" fbc:chemicalFormula="C8H18NO4PFULLRCO2FULLR2CO2"/>
      <species metaid="M_pchol__45__hs__91__r__93__" id="M_pchol__45__hs__91__r__93__" name="Phosphatidylcholine (homo sapiens)" compartment="r" hasOnlySubstanceUnits="false" boundaryCondition="false" constant="false" fbc:chemicalFormula="C8H18NO4PFULLRCO2FULLR2CO2"/>
      <species metaid="M_pcreat__91__c__93__" id="M_pcreat__91__c__93__" name="Phosphocreatine" compartment="c" hasOnlySubstanceUnits="false" boundaryCondition="false" constant="false" fbc:chemicalFormula="C4H9N3O5P"/>
      <species metaid="M_pcreat__91__m__93__" id="M_pcreat__91__m__93__" name="Phosphocreatine" compartment="m" hasOnlySubstanceUnits="false" boundaryCondition="false" constant="false" fbc:chemicalFormula="C4H9N3O5P"/>
      <species metaid="M_pcrn__91__c__93__" id="M_pcrn__91__c__93__" name="propionyl-carnitine" compartment="c" hasOnlySubstanceUnits="false" boundaryCondition="false" constant="false" fbc:chemicalFormula="C10H19NO4"/>
      <species metaid="M_pcrn__91__m__93__" id="M_pcrn__91__m__93__" name="propionyl-carnitine" compartment="m" hasOnlySubstanceUnits="false" boundaryCondition="false" constant="false" fbc:chemicalFormula="C10H19NO4"/>
      <species metaid="M_pcrn__91__x__93__" id="M_pcrn__91__x__93__" name="propionyl-carnitine" compartment="x" hasOnlySubstanceUnits="false" boundaryCondition="false" constant="false" fbc:chemicalFormula="C10H19NO4"/>
      <species metaid="M_pd3__91__c__93__" id="M_pd3__91__c__93__" name="Previtamin D3" compartment="c" hasOnlySubstanceUnits="false" boundaryCondition="false" constant="false" fbc:chemicalFormula="C27H44O"/>
      <species metaid="M_pdx5p__91__c__93__" id="M_pdx5p__91__c__93__" name="Pyridoxine 5&apos;-phosphate" compartment="c" hasOnlySubstanceUnits="false" boundaryCondition="false" constant="false" fbc:chemicalFormula="C8H10NO6P"/>
      <species metaid="M_pe__45__hs__91__c__93__" id="M_pe__45__hs__91__c__93__" name="phosphatidylethanolamine (homo sapiens)" compartment="c" hasOnlySubstanceUnits="false" boundaryCondition="false" constant="false" fbc:chemicalFormula="C5H12NO4PFULLRCO2FULLR2CO2"/>
      <species metaid="M_pe__45__hs__91__e__93__" id="M_pe__45__hs__91__e__93__" name="phosphatidylethanolamine (homo sapiens)" compartment="e" hasOnlySubstanceUnits="false" boundaryCondition="false" constant="false" fbc:chemicalFormula="C5H12NO4PFULLRCO2FULLR2CO2"/>
      <species metaid="M_pe__45__hs__91__m__93__" id="M_pe__45__hs__91__m__93__" name="phosphatidylethanolamine (homo sapiens)" compartment="m" hasOnlySubstanceUnits="false" boundaryCondition="false" constant="false" fbc:chemicalFormula="C5H12NO4PFULLRCO2FULLR2CO2"/>
      <species metaid="M_pe__45__hs__91__r__93__" id="M_pe__45__hs__91__r__93__" name="phosphatidylethanolamine (homo sapiens)" compartment="r" hasOnlySubstanceUnits="false" boundaryCondition="false" constant="false" fbc:chemicalFormula="C5H12NO4PFULLRCO2FULLR2CO2"/>
      <species metaid="M_peamn__91__c__93__" id="M_peamn__91__c__93__" name="Phenethylamine" compartment="c" hasOnlySubstanceUnits="false" boundaryCondition="false" constant="false" fbc:chemicalFormula="C8H12N"/>
      <species metaid="M_pep__91__c__93__" id="M_pep__91__c__93__" name="Phosphoenolpyruvate" compartment="c" hasOnlySubstanceUnits="false" boundaryCondition="false" constant="false" fbc:chemicalFormula="C3H2O6P"/>
      <species metaid="M_pep__91__m__93__" id="M_pep__91__m__93__" name="Phosphoenolpyruvate" compartment="m" hasOnlySubstanceUnits="false" boundaryCondition="false" constant="false" fbc:chemicalFormula="C3H2O6P"/>
      <species metaid="M_perillyl__91__c__93__" id="M_perillyl__91__c__93__" name="Perillyl alcohol" compartment="c" hasOnlySubstanceUnits="false" boundaryCondition="false" constant="false" fbc:chemicalFormula="C10H16O"/>
      <species metaid="M_perillyl__91__e__93__" id="M_perillyl__91__e__93__" name="Perillyl alcohol" compartment="e" hasOnlySubstanceUnits="false" boundaryCondition="false" constant="false" fbc:chemicalFormula="C10H16O"/>
      <species metaid="M_phaccoa__91__c__93__" id="M_phaccoa__91__c__93__" name="Phenylacetyl-CoA" compartment="c" hasOnlySubstanceUnits="false" boundaryCondition="false" constant="false" fbc:chemicalFormula="C29H38N7O17P3S"/>
      <species metaid="M_phe__45____45____45__L__91__c__93__" id="M_phe__45____45____45__L__91__c__93__" name="L-Phenylalanine" compartment="c" hasOnlySubstanceUnits="false" boundaryCondition="false" constant="false" fbc:chemicalFormula="C9H11NO2"/>
      <species metaid="M_phe__45____45____45__L__91__e__93__" id="M_phe__45____45____45__L__91__e__93__" name="L-Phenylalanine" compartment="e" hasOnlySubstanceUnits="false" boundaryCondition="false" constant="false" fbc:chemicalFormula="C9H11NO2"/>
      <species metaid="M_pheacgln__91__c__93__" id="M_pheacgln__91__c__93__" name="alpha-N-Phenylacetyl-L-glutamine" compartment="c" hasOnlySubstanceUnits="false" boundaryCondition="false" constant="false" fbc:chemicalFormula="C13H16N2O4"/>
      <species metaid="M_pheacgln__91__e__93__" id="M_pheacgln__91__e__93__" name="alpha-N-Phenylacetyl-L-glutamine" compartment="e" hasOnlySubstanceUnits="false" boundaryCondition="false" constant="false" fbc:chemicalFormula="C13H16N2O4"/>
      <species metaid="M_pheme__91__c__93__" id="M_pheme__91__c__93__" name="Protoheme" compartment="c" hasOnlySubstanceUnits="false" boundaryCondition="false" constant="false" fbc:chemicalFormula="C34H30FeN4O4"/>
      <species metaid="M_pi__91__c__93__" id="M_pi__91__c__93__" name="Phosphate" compartment="c" hasOnlySubstanceUnits="false" boundaryCondition="false" constant="false" fbc:chemicalFormula="HO4P"/>
      <species metaid="M_pi__91__e__93__" id="M_pi__91__e__93__" name="Phosphate" compartment="e" hasOnlySubstanceUnits="false" boundaryCondition="false" constant="false" fbc:chemicalFormula="HO4P"/>
      <species metaid="M_pi__91__m__93__" id="M_pi__91__m__93__" name="Phosphate" compartment="m" hasOnlySubstanceUnits="false" boundaryCondition="false" constant="false" fbc:chemicalFormula="HO4P"/>
      <species metaid="M_pi__91__n__93__" id="M_pi__91__n__93__" name="Phosphate" compartment="n" hasOnlySubstanceUnits="false" boundaryCondition="false" constant="false" fbc:chemicalFormula="HO4P"/>
      <species metaid="M_pi__91__r__93__" id="M_pi__91__r__93__" name="Phosphate" compartment="r" hasOnlySubstanceUnits="false" boundaryCondition="false" constant="false" fbc:chemicalFormula="HO4P"/>
      <species metaid="M_pmtcoa__91__c__93__" id="M_pmtcoa__91__c__93__" name="Palmitoyl-CoA (n-C16:0CoA)" compartment="c" hasOnlySubstanceUnits="false" boundaryCondition="false" constant="false" fbc:chemicalFormula="C37H62N7O17P3S"/>
      <species metaid="M_pmtcoa__91__m__93__" id="M_pmtcoa__91__m__93__" name="Palmitoyl-CoA (n-C16:0CoA)" compartment="m" hasOnlySubstanceUnits="false" boundaryCondition="false" constant="false" fbc:chemicalFormula="C37H62N7O17P3S"/>
      <species metaid="M_pmtcoa__91__x__93__" id="M_pmtcoa__91__x__93__" name="Palmitoyl-CoA (n-C16:0CoA)" compartment="x" hasOnlySubstanceUnits="false" boundaryCondition="false" constant="false" fbc:chemicalFormula="C37H62N7O17P3S"/>
      <species metaid="M_pmtcrn__91__c__93__" id="M_pmtcrn__91__c__93__" name="L-Palmitoylcarnitine" compartment="c" hasOnlySubstanceUnits="false" boundaryCondition="false" constant="false" fbc:chemicalFormula="C23H45NO4"/>
      <species metaid="M_pmtcrn__91__m__93__" id="M_pmtcrn__91__m__93__" name="L-Palmitoylcarnitine" compartment="m" hasOnlySubstanceUnits="false" boundaryCondition="false" constant="false" fbc:chemicalFormula="C23H45NO4"/>
      <species metaid="M_pnto__45____45____45__R__91__c__93__" id="M_pnto__45____45____45__R__91__c__93__" name="(R)-Pantothenate" compartment="c" hasOnlySubstanceUnits="false" boundaryCondition="false" constant="false" fbc:chemicalFormula="C9H16NO5"/>
      <species metaid="M_ppa__91__c__93__" id="M_ppa__91__c__93__" name="Propionate (n-C3:0)" compartment="c" hasOnlySubstanceUnits="false" boundaryCondition="false" constant="false" fbc:chemicalFormula="C3H5O2"/>
      <species metaid="M_ppa__91__e__93__" id="M_ppa__91__e__93__" name="Propionate (n-C3:0)" compartment="e" hasOnlySubstanceUnits="false" boundaryCondition="false" constant="false" fbc:chemicalFormula="C3H5O2"/>
      <species metaid="M_ppbng__91__c__93__" id="M_ppbng__91__c__93__" name="Porphobilinogen" compartment="c" hasOnlySubstanceUnits="false" boundaryCondition="false" constant="false" fbc:chemicalFormula="C10H13N2O4"/>
      <species metaid="M_ppcoa__91__c__93__" id="M_ppcoa__91__c__93__" name="Propanoyl-CoA" compartment="c" hasOnlySubstanceUnits="false" boundaryCondition="false" constant="false" fbc:chemicalFormula="C24H36N7O17P3S"/>
      <species metaid="M_ppcoa__91__m__93__" id="M_ppcoa__91__m__93__" name="Propanoyl-CoA" compartment="m" hasOnlySubstanceUnits="false" boundaryCondition="false" constant="false" fbc:chemicalFormula="C24H36N7O17P3S"/>
      <species metaid="M_ppcoa__91__x__93__" id="M_ppcoa__91__x__93__" name="Propanoyl-CoA" compartment="x" hasOnlySubstanceUnits="false" boundaryCondition="false" constant="false" fbc:chemicalFormula="C24H36N7O17P3S"/>
      <species metaid="M_ppi__91__c__93__" id="M_ppi__91__c__93__" name="Diphosphate" compartment="c" hasOnlySubstanceUnits="false" boundaryCondition="false" constant="false" fbc:chemicalFormula="HO7P2"/>
      <species metaid="M_ppi__91__m__93__" id="M_ppi__91__m__93__" name="Diphosphate" compartment="m" hasOnlySubstanceUnits="false" boundaryCondition="false" constant="false" fbc:chemicalFormula="HO7P2"/>
      <species metaid="M_ppi__91__n__93__" id="M_ppi__91__n__93__" name="Diphosphate" compartment="n" hasOnlySubstanceUnits="false" boundaryCondition="false" constant="false" fbc:chemicalFormula="HO7P2"/>
      <species metaid="M_ppi__91__r__93__" id="M_ppi__91__r__93__" name="Diphosphate" compartment="r" hasOnlySubstanceUnits="false" boundaryCondition="false" constant="false" fbc:chemicalFormula="HO7P2"/>
      <species metaid="M_ppi__91__x__93__" id="M_ppi__91__x__93__" name="Diphosphate" compartment="x" hasOnlySubstanceUnits="false" boundaryCondition="false" constant="false" fbc:chemicalFormula="HO7P2"/>
      <species metaid="M_pppg9__91__c__93__" id="M_pppg9__91__c__93__" name="Protoporphyrinogen IX" compartment="c" hasOnlySubstanceUnits="false" boundaryCondition="false" constant="false" fbc:chemicalFormula="C34H38N4O4"/>
      <species metaid="M_pram__91__c__93__" id="M_pram__91__c__93__" name="5-Phospho-beta-D-ribosylamine" compartment="c" hasOnlySubstanceUnits="false" boundaryCondition="false" constant="false" fbc:chemicalFormula="C5H11NO7P"/>
      <species metaid="M_prgnlone__91__c__93__" id="M_prgnlone__91__c__93__" name="Pregnenolone" compartment="c" hasOnlySubstanceUnits="false" boundaryCondition="false" constant="false" fbc:chemicalFormula="C21H32O2"/>
      <species metaid="M_prgnlones__91__c__93__" id="M_prgnlones__91__c__93__" name="pregnenolone sulfate" compartment="c" hasOnlySubstanceUnits="false" boundaryCondition="false" constant="false" fbc:chemicalFormula="C21H31O5S"/>
      <species metaid="M_prist__91__c__93__" id="M_prist__91__c__93__" name="pristanic acid" compartment="c" hasOnlySubstanceUnits="false" boundaryCondition="false" constant="false" fbc:chemicalFormula="C19H37O2"/>
      <species metaid="M_prist__91__x__93__" id="M_prist__91__x__93__" name="pristanic acid" compartment="x" hasOnlySubstanceUnits="false" boundaryCondition="false" constant="false" fbc:chemicalFormula="C19H37O2"/>
      <species metaid="M_pristcoa__91__c__93__" id="M_pristcoa__91__c__93__" name="pristanoyl coa" compartment="c" hasOnlySubstanceUnits="false" boundaryCondition="false" constant="false" fbc:chemicalFormula="C40H68N7O17P3S"/>
      <species metaid="M_pristcoa__91__x__93__" id="M_pristcoa__91__x__93__" name="pristanoyl coa" compartment="x" hasOnlySubstanceUnits="false" boundaryCondition="false" constant="false" fbc:chemicalFormula="C40H68N7O17P3S"/>
      <species metaid="M_pro__45____45____45__L__91__c__93__" id="M_pro__45____45____45__L__91__c__93__" name="L-Proline" compartment="c" hasOnlySubstanceUnits="false" boundaryCondition="false" constant="false" fbc:chemicalFormula="C5H9NO2"/>
      <species metaid="M_pro__45____45____45__L__91__e__93__" id="M_pro__45____45____45__L__91__e__93__" name="L-Proline" compartment="e" hasOnlySubstanceUnits="false" boundaryCondition="false" constant="false" fbc:chemicalFormula="C5H9NO2"/>
      <species metaid="M_pro__45____45____45__L__91__m__93__" id="M_pro__45____45____45__L__91__m__93__" name="L-Proline" compartment="m" hasOnlySubstanceUnits="false" boundaryCondition="false" constant="false" fbc:chemicalFormula="C5H9NO2"/>
      <species metaid="M_prostge2__91__c__93__" id="M_prostge2__91__c__93__" name="Prostaglandin E2" compartment="c" hasOnlySubstanceUnits="false" boundaryCondition="false" constant="false" fbc:chemicalFormula="C20H31O5"/>
      <species metaid="M_prostge2__91__e__93__" id="M_prostge2__91__e__93__" name="Prostaglandin E2" compartment="e" hasOnlySubstanceUnits="false" boundaryCondition="false" constant="false" fbc:chemicalFormula="C20H31O5"/>
      <species metaid="M_prostgf2__91__c__93__" id="M_prostgf2__91__c__93__" name="Prostaglandin F2alpha" compartment="c" hasOnlySubstanceUnits="false" boundaryCondition="false" constant="false" fbc:chemicalFormula="C20H33O5"/>
      <species metaid="M_prostgf2__91__e__93__" id="M_prostgf2__91__e__93__" name="Prostaglandin F2alpha" compartment="e" hasOnlySubstanceUnits="false" boundaryCondition="false" constant="false" fbc:chemicalFormula="C20H33O5"/>
      <species metaid="M_prpp__91__c__93__" id="M_prpp__91__c__93__" name="5-Phospho-alpha-D-ribose 1-diphosphate" compartment="c" hasOnlySubstanceUnits="false" boundaryCondition="false" constant="false" fbc:chemicalFormula="C5H8O14P3"/>
      <species metaid="M_ps__45__hs__91__c__93__" id="M_ps__45__hs__91__c__93__" name="phosphatidylserine (homo sapiens)" compartment="c" hasOnlySubstanceUnits="false" boundaryCondition="false" constant="false" fbc:chemicalFormula="C6H11NO6PFULLRCO2FULLR2CO2"/>
      <species metaid="M_ps__45__hs__91__e__93__" id="M_ps__45__hs__91__e__93__" name="phosphatidylserine (homo sapiens)" compartment="e" hasOnlySubstanceUnits="false" boundaryCondition="false" constant="false" fbc:chemicalFormula="C6H11NO6PFULLRCO2FULLR2CO2"/>
      <species metaid="M_ps__45__hs__91__m__93__" id="M_ps__45__hs__91__m__93__" name="phosphatidylserine (homo sapiens)" compartment="m" hasOnlySubstanceUnits="false" boundaryCondition="false" constant="false" fbc:chemicalFormula="C6H11NO6PFULLRCO2FULLR2CO2"/>
      <species metaid="M_pser__45____45____45__L__91__c__93__" id="M_pser__45____45____45__L__91__c__93__" name="O-Phospho-L-serine" compartment="c" hasOnlySubstanceUnits="false" boundaryCondition="false" constant="false" fbc:chemicalFormula="C3H6NO6P"/>
      <species metaid="M_ptdca__91__c__93__" id="M_ptdca__91__c__93__" name="pentadecanoate" compartment="c" hasOnlySubstanceUnits="false" boundaryCondition="false" constant="false" fbc:chemicalFormula="C15H29O2"/>
      <species metaid="M_ptdca__91__e__93__" id="M_ptdca__91__e__93__" name="pentadecanoate" compartment="e" hasOnlySubstanceUnits="false" boundaryCondition="false" constant="false" fbc:chemicalFormula="C15H29O2"/>
      <species metaid="M_ptdcacoa__91__c__93__" id="M_ptdcacoa__91__c__93__" name="pentadecanoyl Coenzyme A" compartment="c" hasOnlySubstanceUnits="false" boundaryCondition="false" constant="false" fbc:chemicalFormula="C36H60N7O17P3S"/>
      <species metaid="M_ptdcacoa__91__m__93__" id="M_ptdcacoa__91__m__93__" name="pentadecanoyl Coenzyme A" compartment="m" hasOnlySubstanceUnits="false" boundaryCondition="false" constant="false" fbc:chemicalFormula="C36H60N7O17P3S"/>
      <species metaid="M_ptdcacrn__91__c__93__" id="M_ptdcacrn__91__c__93__" name="pendtadenoyl carnitine" compartment="c" hasOnlySubstanceUnits="false" boundaryCondition="false" constant="false" fbc:chemicalFormula="C22H43NO4"/>
      <species metaid="M_ptdcacrn__91__m__93__" id="M_ptdcacrn__91__m__93__" name="pendtadenoyl carnitine" compartment="m" hasOnlySubstanceUnits="false" boundaryCondition="false" constant="false" fbc:chemicalFormula="C22H43NO4"/>
      <species metaid="M_ptrc__91__c__93__" id="M_ptrc__91__c__93__" name="Putrescine" compartment="c" hasOnlySubstanceUnits="false" boundaryCondition="false" constant="false" fbc:chemicalFormula="C4H14N2"/>
      <species metaid="M_ptth__91__c__93__" id="M_ptth__91__c__93__" name="Pantetheine" compartment="c" hasOnlySubstanceUnits="false" boundaryCondition="false" constant="false" fbc:chemicalFormula="C11H22N2O4S"/>
      <species metaid="M_pyam5p__91__c__93__" id="M_pyam5p__91__c__93__" name="Pyridoxamine 5&apos;-phosphate" compartment="c" hasOnlySubstanceUnits="false" boundaryCondition="false" constant="false" fbc:chemicalFormula="C8H12N2O5P"/>
      <species metaid="M_pydam__91__c__93__" id="M_pydam__91__c__93__" name="Pyridoxamine" compartment="c" hasOnlySubstanceUnits="false" boundaryCondition="false" constant="false" fbc:chemicalFormula="C8H13N2O2"/>
      <species metaid="M_pydam__91__e__93__" id="M_pydam__91__e__93__" name="Pyridoxamine" compartment="e" hasOnlySubstanceUnits="false" boundaryCondition="false" constant="false" fbc:chemicalFormula="C8H13N2O2"/>
      <species metaid="M_pydx5p__91__c__93__" id="M_pydx5p__91__c__93__" name="Pyridoxal 5&apos;-phosphate" compartment="c" hasOnlySubstanceUnits="false" boundaryCondition="false" constant="false" fbc:chemicalFormula="C8H8NO6P"/>
      <species metaid="M_pydx__91__c__93__" id="M_pydx__91__c__93__" name="Pyridoxal" compartment="c" hasOnlySubstanceUnits="false" boundaryCondition="false" constant="false" fbc:chemicalFormula="C8H9NO3"/>
      <species metaid="M_pydxn__91__c__93__" id="M_pydxn__91__c__93__" name="Pyridoxine" compartment="c" hasOnlySubstanceUnits="false" boundaryCondition="false" constant="false" fbc:chemicalFormula="C8H11NO3"/>
      <species metaid="M_pydxn__91__e__93__" id="M_pydxn__91__e__93__" name="Pyridoxine" compartment="e" hasOnlySubstanceUnits="false" boundaryCondition="false" constant="false" fbc:chemicalFormula="C8H11NO3"/>
      <species metaid="M_pyr__91__c__93__" id="M_pyr__91__c__93__" name="Pyruvate" compartment="c" hasOnlySubstanceUnits="false" boundaryCondition="false" constant="false" fbc:chemicalFormula="C3H3O3"/>
      <species metaid="M_pyr__91__e__93__" id="M_pyr__91__e__93__" name="Pyruvate" compartment="e" hasOnlySubstanceUnits="false" boundaryCondition="false" constant="false" fbc:chemicalFormula="C3H3O3"/>
      <species metaid="M_pyr__91__m__93__" id="M_pyr__91__m__93__" name="Pyruvate" compartment="m" hasOnlySubstanceUnits="false" boundaryCondition="false" constant="false" fbc:chemicalFormula="C3H3O3"/>
      <species metaid="M_pyr__91__x__93__" id="M_pyr__91__x__93__" name="Pyruvate" compartment="x" hasOnlySubstanceUnits="false" boundaryCondition="false" constant="false" fbc:chemicalFormula="C3H3O3"/>
      <species metaid="M_q10__91__m__93__" id="M_q10__91__m__93__" name="Ubiquinone-10" compartment="m" hasOnlySubstanceUnits="false" boundaryCondition="false" constant="false" fbc:chemicalFormula="C59H90O4"/>
      <species metaid="M_q10h2__91__m__93__" id="M_q10h2__91__m__93__" name="Ubiquinol-10" compartment="m" hasOnlySubstanceUnits="false" boundaryCondition="false" constant="false" fbc:chemicalFormula="C59H92O4"/>
      <species metaid="M_quln__91__c__93__" id="M_quln__91__c__93__" name="Quinolinate" compartment="c" hasOnlySubstanceUnits="false" boundaryCondition="false" constant="false" fbc:chemicalFormula="C7H3NO4"/>
      <species metaid="M_r1p__91__c__93__" id="M_r1p__91__c__93__" name="alpha-D-Ribose 1-phosphate" compartment="c" hasOnlySubstanceUnits="false" boundaryCondition="false" constant="false" fbc:chemicalFormula="C5H9O8P"/>
      <species metaid="M_r5p__91__c__93__" id="M_r5p__91__c__93__" name="alpha-D-Ribose 5-phosphate" compartment="c" hasOnlySubstanceUnits="false" boundaryCondition="false" constant="false" fbc:chemicalFormula="C5H9O8P"/>
      <species metaid="M_retinal__45____45____45__11__45____45____45__cis__91__c__93__" id="M_retinal__45____45____45__11__45____45____45__cis__91__c__93__" name="cis-11-retinal" compartment="c" hasOnlySubstanceUnits="false" boundaryCondition="false" constant="false" fbc:chemicalFormula="C20H28O"/>
      <species metaid="M_retinal__45____45____45__cis__45____45____45__9__91__c__93__" id="M_retinal__45____45____45__cis__45____45____45__9__91__c__93__" name="cis-9-retinal" compartment="c" hasOnlySubstanceUnits="false" boundaryCondition="false" constant="false" fbc:chemicalFormula="C20H28O"/>
      <species metaid="M_retinal__91__c__93__" id="M_retinal__91__c__93__" name="Retinal" compartment="c" hasOnlySubstanceUnits="false" boundaryCondition="false" constant="false" fbc:chemicalFormula="C20H28O"/>
      <species metaid="M_retinol__45____45____45__9__45____45____45__cis__91__c__93__" id="M_retinol__45____45____45__9__45____45____45__cis__91__c__93__" name="9-cis-retinol" compartment="c" hasOnlySubstanceUnits="false" boundaryCondition="false" constant="false" fbc:chemicalFormula="C20H30O"/>
      <species metaid="M_retinol__45____45____45__cis__45____45____45__11__91__c__93__" id="M_retinol__45____45____45__cis__45____45____45__11__91__c__93__" name="cis-11-retinol" compartment="c" hasOnlySubstanceUnits="false" boundaryCondition="false" constant="false" fbc:chemicalFormula="C20H30O"/>
      <species metaid="M_retinol__91__c__93__" id="M_retinol__91__c__93__" name="Retinol" compartment="c" hasOnlySubstanceUnits="false" boundaryCondition="false" constant="false" fbc:chemicalFormula="C20H30O"/>
      <species metaid="M_retn__91__c__93__" id="M_retn__91__c__93__" name="Retinoate" compartment="c" hasOnlySubstanceUnits="false" boundaryCondition="false" constant="false" fbc:chemicalFormula="C20H27O2"/>
      <species metaid="M_retn__91__e__93__" id="M_retn__91__e__93__" name="Retinoate" compartment="e" hasOnlySubstanceUnits="false" boundaryCondition="false" constant="false" fbc:chemicalFormula="C20H27O2"/>
      <species metaid="M_retn__91__r__93__" id="M_retn__91__r__93__" name="Retinoate" compartment="r" hasOnlySubstanceUnits="false" boundaryCondition="false" constant="false" fbc:chemicalFormula="C20H27O2"/>
      <species metaid="M_retnglc__91__c__93__" id="M_retnglc__91__c__93__" name="retinoyl glucuronide" compartment="c" hasOnlySubstanceUnits="false" boundaryCondition="false" constant="false" fbc:chemicalFormula="C26H35O8"/>
      <species metaid="M_retnglc__91__e__93__" id="M_retnglc__91__e__93__" name="retinoyl glucuronide" compartment="e" hasOnlySubstanceUnits="false" boundaryCondition="false" constant="false" fbc:chemicalFormula="C26H35O8"/>
      <species metaid="M_retnglc__91__r__93__" id="M_retnglc__91__r__93__" name="retinoyl glucuronide" compartment="r" hasOnlySubstanceUnits="false" boundaryCondition="false" constant="false" fbc:chemicalFormula="C26H35O8"/>
      <species metaid="M_rib__45____45____45__D__91__c__93__" id="M_rib__45____45____45__D__91__c__93__" name="D-Ribose" compartment="c" hasOnlySubstanceUnits="false" boundaryCondition="false" constant="false" fbc:chemicalFormula="C5H10O5"/>
      <species metaid="M_rib__45____45____45__D__91__e__93__" id="M_rib__45____45____45__D__91__e__93__" name="D-Ribose" compartment="e" hasOnlySubstanceUnits="false" boundaryCondition="false" constant="false" fbc:chemicalFormula="C5H10O5"/>
      <species metaid="M_ribflv__91__c__93__" id="M_ribflv__91__c__93__" name="Riboflavin" compartment="c" hasOnlySubstanceUnits="false" boundaryCondition="false" constant="false" fbc:chemicalFormula="C17H20N4O6"/>
      <species metaid="M_rnam__91__c__93__" id="M_rnam__91__c__93__" name="N-Ribosylnicotinamide" compartment="c" hasOnlySubstanceUnits="false" boundaryCondition="false" constant="false" fbc:chemicalFormula="C11H15N2O5"/>
      <species metaid="M_ru5p__45____45____45__D__91__c__93__" id="M_ru5p__45____45____45__D__91__c__93__" name="D-Ribulose 5-phosphate" compartment="c" hasOnlySubstanceUnits="false" boundaryCondition="false" constant="false" fbc:chemicalFormula="C5H9O8P"/>
      <species metaid="M_s2l2fn2m2masn__91__e__93__" id="M_s2l2fn2m2masn__91__e__93__" name="PA6" compartment="e" hasOnlySubstanceUnits="false" boundaryCondition="false" constant="false" fbc:chemicalFormula="C90H145N6O65X"/>
      <species metaid="M_s2l2n2m2m__91__l__93__" id="M_s2l2n2m2m__91__l__93__" name="de-Fuc form of PA6 (w/o peptide linkage)" compartment="l" hasOnlySubstanceUnits="false" boundaryCondition="false" constant="false" fbc:chemicalFormula="C84H136N6O62"/>
      <species metaid="M_s2l2n2m2masn__91__e__93__" id="M_s2l2n2m2masn__91__e__93__" name="de-Fuc form of PA6" compartment="e" hasOnlySubstanceUnits="false" boundaryCondition="false" constant="false" fbc:chemicalFormula="C84H135N6O61X"/>
      <species metaid="M_s2l2n2m2masn__91__l__93__" id="M_s2l2n2m2masn__91__l__93__" name="de-Fuc form of PA6" compartment="l" hasOnlySubstanceUnits="false" boundaryCondition="false" constant="false" fbc:chemicalFormula="C84H135N6O61X"/>
      <species metaid="M_s2l2n2m2mn__91__l__93__" id="M_s2l2n2m2mn__91__l__93__" name="de-Fuc, reducing GlcNAc removed form of PA6 (w/o peptide linkage)" compartment="l" hasOnlySubstanceUnits="false" boundaryCondition="false" constant="false" fbc:chemicalFormula="C76H123N5O57"/>
      <species metaid="M_s7p__91__c__93__" id="M_s7p__91__c__93__" name="Sedoheptulose 7-phosphate" compartment="c" hasOnlySubstanceUnits="false" boundaryCondition="false" constant="false" fbc:chemicalFormula="C7H13O10P"/>
      <species metaid="M_saccrp__45____45____45__L__91__m__93__" id="M_saccrp__45____45____45__L__91__m__93__" name="L-Saccharopine" compartment="m" hasOnlySubstanceUnits="false" boundaryCondition="false" constant="false" fbc:chemicalFormula="C11H19N2O6"/>
      <species metaid="M_sarcs__91__c__93__" id="M_sarcs__91__c__93__" name="Sarcosine" compartment="c" hasOnlySubstanceUnits="false" boundaryCondition="false" constant="false" fbc:chemicalFormula="C3H7NO2"/>
      <species metaid="M_sarcs__91__m__93__" id="M_sarcs__91__m__93__" name="Sarcosine" compartment="m" hasOnlySubstanceUnits="false" boundaryCondition="false" constant="false" fbc:chemicalFormula="C3H7NO2"/>
      <species metaid="M_sbt__45____45____45__D__91__c__93__" id="M_sbt__45____45____45__D__91__c__93__" name="D-Sorbitol" compartment="c" hasOnlySubstanceUnits="false" boundaryCondition="false" constant="false" fbc:chemicalFormula="C6H14O6"/>
      <species metaid="M_ser__45____45____45__L__91__c__93__" id="M_ser__45____45____45__L__91__c__93__" name="L-Serine" compartment="c" hasOnlySubstanceUnits="false" boundaryCondition="false" constant="false" fbc:chemicalFormula="C3H7NO3"/>
      <species metaid="M_ser__45____45____45__L__91__e__93__" id="M_ser__45____45____45__L__91__e__93__" name="L-Serine" compartment="e" hasOnlySubstanceUnits="false" boundaryCondition="false" constant="false" fbc:chemicalFormula="C3H7NO3"/>
      <species metaid="M_ser__45____45____45__L__91__x__93__" id="M_ser__45____45____45__L__91__x__93__" name="L-Serine" compartment="x" hasOnlySubstanceUnits="false" boundaryCondition="false" constant="false" fbc:chemicalFormula="C3H7NO3"/>
      <species metaid="M_sl__45____45____45__L__91__c__93__" id="M_sl__45____45____45__L__91__c__93__" name="L-sulfolactate" compartment="c" hasOnlySubstanceUnits="false" boundaryCondition="false" constant="false" fbc:chemicalFormula="C3H4O6S"/>
      <species metaid="M_sl__45____45____45__L__91__e__93__" id="M_sl__45____45____45__L__91__e__93__" name="L-sulfolactate" compartment="e" hasOnlySubstanceUnits="false" boundaryCondition="false" constant="false" fbc:chemicalFormula="C3H4O6S"/>
      <species metaid="M_so3__91__c__93__" id="M_so3__91__c__93__" name="Sulfite" compartment="c" hasOnlySubstanceUnits="false" boundaryCondition="false" constant="false" fbc:chemicalFormula="O3S"/>
      <species metaid="M_so3__91__m__93__" id="M_so3__91__m__93__" name="Sulfite" compartment="m" hasOnlySubstanceUnits="false" boundaryCondition="false" constant="false" fbc:chemicalFormula="O3S"/>
      <species metaid="M_so4__91__c__93__" id="M_so4__91__c__93__" name="Sulfate" compartment="c" hasOnlySubstanceUnits="false" boundaryCondition="false" constant="false" fbc:chemicalFormula="O4S"/>
      <species metaid="M_so4__91__e__93__" id="M_so4__91__e__93__" name="Sulfate" compartment="e" hasOnlySubstanceUnits="false" boundaryCondition="false" constant="false" fbc:chemicalFormula="O4S"/>
      <species metaid="M_sph1p__91__c__93__" id="M_sph1p__91__c__93__" name="Sphinganine 1-phosphate" compartment="c" hasOnlySubstanceUnits="false" boundaryCondition="false" constant="false" fbc:chemicalFormula="C18H39NO5P"/>
      <species metaid="M_sph1p__91__r__93__" id="M_sph1p__91__r__93__" name="Sphinganine 1-phosphate" compartment="r" hasOnlySubstanceUnits="false" boundaryCondition="false" constant="false" fbc:chemicalFormula="C18H39NO5P"/>
      <species metaid="M_sphgn__91__c__93__" id="M_sphgn__91__c__93__" name="Sphinganine" compartment="c" hasOnlySubstanceUnits="false" boundaryCondition="false" constant="false" fbc:chemicalFormula="C18H40NO2"/>
      <species metaid="M_sphgn__91__r__93__" id="M_sphgn__91__r__93__" name="Sphinganine" compartment="r" hasOnlySubstanceUnits="false" boundaryCondition="false" constant="false" fbc:chemicalFormula="C18H40NO2"/>
      <species metaid="M_sphings__91__c__93__" id="M_sphings__91__c__93__" name="Sphingosine" compartment="c" hasOnlySubstanceUnits="false" boundaryCondition="false" constant="false" fbc:chemicalFormula="C18H38NO2"/>
      <species metaid="M_sphings__91__l__93__" id="M_sphings__91__l__93__" name="Sphingosine" compartment="l" hasOnlySubstanceUnits="false" boundaryCondition="false" constant="false" fbc:chemicalFormula="C18H38NO2"/>
      <species metaid="M_sphings__91__r__93__" id="M_sphings__91__r__93__" name="Sphingosine" compartment="r" hasOnlySubstanceUnits="false" boundaryCondition="false" constant="false" fbc:chemicalFormula="C18H38NO2"/>
      <species metaid="M_sphmyln__45__hs__91__c__93__" id="M_sphmyln__45__hs__91__c__93__" name="sphingomyelin (homo sapiens)" compartment="c" hasOnlySubstanceUnits="false" boundaryCondition="false" constant="false" fbc:chemicalFormula="C23H48N2O5PFULLRCO"/>
      <species metaid="M_sphmyln__45__hs__91__l__93__" id="M_sphmyln__45__hs__91__l__93__" name="sphingomyelin (homo sapiens)" compartment="l" hasOnlySubstanceUnits="false" boundaryCondition="false" constant="false" fbc:chemicalFormula="C23H48N2O5PFULLRCO"/>
      <species metaid="M_sphs1p__91__c__93__" id="M_sphs1p__91__c__93__" name="Sphingosine 1-phosphate" compartment="c" hasOnlySubstanceUnits="false" boundaryCondition="false" constant="false" fbc:chemicalFormula="C18H37NO5P"/>
      <species metaid="M_sphs1p__91__r__93__" id="M_sphs1p__91__r__93__" name="Sphingosine 1-phosphate" compartment="r" hasOnlySubstanceUnits="false" boundaryCondition="false" constant="false" fbc:chemicalFormula="C18H37NO5P"/>
      <species metaid="M_spmd__91__c__93__" id="M_spmd__91__c__93__" name="Spermidine" compartment="c" hasOnlySubstanceUnits="false" boundaryCondition="false" constant="false" fbc:chemicalFormula="C7H22N3"/>
      <species metaid="M_sprm__91__c__93__" id="M_sprm__91__c__93__" name="Spermine" compartment="c" hasOnlySubstanceUnits="false" boundaryCondition="false" constant="false" fbc:chemicalFormula="C10H30N4"/>
      <species metaid="M_sql__91__r__93__" id="M_sql__91__r__93__" name="Squalene" compartment="r" hasOnlySubstanceUnits="false" boundaryCondition="false" constant="false" fbc:chemicalFormula="C30H50"/>
      <species metaid="M_srtn__91__c__93__" id="M_srtn__91__c__93__" name="Serotonin" compartment="c" hasOnlySubstanceUnits="false" boundaryCondition="false" constant="false" fbc:chemicalFormula="C10H13N2O"/>
      <species metaid="M_srtn__91__e__93__" id="M_srtn__91__e__93__" name="Serotonin" compartment="e" hasOnlySubstanceUnits="false" boundaryCondition="false" constant="false" fbc:chemicalFormula="C10H13N2O"/>
      <species metaid="M_stcoa__91__c__93__" id="M_stcoa__91__c__93__" name="Stearoyl-CoA (n-C18:0CoA)" compartment="c" hasOnlySubstanceUnits="false" boundaryCondition="false" constant="false" fbc:chemicalFormula="C39H66N7O17P3S"/>
      <species metaid="M_stcoa__91__m__93__" id="M_stcoa__91__m__93__" name="Stearoyl-CoA (n-C18:0CoA)" compartment="m" hasOnlySubstanceUnits="false" boundaryCondition="false" constant="false" fbc:chemicalFormula="C39H66N7O17P3S"/>
      <species metaid="M_stcoa__91__x__93__" id="M_stcoa__91__x__93__" name="Stearoyl-CoA (n-C18:0CoA)" compartment="x" hasOnlySubstanceUnits="false" boundaryCondition="false" constant="false" fbc:chemicalFormula="C39H66N7O17P3S"/>
      <species metaid="M_stcrn__91__c__93__" id="M_stcrn__91__c__93__" name="stearoylcarnitine" compartment="c" hasOnlySubstanceUnits="false" boundaryCondition="false" constant="false" fbc:chemicalFormula="C25H49NO4"/>
      <species metaid="M_stcrn__91__m__93__" id="M_stcrn__91__m__93__" name="stearoylcarnitine" compartment="m" hasOnlySubstanceUnits="false" boundaryCondition="false" constant="false" fbc:chemicalFormula="C25H49NO4"/>
      <species metaid="M_strch1__91__e__93__" id="M_strch1__91__e__93__" name="starch, structure 1 (1,6-{7[1,4-Glc], 4[1,4-Glc]})" compartment="e" hasOnlySubstanceUnits="false" boundaryCondition="false" constant="false" fbc:chemicalFormula="C66H112O56"/>
      <species metaid="M_strch2__91__e__93__" id="M_strch2__91__e__93__" name="starch, structure 2 (1,6-{2[1,4-Glc], [1,4-Glc]})" compartment="e" hasOnlySubstanceUnits="false" boundaryCondition="false" constant="false" fbc:chemicalFormula="C18H32O16"/>
      <species metaid="M_strdnc__91__c__93__" id="M_strdnc__91__c__93__" name="stearidonic acid C18:4, n-3" compartment="c" hasOnlySubstanceUnits="false" boundaryCondition="false" constant="false" fbc:chemicalFormula="C18H27O2"/>
      <species metaid="M_strdnc__91__e__93__" id="M_strdnc__91__e__93__" name="stearidonic acid C18:4, n-3" compartment="e" hasOnlySubstanceUnits="false" boundaryCondition="false" constant="false" fbc:chemicalFormula="C18H27O2"/>
      <species metaid="M_strdnccoa__91__c__93__" id="M_strdnccoa__91__c__93__" name="stearidonyl coenzyme A" compartment="c" hasOnlySubstanceUnits="false" boundaryCondition="false" constant="false" fbc:chemicalFormula="C39H58N7O17P3S"/>
      <species metaid="M_strdnccoa__91__m__93__" id="M_strdnccoa__91__m__93__" name="stearidonyl coenzyme A" compartment="m" hasOnlySubstanceUnits="false" boundaryCondition="false" constant="false" fbc:chemicalFormula="C39H58N7O17P3S"/>
      <species metaid="M_strdnccoa__91__x__93__" id="M_strdnccoa__91__x__93__" name="stearidonyl coenzyme A" compartment="x" hasOnlySubstanceUnits="false" boundaryCondition="false" constant="false" fbc:chemicalFormula="C39H58N7O17P3S"/>
      <species metaid="M_strdnccrn__91__c__93__" id="M_strdnccrn__91__c__93__" name="stearidonyl carnitine" compartment="c" hasOnlySubstanceUnits="false" boundaryCondition="false" constant="false" fbc:chemicalFormula="C25H41NO4"/>
      <species metaid="M_strdnccrn__91__m__93__" id="M_strdnccrn__91__m__93__" name="stearidonyl carnitine" compartment="m" hasOnlySubstanceUnits="false" boundaryCondition="false" constant="false" fbc:chemicalFormula="C25H41NO4"/>
      <species metaid="M_succ__91__m__93__" id="M_succ__91__m__93__" name="Succinate" compartment="m" hasOnlySubstanceUnits="false" boundaryCondition="false" constant="false" fbc:chemicalFormula="C4H4O4"/>
      <species metaid="M_succoa__91__m__93__" id="M_succoa__91__m__93__" name="Succinyl-CoA" compartment="m" hasOnlySubstanceUnits="false" boundaryCondition="false" constant="false" fbc:chemicalFormula="C25H35N7O19P3S"/>
      <species metaid="M_sucsal__91__m__93__" id="M_sucsal__91__m__93__" name="Succinic semialdehyde" compartment="m" hasOnlySubstanceUnits="false" boundaryCondition="false" constant="false" fbc:chemicalFormula="C4H5O3"/>
      <species metaid="M_tag1p__45____45____45__D__91__c__93__" id="M_tag1p__45____45____45__D__91__c__93__" name="D-Tagatose 1-phosphate" compartment="c" hasOnlySubstanceUnits="false" boundaryCondition="false" constant="false" fbc:chemicalFormula="C6H11O9P"/>
      <species metaid="M_tag__45__hs__91__c__93__" id="M_tag__45__hs__91__c__93__" name="triacylglycerol (homo sapiens)" compartment="c" hasOnlySubstanceUnits="false" boundaryCondition="false" constant="false" fbc:chemicalFormula="C3H5FULLRCO2FULLR2CO2FULLR3CO2"/>
      <species metaid="M_tag__45__hs__91__e__93__" id="M_tag__45__hs__91__e__93__" name="triacylglycerol (homo sapiens)" compartment="e" hasOnlySubstanceUnits="false" boundaryCondition="false" constant="false" fbc:chemicalFormula="C3H5FULLRCO2FULLR2CO2FULLR3CO2"/>
      <species metaid="M_tagat__45____45____45__D__91__c__93__" id="M_tagat__45____45____45__D__91__c__93__" name="D-Tagatose" compartment="c" hasOnlySubstanceUnits="false" boundaryCondition="false" constant="false" fbc:chemicalFormula="C6H12O6"/>
      <species metaid="M_tagat__45____45____45__D__91__e__93__" id="M_tagat__45____45____45__D__91__e__93__" name="D-Tagatose" compartment="e" hasOnlySubstanceUnits="false" boundaryCondition="false" constant="false" fbc:chemicalFormula="C6H12O6"/>
      <species metaid="M_taur__91__c__93__" id="M_taur__91__c__93__" name="Taurine" compartment="c" hasOnlySubstanceUnits="false" boundaryCondition="false" constant="false" fbc:chemicalFormula="C2H7NO3S"/>
      <species metaid="M_taur__91__x__93__" id="M_taur__91__x__93__" name="Taurine" compartment="x" hasOnlySubstanceUnits="false" boundaryCondition="false" constant="false" fbc:chemicalFormula="C2H7NO3S"/>
      <species metaid="M_taxol__91__c__93__" id="M_taxol__91__c__93__" name="paclitaxel" compartment="c" hasOnlySubstanceUnits="false" boundaryCondition="false" constant="false" fbc:chemicalFormula="C47H31NO14"/>
      <species metaid="M_taxol__91__e__93__" id="M_taxol__91__e__93__" name="paclitaxel" compartment="e" hasOnlySubstanceUnits="false" boundaryCondition="false" constant="false" fbc:chemicalFormula="C47H31NO14"/>
      <species metaid="M_tchola__91__c__93__" id="M_tchola__91__c__93__" name="taurocholic acid" compartment="c" hasOnlySubstanceUnits="false" boundaryCondition="false" constant="false" fbc:chemicalFormula="C26H45NO7S"/>
      <species metaid="M_tchola__91__e__93__" id="M_tchola__91__e__93__" name="taurocholic acid" compartment="e" hasOnlySubstanceUnits="false" boundaryCondition="false" constant="false" fbc:chemicalFormula="C26H45NO7S"/>
      <species metaid="M_tchola__91__x__93__" id="M_tchola__91__x__93__" name="taurocholic acid" compartment="x" hasOnlySubstanceUnits="false" boundaryCondition="false" constant="false" fbc:chemicalFormula="C26H45NO7S"/>
      <species metaid="M_tcynt__91__c__93__" id="M_tcynt__91__c__93__" name="Thiocyanate" compartment="c" hasOnlySubstanceUnits="false" boundaryCondition="false" constant="false" fbc:chemicalFormula="CNS"/>
      <species metaid="M_tcynt__91__e__93__" id="M_tcynt__91__e__93__" name="Thiocyanate" compartment="e" hasOnlySubstanceUnits="false" boundaryCondition="false" constant="false" fbc:chemicalFormula="CNS"/>
      <species metaid="M_tcynt__91__m__93__" id="M_tcynt__91__m__93__" name="Thiocyanate" compartment="m" hasOnlySubstanceUnits="false" boundaryCondition="false" constant="false" fbc:chemicalFormula="CNS"/>
      <species metaid="M_tdchola__91__c__93__" id="M_tdchola__91__c__93__" name="taurochenodeoxycholate" compartment="c" hasOnlySubstanceUnits="false" boundaryCondition="false" constant="false" fbc:chemicalFormula="C26H45NO6S"/>
      <species metaid="M_tdchola__91__e__93__" id="M_tdchola__91__e__93__" name="taurochenodeoxycholate" compartment="e" hasOnlySubstanceUnits="false" boundaryCondition="false" constant="false" fbc:chemicalFormula="C26H45NO6S"/>
      <species metaid="M_tdchola__91__x__93__" id="M_tdchola__91__x__93__" name="taurochenodeoxycholate" compartment="x" hasOnlySubstanceUnits="false" boundaryCondition="false" constant="false" fbc:chemicalFormula="C26H45NO6S"/>
      <species metaid="M_tdcoa__91__c__93__" id="M_tdcoa__91__c__93__" name="Tetradecanoyl-CoA (n-C14:0CoA)" compartment="c" hasOnlySubstanceUnits="false" boundaryCondition="false" constant="false" fbc:chemicalFormula="C35H58N7O17P3S"/>
      <species metaid="M_tdcoa__91__m__93__" id="M_tdcoa__91__m__93__" name="Tetradecanoyl-CoA (n-C14:0CoA)" compartment="m" hasOnlySubstanceUnits="false" boundaryCondition="false" constant="false" fbc:chemicalFormula="C35H58N7O17P3S"/>
      <species metaid="M_tethex3__91__c__93__" id="M_tethex3__91__c__93__" name="tetracosahexaenoic acid, n-3" compartment="c" hasOnlySubstanceUnits="false" boundaryCondition="false" constant="false" fbc:chemicalFormula="C24H35O2"/>
      <species metaid="M_tethex3__91__e__93__" id="M_tethex3__91__e__93__" name="tetracosahexaenoic acid, n-3" compartment="e" hasOnlySubstanceUnits="false" boundaryCondition="false" constant="false" fbc:chemicalFormula="C24H35O2"/>
      <species metaid="M_tethex3coa__91__c__93__" id="M_tethex3coa__91__c__93__" name="tetracosahexaenoyl coenzyme A" compartment="c" hasOnlySubstanceUnits="false" boundaryCondition="false" constant="false" fbc:chemicalFormula="C45H66N7O17P3S"/>
      <species metaid="M_tethex3coa__91__x__93__" id="M_tethex3coa__91__x__93__" name="tetracosahexaenoyl coenzyme A" compartment="x" hasOnlySubstanceUnits="false" boundaryCondition="false" constant="false" fbc:chemicalFormula="C45H66N7O17P3S"/>
      <species metaid="M_tetpent3__91__c__93__" id="M_tetpent3__91__c__93__" name="tetracosapentaenoic acid, n-3" compartment="c" hasOnlySubstanceUnits="false" boundaryCondition="false" constant="false" fbc:chemicalFormula="C24H37O2"/>
      <species metaid="M_tetpent3__91__e__93__" id="M_tetpent3__91__e__93__" name="tetracosapentaenoic acid, n-3" compartment="e" hasOnlySubstanceUnits="false" boundaryCondition="false" constant="false" fbc:chemicalFormula="C24H37O2"/>
      <species metaid="M_tetpent3coa__91__c__93__" id="M_tetpent3coa__91__c__93__" name="tetracosapentaenoyl coenzyme A, n-3" compartment="c" hasOnlySubstanceUnits="false" boundaryCondition="false" constant="false" fbc:chemicalFormula="C45H68N7O17P3S"/>
      <species metaid="M_tetpent3coa__91__x__93__" id="M_tetpent3coa__91__x__93__" name="tetracosapentaenoyl coenzyme A, n-3" compartment="x" hasOnlySubstanceUnits="false" boundaryCondition="false" constant="false" fbc:chemicalFormula="C45H68N7O17P3S"/>
      <species metaid="M_tetpent6__91__c__93__" id="M_tetpent6__91__c__93__" name="tetracosapentaenoic acid, n-6" compartment="c" hasOnlySubstanceUnits="false" boundaryCondition="false" constant="false" fbc:chemicalFormula="C24H37O2"/>
      <species metaid="M_tetpent6__91__e__93__" id="M_tetpent6__91__e__93__" name="tetracosapentaenoic acid, n-6" compartment="e" hasOnlySubstanceUnits="false" boundaryCondition="false" constant="false" fbc:chemicalFormula="C24H37O2"/>
      <species metaid="M_tetpent6coa__91__c__93__" id="M_tetpent6coa__91__c__93__" name="tetracosapentaenoyl coenzyme A, n-6" compartment="c" hasOnlySubstanceUnits="false" boundaryCondition="false" constant="false" fbc:chemicalFormula="C45H68N7O17P3S"/>
      <species metaid="M_tetpent6coa__91__x__93__" id="M_tetpent6coa__91__x__93__" name="tetracosapentaenoyl coenzyme A, n-6" compartment="x" hasOnlySubstanceUnits="false" boundaryCondition="false" constant="false" fbc:chemicalFormula="C45H68N7O17P3S"/>
      <species metaid="M_tettet6__91__c__93__" id="M_tettet6__91__c__93__" name="tetracosatetraenoic acid n-6" compartment="c" hasOnlySubstanceUnits="false" boundaryCondition="false" constant="false" fbc:chemicalFormula="C24H39O2"/>
      <species metaid="M_tettet6__91__e__93__" id="M_tettet6__91__e__93__" name="tetracosatetraenoic acid n-6" compartment="e" hasOnlySubstanceUnits="false" boundaryCondition="false" constant="false" fbc:chemicalFormula="C24H39O2"/>
      <species metaid="M_tettet6coa__91__c__93__" id="M_tettet6coa__91__c__93__" name="tetracosatetraenoyl coenzyme A" compartment="c" hasOnlySubstanceUnits="false" boundaryCondition="false" constant="false" fbc:chemicalFormula="C45H70N7O17P3S"/>
      <species metaid="M_tettet6coa__91__x__93__" id="M_tettet6coa__91__x__93__" name="tetracosatetraenoyl coenzyme A" compartment="x" hasOnlySubstanceUnits="false" boundaryCondition="false" constant="false" fbc:chemicalFormula="C45H70N7O17P3S"/>
      <species metaid="M_thbpt4acam__91__c__93__" id="M_thbpt4acam__91__c__93__" name="Tetrahydrobiopterin-4a-carbinolamine" compartment="c" hasOnlySubstanceUnits="false" boundaryCondition="false" constant="false" fbc:chemicalFormula="C9H15N5O4"/>
      <species metaid="M_thbpt__91__c__93__" id="M_thbpt__91__c__93__" name="Tetrahydrobiopterin" compartment="c" hasOnlySubstanceUnits="false" boundaryCondition="false" constant="false" fbc:chemicalFormula="C9H15N5O3"/>
      <species metaid="M_thcholoylcoa__91__x__93__" id="M_thcholoylcoa__91__x__93__" name="3alpha,7alpha,24-Trihydroxy-5beta-cholestanoyl-CoA" compartment="x" hasOnlySubstanceUnits="false" boundaryCondition="false" constant="false" fbc:chemicalFormula="C48H76N7O20P3S"/>
      <species metaid="M_thcholst__91__m__93__" id="M_thcholst__91__m__93__" name="3alpha,7alpha,12alpha-Trihydroxy-5beta-cholestan-26-al" compartment="m" hasOnlySubstanceUnits="false" boundaryCondition="false" constant="false" fbc:chemicalFormula="C27H46O4"/>
      <species metaid="M_thcholstoic__91__m__93__" id="M_thcholstoic__91__m__93__" name="3alpha,7alpha,12alpha-Trihydroxy-5beta-cholestanoate" compartment="m" hasOnlySubstanceUnits="false" boundaryCondition="false" constant="false" fbc:chemicalFormula="C27H45O5"/>
      <species metaid="M_thcholstoic__91__x__93__" id="M_thcholstoic__91__x__93__" name="3alpha,7alpha,12alpha-Trihydroxy-5beta-cholestanoate" compartment="x" hasOnlySubstanceUnits="false" boundaryCondition="false" constant="false" fbc:chemicalFormula="C27H45O5"/>
      <species metaid="M_thf__91__c__93__" id="M_thf__91__c__93__" name="5,6,7,8-Tetrahydrofolate" compartment="c" hasOnlySubstanceUnits="false" boundaryCondition="false" constant="false" fbc:chemicalFormula="C19H21N7O6"/>
      <species metaid="M_thf__91__e__93__" id="M_thf__91__e__93__" name="5,6,7,8-Tetrahydrofolate" compartment="e" hasOnlySubstanceUnits="false" boundaryCondition="false" constant="false" fbc:chemicalFormula="C19H21N7O6"/>
      <species metaid="M_thf__91__l__93__" id="M_thf__91__l__93__" name="5,6,7,8-Tetrahydrofolate" compartment="l" hasOnlySubstanceUnits="false" boundaryCondition="false" constant="false" fbc:chemicalFormula="C19H21N7O6"/>
      <species metaid="M_thf__91__m__93__" id="M_thf__91__m__93__" name="5,6,7,8-Tetrahydrofolate" compartment="m" hasOnlySubstanceUnits="false" boundaryCondition="false" constant="false" fbc:chemicalFormula="C19H21N7O6"/>
      <species metaid="M_thm__91__c__93__" id="M_thm__91__c__93__" name="Thiamin" compartment="c" hasOnlySubstanceUnits="false" boundaryCondition="false" constant="false" fbc:chemicalFormula="C12H17N4OS"/>
      <species metaid="M_thm__91__e__93__" id="M_thm__91__e__93__" name="Thiamin" compartment="e" hasOnlySubstanceUnits="false" boundaryCondition="false" constant="false" fbc:chemicalFormula="C12H17N4OS"/>
      <species metaid="M_thmmp__91__c__93__" id="M_thmmp__91__c__93__" name="Thiamin monophosphate" compartment="c" hasOnlySubstanceUnits="false" boundaryCondition="false" constant="false" fbc:chemicalFormula="C12H16N4O4PS"/>
      <species metaid="M_thmmp__91__e__93__" id="M_thmmp__91__e__93__" name="Thiamin monophosphate" compartment="e" hasOnlySubstanceUnits="false" boundaryCondition="false" constant="false" fbc:chemicalFormula="C12H16N4O4PS"/>
      <species metaid="M_thmpp__91__c__93__" id="M_thmpp__91__c__93__" name="Thiamine diphosphate" compartment="c" hasOnlySubstanceUnits="false" boundaryCondition="false" constant="false" fbc:chemicalFormula="C12H16N4O7P2S"/>
      <species metaid="M_thmtp__91__c__93__" id="M_thmtp__91__c__93__" name="Thiamin triphosphate" compartment="c" hasOnlySubstanceUnits="false" boundaryCondition="false" constant="false" fbc:chemicalFormula="C12H16N4O10P3S"/>
      <species metaid="M_thmtp__91__e__93__" id="M_thmtp__91__e__93__" name="Thiamin triphosphate" compartment="e" hasOnlySubstanceUnits="false" boundaryCondition="false" constant="false" fbc:chemicalFormula="C12H16N4O10P3S"/>
      <species metaid="M_thp2c__91__c__93__" id="M_thp2c__91__c__93__" name="2,3,4,5-Tetrahydropyridine-2-carboxylate" compartment="c" hasOnlySubstanceUnits="false" boundaryCondition="false" constant="false" fbc:chemicalFormula="C6H8NO2"/>
      <species metaid="M_thp2c__91__x__93__" id="M_thp2c__91__x__93__" name="2,3,4,5-Tetrahydropyridine-2-carboxylate" compartment="x" hasOnlySubstanceUnits="false" boundaryCondition="false" constant="false" fbc:chemicalFormula="C6H8NO2"/>
      <species metaid="M_thr__45____45____45__L__91__c__93__" id="M_thr__45____45____45__L__91__c__93__" name="L-Threonine" compartment="c" hasOnlySubstanceUnits="false" boundaryCondition="false" constant="false" fbc:chemicalFormula="C4H9NO3"/>
      <species metaid="M_thr__45____45____45__L__91__e__93__" id="M_thr__45____45____45__L__91__e__93__" name="L-Threonine" compartment="e" hasOnlySubstanceUnits="false" boundaryCondition="false" constant="false" fbc:chemicalFormula="C4H9NO3"/>
      <species metaid="M_thym__91__c__93__" id="M_thym__91__c__93__" name="Thymine" compartment="c" hasOnlySubstanceUnits="false" boundaryCondition="false" constant="false" fbc:chemicalFormula="C5H6N2O2"/>
      <species metaid="M_thymd__91__c__93__" id="M_thymd__91__c__93__" name="Thymidine" compartment="c" hasOnlySubstanceUnits="false" boundaryCondition="false" constant="false" fbc:chemicalFormula="C10H14N2O5"/>
      <species metaid="M_thymd__91__e__93__" id="M_thymd__91__e__93__" name="Thymidine" compartment="e" hasOnlySubstanceUnits="false" boundaryCondition="false" constant="false" fbc:chemicalFormula="C10H14N2O5"/>
      <species metaid="M_thymd__91__m__93__" id="M_thymd__91__m__93__" name="Thymidine" compartment="m" hasOnlySubstanceUnits="false" boundaryCondition="false" constant="false" fbc:chemicalFormula="C10H14N2O5"/>
      <species metaid="M_thyox__45____45____45__L__91__c__93__" id="M_thyox__45____45____45__L__91__c__93__" name="L-Thyroxine" compartment="c" hasOnlySubstanceUnits="false" boundaryCondition="false" constant="false" fbc:chemicalFormula="C15H11I4NO4"/>
      <species metaid="M_thyox__45____45____45__L__91__e__93__" id="M_thyox__45____45____45__L__91__e__93__" name="L-Thyroxine" compartment="e" hasOnlySubstanceUnits="false" boundaryCondition="false" constant="false" fbc:chemicalFormula="C15H11I4NO4"/>
      <species metaid="M_tmndnc__91__c__93__" id="M_tmndnc__91__c__93__" name="timnodonic acid C20:5, n-3" compartment="c" hasOnlySubstanceUnits="false" boundaryCondition="false" constant="false" fbc:chemicalFormula="C20H29O2"/>
      <species metaid="M_tmndnc__91__e__93__" id="M_tmndnc__91__e__93__" name="timnodonic acid C20:5, n-3" compartment="e" hasOnlySubstanceUnits="false" boundaryCondition="false" constant="false" fbc:chemicalFormula="C20H29O2"/>
      <species metaid="M_tmndnccoa__91__c__93__" id="M_tmndnccoa__91__c__93__" name="timnodonyl coenzyme A" compartment="c" hasOnlySubstanceUnits="false" boundaryCondition="false" constant="false" fbc:chemicalFormula="C41H60N7O17P3S"/>
      <species metaid="M_tmndnccoa__91__m__93__" id="M_tmndnccoa__91__m__93__" name="timnodonyl coenzyme A" compartment="m" hasOnlySubstanceUnits="false" boundaryCondition="false" constant="false" fbc:chemicalFormula="C41H60N7O17P3S"/>
      <species metaid="M_tmndnccoa__91__x__93__" id="M_tmndnccoa__91__x__93__" name="timnodonyl coenzyme A" compartment="x" hasOnlySubstanceUnits="false" boundaryCondition="false" constant="false" fbc:chemicalFormula="C41H60N7O17P3S"/>
      <species metaid="M_tmndnccrn__91__c__93__" id="M_tmndnccrn__91__c__93__" name="Timnodonyl carnitine" compartment="c" hasOnlySubstanceUnits="false" boundaryCondition="false" constant="false" fbc:chemicalFormula="C27H43NO4"/>
      <species metaid="M_tmndnccrn__91__m__93__" id="M_tmndnccrn__91__m__93__" name="Timnodonyl carnitine" compartment="m" hasOnlySubstanceUnits="false" boundaryCondition="false" constant="false" fbc:chemicalFormula="C27H43NO4"/>
      <species metaid="M_tolbutamide__91__c__93__" id="M_tolbutamide__91__c__93__" name="tolbutamide" compartment="c" hasOnlySubstanceUnits="false" boundaryCondition="false" constant="false" fbc:chemicalFormula="C12H18N2O3S"/>
      <species metaid="M_tolbutamide__91__e__93__" id="M_tolbutamide__91__e__93__" name="tolbutamide" compartment="e" hasOnlySubstanceUnits="false" boundaryCondition="false" constant="false" fbc:chemicalFormula="C12H18N2O3S"/>
      <species metaid="M_trdox__91__c__93__" id="M_trdox__91__c__93__" name="Oxidized thioredoxin" compartment="c" hasOnlySubstanceUnits="false" boundaryCondition="false" constant="false" fbc:chemicalFormula="X"/>
      <species metaid="M_trdrd__91__c__93__" id="M_trdrd__91__c__93__" name="Reduced thioredoxin" compartment="c" hasOnlySubstanceUnits="false" boundaryCondition="false" constant="false" fbc:chemicalFormula="XH2"/>
      <species metaid="M_triodthy__91__c__93__" id="M_triodthy__91__c__93__" name="Triiodothyronine" compartment="c" hasOnlySubstanceUnits="false" boundaryCondition="false" constant="false" fbc:chemicalFormula="C15H12I3NO4"/>
      <species metaid="M_triodthy__91__e__93__" id="M_triodthy__91__e__93__" name="Triiodothyronine" compartment="e" hasOnlySubstanceUnits="false" boundaryCondition="false" constant="false" fbc:chemicalFormula="C15H12I3NO4"/>
      <species metaid="M_triodthysuf__91__c__93__" id="M_triodthysuf__91__c__93__" name="Triiodothyronine sulfate" compartment="c" hasOnlySubstanceUnits="false" boundaryCondition="false" constant="false" fbc:chemicalFormula="C15H11I3NO7S"/>
      <species metaid="M_triodthysuf__91__e__93__" id="M_triodthysuf__91__e__93__" name="Triiodothyronine sulfate" compartment="e" hasOnlySubstanceUnits="false" boundaryCondition="false" constant="false" fbc:chemicalFormula="C15H11I3NO7S"/>
      <species metaid="M_trp__45____45____45__L__91__c__93__" id="M_trp__45____45____45__L__91__c__93__" name="L-Tryptophan" compartment="c" hasOnlySubstanceUnits="false" boundaryCondition="false" constant="false" fbc:chemicalFormula="C11H12N2O2"/>
      <species metaid="M_trp__45____45____45__L__91__e__93__" id="M_trp__45____45____45__L__91__e__93__" name="L-Tryptophan" compartment="e" hasOnlySubstanceUnits="false" boundaryCondition="false" constant="false" fbc:chemicalFormula="C11H12N2O2"/>
      <species metaid="M_tsul__91__c__93__" id="M_tsul__91__c__93__" name="Thiosulfate" compartment="c" hasOnlySubstanceUnits="false" boundaryCondition="false" constant="false" fbc:chemicalFormula="O3S2"/>
      <species metaid="M_tsul__91__e__93__" id="M_tsul__91__e__93__" name="Thiosulfate" compartment="e" hasOnlySubstanceUnits="false" boundaryCondition="false" constant="false" fbc:chemicalFormula="O3S2"/>
      <species metaid="M_tsul__91__m__93__" id="M_tsul__91__m__93__" name="Thiosulfate" compartment="m" hasOnlySubstanceUnits="false" boundaryCondition="false" constant="false" fbc:chemicalFormula="O3S2"/>
      <species metaid="M_ttdca__91__c__93__" id="M_ttdca__91__c__93__" name="tetradecanoate (n-C14:0)" compartment="c" hasOnlySubstanceUnits="false" boundaryCondition="false" constant="false" fbc:chemicalFormula="C14H27O2"/>
      <species metaid="M_ttdca__91__e__93__" id="M_ttdca__91__e__93__" name="tetradecanoate (n-C14:0)" compartment="e" hasOnlySubstanceUnits="false" boundaryCondition="false" constant="false" fbc:chemicalFormula="C14H27O2"/>
      <species metaid="M_ttdcrn__91__c__93__" id="M_ttdcrn__91__c__93__" name="tetradecanoyl carnitine" compartment="c" hasOnlySubstanceUnits="false" boundaryCondition="false" constant="false" fbc:chemicalFormula="C21H41NO4"/>
      <species metaid="M_ttdcrn__91__m__93__" id="M_ttdcrn__91__m__93__" name="tetradecanoyl carnitine" compartment="m" hasOnlySubstanceUnits="false" boundaryCondition="false" constant="false" fbc:chemicalFormula="C21H41NO4"/>
      <species metaid="M_tym__91__c__93__" id="M_tym__91__c__93__" name="Tyramine" compartment="c" hasOnlySubstanceUnits="false" boundaryCondition="false" constant="false" fbc:chemicalFormula="C8H12NO"/>
      <species metaid="M_tymsf__91__c__93__" id="M_tymsf__91__c__93__" name="Tyramine O-sulfate" compartment="c" hasOnlySubstanceUnits="false" boundaryCondition="false" constant="false" fbc:chemicalFormula="C8H11NO4S"/>
      <species metaid="M_tymsf__91__e__93__" id="M_tymsf__91__e__93__" name="Tyramine O-sulfate" compartment="e" hasOnlySubstanceUnits="false" boundaryCondition="false" constant="false" fbc:chemicalFormula="C8H11NO4S"/>
      <species metaid="M_tyr__45____45____45__L__91__c__93__" id="M_tyr__45____45____45__L__91__c__93__" name="L-Tyrosine" compartment="c" hasOnlySubstanceUnits="false" boundaryCondition="false" constant="false" fbc:chemicalFormula="C9H11NO3"/>
      <species metaid="M_tyr__45____45____45__L__91__e__93__" id="M_tyr__45____45____45__L__91__e__93__" name="L-Tyrosine" compartment="e" hasOnlySubstanceUnits="false" boundaryCondition="false" constant="false" fbc:chemicalFormula="C9H11NO3"/>
      <species metaid="M_uacgam__91__c__93__" id="M_uacgam__91__c__93__" name="UDP-N-acetyl-D-glucosamine" compartment="c" hasOnlySubstanceUnits="false" boundaryCondition="false" constant="false" fbc:chemicalFormula="C17H25N3O17P2"/>
      <species metaid="M_udp__91__c__93__" id="M_udp__91__c__93__" name="UDP" compartment="c" hasOnlySubstanceUnits="false" boundaryCondition="false" constant="false" fbc:chemicalFormula="C9H11N2O12P2"/>
      <species metaid="M_udp__91__e__93__" id="M_udp__91__e__93__" name="UDP" compartment="e" hasOnlySubstanceUnits="false" boundaryCondition="false" constant="false" fbc:chemicalFormula="C9H11N2O12P2"/>
      <species metaid="M_udp__91__n__93__" id="M_udp__91__n__93__" name="UDP" compartment="n" hasOnlySubstanceUnits="false" boundaryCondition="false" constant="false" fbc:chemicalFormula="C9H11N2O12P2"/>
      <species metaid="M_udp__91__r__93__" id="M_udp__91__r__93__" name="UDP" compartment="r" hasOnlySubstanceUnits="false" boundaryCondition="false" constant="false" fbc:chemicalFormula="C9H11N2O12P2"/>
      <species metaid="M_udpg__91__c__93__" id="M_udpg__91__c__93__" name="UDPglucose" compartment="c" hasOnlySubstanceUnits="false" boundaryCondition="false" constant="false" fbc:chemicalFormula="C15H22N2O17P2"/>
      <species metaid="M_udpg__91__r__93__" id="M_udpg__91__r__93__" name="UDPglucose" compartment="r" hasOnlySubstanceUnits="false" boundaryCondition="false" constant="false" fbc:chemicalFormula="C15H22N2O17P2"/>
      <species metaid="M_udpgal__91__c__93__" id="M_udpgal__91__c__93__" name="UDPgalactose" compartment="c" hasOnlySubstanceUnits="false" boundaryCondition="false" constant="false" fbc:chemicalFormula="C15H22N2O17P2"/>
      <species metaid="M_udpglcur__91__c__93__" id="M_udpglcur__91__c__93__" name="UDP-D-glucuronate" compartment="c" hasOnlySubstanceUnits="false" boundaryCondition="false" constant="false" fbc:chemicalFormula="C15H19N2O18P2"/>
      <species metaid="M_udpglcur__91__r__93__" id="M_udpglcur__91__r__93__" name="UDP-D-glucuronate" compartment="r" hasOnlySubstanceUnits="false" boundaryCondition="false" constant="false" fbc:chemicalFormula="C15H19N2O18P2"/>
      <species metaid="M_ump__91__c__93__" id="M_ump__91__c__93__" name="UMP" compartment="c" hasOnlySubstanceUnits="false" boundaryCondition="false" constant="false" fbc:chemicalFormula="C9H11N2O9P"/>
      <species metaid="M_ump__91__e__93__" id="M_ump__91__e__93__" name="UMP" compartment="e" hasOnlySubstanceUnits="false" boundaryCondition="false" constant="false" fbc:chemicalFormula="C9H11N2O9P"/>
      <species metaid="M_ump__91__n__93__" id="M_ump__91__n__93__" name="UMP" compartment="n" hasOnlySubstanceUnits="false" boundaryCondition="false" constant="false" fbc:chemicalFormula="C9H11N2O9P"/>
      <species metaid="M_ump__91__r__93__" id="M_ump__91__r__93__" name="UMP" compartment="r" hasOnlySubstanceUnits="false" boundaryCondition="false" constant="false" fbc:chemicalFormula="C9H11N2O9P"/>
      <species metaid="M_uppg3__91__c__93__" id="M_uppg3__91__c__93__" name="Uroporphyrinogen III" compartment="c" hasOnlySubstanceUnits="false" boundaryCondition="false" constant="false" fbc:chemicalFormula="C40H36N4O16"/>
      <species metaid="M_ura__91__c__93__" id="M_ura__91__c__93__" name="Uracil" compartment="c" hasOnlySubstanceUnits="false" boundaryCondition="false" constant="false" fbc:chemicalFormula="C4H4N2O2"/>
      <species metaid="M_urate__91__c__93__" id="M_urate__91__c__93__" name="Urate" compartment="c" hasOnlySubstanceUnits="false" boundaryCondition="false" constant="false" fbc:chemicalFormula="C5H4N4O3"/>
      <species metaid="M_urate__91__e__93__" id="M_urate__91__e__93__" name="Urate" compartment="e" hasOnlySubstanceUnits="false" boundaryCondition="false" constant="false" fbc:chemicalFormula="C5H4N4O3"/>
      <species metaid="M_urate__91__x__93__" id="M_urate__91__x__93__" name="Urate" compartment="x" hasOnlySubstanceUnits="false" boundaryCondition="false" constant="false" fbc:chemicalFormula="C5H4N4O3"/>
      <species metaid="M_urcan__91__c__93__" id="M_urcan__91__c__93__" name="Urocanate" compartment="c" hasOnlySubstanceUnits="false" boundaryCondition="false" constant="false" fbc:chemicalFormula="C6H5N2O2"/>
      <species metaid="M_urea__91__c__93__" id="M_urea__91__c__93__" name="Urea" compartment="c" hasOnlySubstanceUnits="false" boundaryCondition="false" constant="false" fbc:chemicalFormula="CH4N2O"/>
      <species metaid="M_urea__91__e__93__" id="M_urea__91__e__93__" name="Urea" compartment="e" hasOnlySubstanceUnits="false" boundaryCondition="false" constant="false" fbc:chemicalFormula="CH4N2O"/>
      <species metaid="M_urea__91__m__93__" id="M_urea__91__m__93__" name="Urea" compartment="m" hasOnlySubstanceUnits="false" boundaryCondition="false" constant="false" fbc:chemicalFormula="CH4N2O"/>
      <species metaid="M_uri__91__c__93__" id="M_uri__91__c__93__" name="Uridine" compartment="c" hasOnlySubstanceUnits="false" boundaryCondition="false" constant="false" fbc:chemicalFormula="C9H12N2O6"/>
      <species metaid="M_uri__91__e__93__" id="M_uri__91__e__93__" name="Uridine" compartment="e" hasOnlySubstanceUnits="false" boundaryCondition="false" constant="false" fbc:chemicalFormula="C9H12N2O6"/>
      <species metaid="M_utp__91__c__93__" id="M_utp__91__c__93__" name="UTP" compartment="c" hasOnlySubstanceUnits="false" boundaryCondition="false" constant="false" fbc:chemicalFormula="C9H11N2O15P3"/>
      <species metaid="M_utp__91__e__93__" id="M_utp__91__e__93__" name="UTP" compartment="e" hasOnlySubstanceUnits="false" boundaryCondition="false" constant="false" fbc:chemicalFormula="C9H11N2O15P3"/>
      <species metaid="M_utp__91__n__93__" id="M_utp__91__n__93__" name="UTP" compartment="n" hasOnlySubstanceUnits="false" boundaryCondition="false" constant="false" fbc:chemicalFormula="C9H11N2O15P3"/>
      <species metaid="M_vacc__91__c__93__" id="M_vacc__91__c__93__" name="vaccenic acid" compartment="c" hasOnlySubstanceUnits="false" boundaryCondition="false" constant="false" fbc:chemicalFormula="C18H33O2"/>
      <species metaid="M_vacc__91__e__93__" id="M_vacc__91__e__93__" name="vaccenic acid" compartment="e" hasOnlySubstanceUnits="false" boundaryCondition="false" constant="false" fbc:chemicalFormula="C18H33O2"/>
      <species metaid="M_vacccoa__91__c__93__" id="M_vacccoa__91__c__93__" name="vaccenyl coenzyme A" compartment="c" hasOnlySubstanceUnits="false" boundaryCondition="false" constant="false" fbc:chemicalFormula="C39H64N7O17P3S"/>
      <species metaid="M_vacccoa__91__m__93__" id="M_vacccoa__91__m__93__" name="vaccenyl coenzyme A" compartment="m" hasOnlySubstanceUnits="false" boundaryCondition="false" constant="false" fbc:chemicalFormula="C39H64N7O17P3S"/>
      <species metaid="M_vacccrn__91__c__93__" id="M_vacccrn__91__c__93__" name="Vaccenyl carnitine" compartment="c" hasOnlySubstanceUnits="false" boundaryCondition="false" constant="false" fbc:chemicalFormula="C25H47NO4"/>
      <species metaid="M_vacccrn__91__m__93__" id="M_vacccrn__91__m__93__" name="Vaccenyl carnitine" compartment="m" hasOnlySubstanceUnits="false" boundaryCondition="false" constant="false" fbc:chemicalFormula="C25H47NO4"/>
      <species metaid="M_val__45____45____45__L__91__c__93__" id="M_val__45____45____45__L__91__c__93__" name="L-Valine" compartment="c" hasOnlySubstanceUnits="false" boundaryCondition="false" constant="false" fbc:chemicalFormula="C5H11NO2"/>
      <species metaid="M_val__45____45____45__L__91__e__93__" id="M_val__45____45____45__L__91__e__93__" name="L-Valine" compartment="e" hasOnlySubstanceUnits="false" boundaryCondition="false" constant="false" fbc:chemicalFormula="C5H11NO2"/>
      <species metaid="M_val__45____45____45__L__91__m__93__" id="M_val__45____45____45__L__91__m__93__" name="L-Valine" compartment="m" hasOnlySubstanceUnits="false" boundaryCondition="false" constant="false" fbc:chemicalFormula="C5H11NO2"/>
      <species metaid="M_vitd3__91__c__93__" id="M_vitd3__91__c__93__" name="Vitamin D3" compartment="c" hasOnlySubstanceUnits="false" boundaryCondition="false" constant="false" fbc:chemicalFormula="C27H44O"/>
      <species metaid="M_vitd3__91__m__93__" id="M_vitd3__91__m__93__" name="Vitamin D3" compartment="m" hasOnlySubstanceUnits="false" boundaryCondition="false" constant="false" fbc:chemicalFormula="C27H44O"/>
      <species metaid="M_whhdca__91__c__93__" id="M_whhdca__91__c__93__" name="omega hydroxy hexadecanoate (n-C16:0)" compartment="c" hasOnlySubstanceUnits="false" boundaryCondition="false" constant="false" fbc:chemicalFormula="C16H31O3"/>
      <species metaid="M_whhdca__91__e__93__" id="M_whhdca__91__e__93__" name="omega hydroxy hexadecanoate (n-C16:0)" compartment="e" hasOnlySubstanceUnits="false" boundaryCondition="false" constant="false" fbc:chemicalFormula="C16H31O3"/>
      <species metaid="M_whttdca__91__c__93__" id="M_whttdca__91__c__93__" name="omega hydroxy tetradecanoate (n-C14:0)" compartment="c" hasOnlySubstanceUnits="false" boundaryCondition="false" constant="false" fbc:chemicalFormula="C14H27O3"/>
      <species metaid="M_whttdca__91__e__93__" id="M_whttdca__91__e__93__" name="omega hydroxy tetradecanoate (n-C14:0)" compartment="e" hasOnlySubstanceUnits="false" boundaryCondition="false" constant="false" fbc:chemicalFormula="C14H27O3"/>
      <species metaid="M_xan__91__c__93__" id="M_xan__91__c__93__" name="Xanthine" compartment="c" hasOnlySubstanceUnits="false" boundaryCondition="false" constant="false" fbc:chemicalFormula="C5H4N4O2"/>
      <species metaid="M_xan__91__x__93__" id="M_xan__91__x__93__" name="Xanthine" compartment="x" hasOnlySubstanceUnits="false" boundaryCondition="false" constant="false" fbc:chemicalFormula="C5H4N4O2"/>
      <species metaid="M_xmp__91__c__93__" id="M_xmp__91__c__93__" name="Xanthosine 5&apos;-phosphate" compartment="c" hasOnlySubstanceUnits="false" boundaryCondition="false" constant="false" fbc:chemicalFormula="C10H11N4O9P"/>
      <species metaid="M_xol24oh__91__r__93__" id="M_xol24oh__91__r__93__" name="24-Hydroxycholesterol" compartment="r" hasOnlySubstanceUnits="false" boundaryCondition="false" constant="false" fbc:chemicalFormula="C27H46O2"/>
      <species metaid="M_xol25oh__91__r__93__" id="M_xol25oh__91__r__93__" name="25-Hydroxycholesterol" compartment="r" hasOnlySubstanceUnits="false" boundaryCondition="false" constant="false" fbc:chemicalFormula="C27H46O2"/>
      <species metaid="M_xol27oh__91__m__93__" id="M_xol27oh__91__m__93__" name="27-Hydroxycholesterol" compartment="m" hasOnlySubstanceUnits="false" boundaryCondition="false" constant="false" fbc:chemicalFormula="C27H46O2"/>
      <species metaid="M_xol27oh__91__r__93__" id="M_xol27oh__91__r__93__" name="27-Hydroxycholesterol" compartment="r" hasOnlySubstanceUnits="false" boundaryCondition="false" constant="false" fbc:chemicalFormula="C27H46O2"/>
      <species metaid="M_xol7a__91__r__93__" id="M_xol7a__91__r__93__" name="7 alpha-Hydroxycholesterol" compartment="r" hasOnlySubstanceUnits="false" boundaryCondition="false" constant="false" fbc:chemicalFormula="C27H46O2"/>
      <species metaid="M_xol7ah2__91__c__93__" id="M_xol7ah2__91__c__93__" name="3alpha,7alpha-Dihydroxy-5beta-cholestane" compartment="c" hasOnlySubstanceUnits="false" boundaryCondition="false" constant="false" fbc:chemicalFormula="C27H48O2"/>
      <species metaid="M_xol7ah2__91__m__93__" id="M_xol7ah2__91__m__93__" name="3alpha,7alpha-Dihydroxy-5beta-cholestane" compartment="m" hasOnlySubstanceUnits="false" boundaryCondition="false" constant="false" fbc:chemicalFormula="C27H48O2"/>
      <species metaid="M_xol7ah2al__91__m__93__" id="M_xol7ah2al__91__m__93__" name="3alpha,7alpha-Dihydroxy-5beta-cholestan-26-al" compartment="m" hasOnlySubstanceUnits="false" boundaryCondition="false" constant="false" fbc:chemicalFormula="C27H46O3"/>
      <species metaid="M_xol7ah3__91__m__93__" id="M_xol7ah3__91__m__93__" name="3alpha,7alpha,26-Trihydroxy-5beta-cholestane" compartment="m" hasOnlySubstanceUnits="false" boundaryCondition="false" constant="false" fbc:chemicalFormula="C27H48O3"/>
      <species metaid="M_xol7ah__91__c__93__" id="M_xol7ah__91__c__93__" name="7alpha-Hydroxy-5beta-cholestan-3-one" compartment="c" hasOnlySubstanceUnits="false" boundaryCondition="false" constant="false" fbc:chemicalFormula="C27H46O2"/>
      <species metaid="M_xol7aone__91__c__93__" id="M_xol7aone__91__c__93__" name="7alpha-Hydroxycholest-4-en-3-one" compartment="c" hasOnlySubstanceUnits="false" boundaryCondition="false" constant="false" fbc:chemicalFormula="C27H44O2"/>
      <species metaid="M_xol7aone__91__r__93__" id="M_xol7aone__91__r__93__" name="7alpha-Hydroxycholest-4-en-3-one" compartment="r" hasOnlySubstanceUnits="false" boundaryCondition="false" constant="false" fbc:chemicalFormula="C27H44O2"/>
      <species metaid="M_xoldiolone__91__c__93__" id="M_xoldiolone__91__c__93__" name="7alpha,12alpha-Dihydroxycholest-4-en-3-one" compartment="c" hasOnlySubstanceUnits="false" boundaryCondition="false" constant="false" fbc:chemicalFormula="C27H44O3"/>
      <species metaid="M_xoldiolone__91__r__93__" id="M_xoldiolone__91__r__93__" name="7alpha,12alpha-Dihydroxycholest-4-en-3-one" compartment="r" hasOnlySubstanceUnits="false" boundaryCondition="false" constant="false" fbc:chemicalFormula="C27H44O3"/>
      <species metaid="M_xoldioloneh__91__c__93__" id="M_xoldioloneh__91__c__93__" name="7alpha,12alpha-Dihydroxy-5beta-cholestan-3-one" compartment="c" hasOnlySubstanceUnits="false" boundaryCondition="false" constant="false" fbc:chemicalFormula="C27H46O3"/>
      <species metaid="M_xolest2__45__hs__91__e__93__" id="M_xolest2__45__hs__91__e__93__" name="cholesterol ester (from FULLR2)" compartment="e" hasOnlySubstanceUnits="false" boundaryCondition="false" constant="false" fbc:chemicalFormula="C27H45FULLR2CO2"/>
      <species metaid="M_xolest__45__hs__91__c__93__" id="M_xolest__45__hs__91__c__93__" name="cholesterol ester" compartment="c" hasOnlySubstanceUnits="false" boundaryCondition="false" constant="false" fbc:chemicalFormula="C27H45XCO2"/>
      <species metaid="M_xolest__45__hs__91__e__93__" id="M_xolest__45__hs__91__e__93__" name="cholesterol ester" compartment="e" hasOnlySubstanceUnits="false" boundaryCondition="false" constant="false" fbc:chemicalFormula="C27H45XCO2"/>
      <species metaid="M_xoltetrol__91__m__93__" id="M_xoltetrol__91__m__93__" name="3alpha,7alpha,12alpha,26-Tetrahydroxy-5beta-cholestane" compartment="m" hasOnlySubstanceUnits="false" boundaryCondition="false" constant="false" fbc:chemicalFormula="C27H48O4"/>
      <species metaid="M_xoltri24__91__c__93__" id="M_xoltri24__91__c__93__" name="7-alpha,24(S)-Dihydroxycholesterol" compartment="c" hasOnlySubstanceUnits="false" boundaryCondition="false" constant="false" fbc:chemicalFormula="C27H46O3"/>
      <species metaid="M_xoltri24__91__e__93__" id="M_xoltri24__91__e__93__" name="7-alpha,24(S)-Dihydroxycholesterol" compartment="e" hasOnlySubstanceUnits="false" boundaryCondition="false" constant="false" fbc:chemicalFormula="C27H46O3"/>
      <species metaid="M_xoltri24__91__r__93__" id="M_xoltri24__91__r__93__" name="7-alpha,24(S)-Dihydroxycholesterol" compartment="r" hasOnlySubstanceUnits="false" boundaryCondition="false" constant="false" fbc:chemicalFormula="C27H46O3"/>
      <species metaid="M_xoltri25__91__c__93__" id="M_xoltri25__91__c__93__" name="7-alpha,25-Dihydroxycholesterol" compartment="c" hasOnlySubstanceUnits="false" boundaryCondition="false" constant="false" fbc:chemicalFormula="C27H46O3"/>
      <species metaid="M_xoltri25__91__e__93__" id="M_xoltri25__91__e__93__" name="7-alpha,25-Dihydroxycholesterol" compartment="e" hasOnlySubstanceUnits="false" boundaryCondition="false" constant="false" fbc:chemicalFormula="C27H46O3"/>
      <species metaid="M_xoltri25__91__r__93__" id="M_xoltri25__91__r__93__" name="7-alpha,25-Dihydroxycholesterol" compartment="r" hasOnlySubstanceUnits="false" boundaryCondition="false" constant="false" fbc:chemicalFormula="C27H46O3"/>
      <species metaid="M_xoltri27__91__c__93__" id="M_xoltri27__91__c__93__" name="7-alpha,27-Dihydroxycholesterol" compartment="c" hasOnlySubstanceUnits="false" boundaryCondition="false" constant="false" fbc:chemicalFormula="C27H46O3"/>
      <species metaid="M_xoltri27__91__e__93__" id="M_xoltri27__91__e__93__" name="7-alpha,27-Dihydroxycholesterol" compartment="e" hasOnlySubstanceUnits="false" boundaryCondition="false" constant="false" fbc:chemicalFormula="C27H46O3"/>
      <species metaid="M_xoltri27__91__r__93__" id="M_xoltri27__91__r__93__" name="7-alpha,27-Dihydroxycholesterol" compartment="r" hasOnlySubstanceUnits="false" boundaryCondition="false" constant="false" fbc:chemicalFormula="C27H46O3"/>
      <species metaid="M_xoltriol__91__c__93__" id="M_xoltriol__91__c__93__" name="3alpha,7alpha,12alpha-Trihydroxy-5beta-cholestane" compartment="c" hasOnlySubstanceUnits="false" boundaryCondition="false" constant="false" fbc:chemicalFormula="C27H48O3"/>
      <species metaid="M_xoltriol__91__m__93__" id="M_xoltriol__91__m__93__" name="3alpha,7alpha,12alpha-Trihydroxy-5beta-cholestane" compartment="m" hasOnlySubstanceUnits="false" boundaryCondition="false" constant="false" fbc:chemicalFormula="C27H48O3"/>
      <species metaid="M_xtsn__91__c__93__" id="M_xtsn__91__c__93__" name="Xanthosine" compartment="c" hasOnlySubstanceUnits="false" boundaryCondition="false" constant="false" fbc:chemicalFormula="C10H12N4O6"/>
      <species metaid="M_xu1p__45____45____45__D__91__c__93__" id="M_xu1p__45____45____45__D__91__c__93__" name="D-Xylulose 1-phosphate" compartment="c" hasOnlySubstanceUnits="false" boundaryCondition="false" constant="false" fbc:chemicalFormula="C5H9O8P"/>
      <species metaid="M_xu5p__45____45____45__D__91__c__93__" id="M_xu5p__45____45____45__D__91__c__93__" name="D-Xylulose 5-phosphate" compartment="c" hasOnlySubstanceUnits="false" boundaryCondition="false" constant="false" fbc:chemicalFormula="C5H9O8P"/>
      <species metaid="M_xylt__91__c__93__" id="M_xylt__91__c__93__" name="Xylitol" compartment="c" hasOnlySubstanceUnits="false" boundaryCondition="false" constant="false" fbc:chemicalFormula="C5H12O5"/>
      <species metaid="M_xylu__45____45____45__D__91__c__93__" id="M_xylu__45____45____45__D__91__c__93__" name="D-Xylulose" compartment="c" hasOnlySubstanceUnits="false" boundaryCondition="false" constant="false" fbc:chemicalFormula="C5H10O5"/>
      <species metaid="M_xylu__45____45____45__L__91__c__93__" id="M_xylu__45____45____45__L__91__c__93__" name="L-Xylulose" compartment="c" hasOnlySubstanceUnits="false" boundaryCondition="false" constant="false" fbc:chemicalFormula="C5H10O5"/>
      <species metaid="M_zym__45__int2__91__r__93__" id="M_zym__45__int2__91__r__93__" name="zymosterol intermediate 2" compartment="r" hasOnlySubstanceUnits="false" boundaryCondition="false" constant="false" fbc:chemicalFormula="C27H42O"/>
      <species metaid="M_zymst__91__r__93__" id="M_zymst__91__r__93__" name="zymosterol" compartment="r" hasOnlySubstanceUnits="false" boundaryCondition="false" constant="false" fbc:chemicalFormula="C27H44O"/>
      <species metaid="M_zymstnl__91__r__93__" id="M_zymstnl__91__r__93__" name="Zymostenol" compartment="r" hasOnlySubstanceUnits="false" boundaryCondition="false" constant="false" fbc:chemicalFormula="C27H46O"/>
      <species metaid="M_6pgc__91__r__93__" id="M_6pgc__91__r__93__" name="6-Phospho-D-gluconate, ribosomal" compartment="r" hasOnlySubstanceUnits="false" boundaryCondition="false" constant="false" fbc:chemicalFormula="C6H10O10P"/>
      <species metaid="M_ru5p__45____45____45__D__91__r__93__" id="M_ru5p__45____45____45__D__91__r__93__" name="D-ribulose 5-phosphate(2-)" compartment="r" hasOnlySubstanceUnits="false" boundaryCondition="false" constant="false" fbc:chemicalFormula="C5H9O8P"/>
      <species metaid="M_rbl__45____45____45__D__91__c__93__" id="M_rbl__45____45____45__D__91__c__93__" name="D-ribulose" compartment="c" hasOnlySubstanceUnits="false" boundaryCondition="false" constant="false" fbc:chemicalFormula="C5H10O5"/>
      <species metaid="M_glcur1p__91__c__93__" id="M_glcur1p__91__c__93__" name="D-Glucuronate 1-phosphate" compartment="c" hasOnlySubstanceUnits="false" boundaryCondition="false" constant="false" fbc:chemicalFormula="C6H8O10P"/>
      <species metaid="M_rbt__91__c__93__" id="M_rbt__91__c__93__" name="D-ribitol" compartment="c" hasOnlySubstanceUnits="false" boundaryCondition="false" constant="false" fbc:chemicalFormula="C5H12O5"/>
      <species metaid="M_glcn__91__c__93__" id="M_glcn__91__c__93__" name="D-gluconate" compartment="c" hasOnlySubstanceUnits="false" boundaryCondition="false" constant="false" fbc:chemicalFormula="C6H11O7"/>
      <species metaid="M_dmpp__91__c__93__" id="M_dmpp__91__c__93__" name="Dimethylallyl diphosphate" compartment="c" hasOnlySubstanceUnits="false" boundaryCondition="false" constant="false" fbc:chemicalFormula="C5H9O7P2"/>
      <species metaid="M_ipdp__91__c__93__" id="M_ipdp__91__c__93__" name="Isopentenyl diphosphate" compartment="c" hasOnlySubstanceUnits="false" boundaryCondition="false" constant="false" fbc:chemicalFormula="C5H9O7P2"/>
      <species metaid="M_grdp__91__c__93__" id="M_grdp__91__c__93__" name="Geranyl diphosphate" compartment="c" hasOnlySubstanceUnits="false" boundaryCondition="false" constant="false" fbc:chemicalFormula="C10H17O7P2"/>
      <species metaid="M_frdp__91__c__93__" id="M_frdp__91__c__93__" name="Farnesyl diphosphate" compartment="c" hasOnlySubstanceUnits="false" boundaryCondition="false" constant="false" fbc:chemicalFormula="C15H25O7P2"/>
      <species metaid="M_42A3HP24DB__91__c__93__" id="M_42A3HP24DB__91__c__93__" name="4-(2-Amino-3-hydroxyphenyl)-2,4-dioxobutanoate" compartment="c" hasOnlySubstanceUnits="false" boundaryCondition="false" constant="false" fbc:chemicalFormula="C10H8NO5"/>
      <species metaid="M_3hxkynam__91__c__93__" id="M_3hxkynam__91__c__93__" name="3-Hydroxykynurenamine" compartment="c" hasOnlySubstanceUnits="false" boundaryCondition="false" constant="false" fbc:chemicalFormula="C9H13N2O2"/>
      <species metaid="M_48dhoxquin__91__c__93__" id="M_48dhoxquin__91__c__93__" name="quinoline-4,8-diol" compartment="c" hasOnlySubstanceUnits="false" boundaryCondition="false" constant="false" fbc:chemicalFormula="C9H7NO2"/>
      <species metaid="M_5hoxindact__91__c__93__" id="M_5hoxindact__91__c__93__" name="(5-hydroxyindol-3-yl)acetaldehyde" compartment="c" hasOnlySubstanceUnits="false" boundaryCondition="false" constant="false" fbc:chemicalFormula="C10H9NO2"/>
      <species metaid="M_5hoxindoa__91__c__93__" id="M_5hoxindoa__91__c__93__" name="5-Hydroxyindoleacetate" compartment="c" hasOnlySubstanceUnits="false" boundaryCondition="false" constant="false" fbc:chemicalFormula="C10H8NO3"/>
      <species metaid="M_5hoxnfkyn__91__c__93__" id="M_5hoxnfkyn__91__c__93__" name="5-hydroxy-N-formylkynurenine" compartment="c" hasOnlySubstanceUnits="false" boundaryCondition="false" constant="false" fbc:chemicalFormula="C11H12N2O5"/>
      <species metaid="M_5hxkyn__91__c__93__" id="M_5hxkyn__91__c__93__" name="5-hydroxykynurenine" compartment="c" hasOnlySubstanceUnits="false" boundaryCondition="false" constant="false" fbc:chemicalFormula="C10H12N2O4"/>
      <species metaid="M_5hxkynam__91__c__93__" id="M_5hxkynam__91__c__93__" name="5-Hydroxykynurenamine" compartment="c" hasOnlySubstanceUnits="false" boundaryCondition="false" constant="false" fbc:chemicalFormula="C9H13N2O2"/>
      <species metaid="M_46dhoxquin__91__c__93__" id="M_46dhoxquin__91__c__93__" name="4,6-Dihydroxyquinoline" compartment="c" hasOnlySubstanceUnits="false" boundaryCondition="false" constant="false" fbc:chemicalFormula="C9H7NO2"/>
      <species metaid="M_Nacsertn__91__c__93__" id="M_Nacsertn__91__c__93__" name="N-acetylserotonin" compartment="c" hasOnlySubstanceUnits="false" boundaryCondition="false" constant="false" fbc:chemicalFormula="C12H14N2O2"/>
      <species metaid="M_melatn__91__c__93__" id="M_melatn__91__c__93__" name="melatonin" compartment="c" hasOnlySubstanceUnits="false" boundaryCondition="false" constant="false" fbc:chemicalFormula="C13H16N2O2"/>
      <species metaid="M_id3acald__91__c__93__" id="M_id3acald__91__c__93__" name="indol-3-ylacetaldehyde" compartment="c" hasOnlySubstanceUnits="false" boundaryCondition="false" constant="false" fbc:chemicalFormula="C10H9NO"/>
      <species metaid="M_ind3ac__91__c__93__" id="M_ind3ac__91__c__93__" name="indole-3-acetate" compartment="c" hasOnlySubstanceUnits="false" boundaryCondition="false" constant="false" fbc:chemicalFormula="C10H8NO2"/>
      <species metaid="M_anth__91__c__93__" id="M_anth__91__c__93__" name="anthranilate" compartment="c" hasOnlySubstanceUnits="false" boundaryCondition="false" constant="false" fbc:chemicalFormula="C7H6NO2"/>
      <species metaid="M_4aphdob__91__c__93__" id="M_4aphdob__91__c__93__" name="4-(2-aminophenyl)-2,4-dioxobutanoate" compartment="c" hasOnlySubstanceUnits="false" boundaryCondition="false" constant="false" fbc:chemicalFormula="C10H8NO4"/>
      <species metaid="M_kynate__91__c__93__" id="M_kynate__91__c__93__" name="kynurenate" compartment="c" hasOnlySubstanceUnits="false" boundaryCondition="false" constant="false" fbc:chemicalFormula="C10H6NO3"/>
      <species metaid="M_nformanth__91__c__93__" id="M_nformanth__91__c__93__" name="N-formylanthranilate" compartment="c" hasOnlySubstanceUnits="false" boundaryCondition="false" constant="false" fbc:chemicalFormula="C8H6NO3"/>
      <species metaid="M_6hoxmelatn__91__c__93__" id="M_6hoxmelatn__91__c__93__" name="6-Hydroxymelatonin" compartment="c" hasOnlySubstanceUnits="false" boundaryCondition="false" constant="false" fbc:chemicalFormula="C13H16N2O3"/>
      <species metaid="M_trypta__91__c__93__" id="M_trypta__91__c__93__" name="tryptaminium" compartment="c" hasOnlySubstanceUnits="false" boundaryCondition="false" constant="false" fbc:chemicalFormula="C10H13N2"/>
      <species metaid="M_cmpacna__91__c__93__" id="M_cmpacna__91__c__93__" name="CMP-N-acetylneuraminate" compartment="c" hasOnlySubstanceUnits="false" boundaryCondition="false" constant="false" fbc:chemicalFormula="C20H29N4O16P"/>
      <species metaid="M_pheacygly__91__c__93__" id="M_pheacygly__91__c__93__" name="phenylacetylglycine" compartment="c" hasOnlySubstanceUnits="false" boundaryCondition="false" constant="false" fbc:chemicalFormula="C10H11NO3"/>
      <species metaid="M_thr__45____45____45__L__91__m__93__" id="M_thr__45____45____45__L__91__m__93__" name="L-threonine" compartment="m" hasOnlySubstanceUnits="false" boundaryCondition="false" constant="false" fbc:chemicalFormula="C4H9NO3"/>
      <species metaid="M_gullac__91__c__93__" id="M_gullac__91__c__93__" name="L-gulono-1,4-lactone" compartment="c" hasOnlySubstanceUnits="false" boundaryCondition="false" constant="false" fbc:chemicalFormula="C6H10O6"/>
      <species metaid="M_gullac__91__r__93__" id="M_gullac__91__r__93__" name="L-gulono-1,4-lactone, ribosomal" compartment="r" hasOnlySubstanceUnits="false" boundaryCondition="false" constant="false" fbc:chemicalFormula="C6H10O6"/>
      <species metaid="M_C02470__91__c__93__" id="M_C02470__91__c__93__" name="Xanthurenic acid" compartment="c" hasOnlySubstanceUnits="false" boundaryCondition="false" constant="false" fbc:chemicalFormula="C10H6NO4"/>
      <species metaid="M_C02470__91__e__93__" id="M_C02470__91__e__93__" name="Xanthurenic acid" compartment="e" hasOnlySubstanceUnits="false" boundaryCondition="false" constant="false" fbc:chemicalFormula="C10H6NO4"/>
      <species metaid="M_48dhoxquin__91__e__93__" id="M_48dhoxquin__91__e__93__" name="quinoline-4,8-diol" compartment="e" hasOnlySubstanceUnits="false" boundaryCondition="false" constant="false" fbc:chemicalFormula="C9H7NO2"/>
      <species metaid="M_10fthf7glu__91__m__93__" id="M_10fthf7glu__91__m__93__" name="10-formyltetrahydrofolate-[Glu](7)" compartment="m" hasOnlySubstanceUnits="false" boundaryCondition="false" constant="false" fbc:chemicalFormula="C50H57N13O25"/>
      <species metaid="M_10fthf6glu__91__m__93__" id="M_10fthf6glu__91__m__93__" name="10-formyltetrahydrofolate-[Glu](6)" compartment="m" hasOnlySubstanceUnits="false" boundaryCondition="false" constant="false" fbc:chemicalFormula="C45H51N12O22"/>
      <species metaid="M_glcn__91__e__93__" id="M_glcn__91__e__93__" name="D-gluconate" compartment="e" hasOnlySubstanceUnits="false" boundaryCondition="false" constant="false" fbc:chemicalFormula="C6H11O7"/>
      <species metaid="M_rbt__91__e__93__" id="M_rbt__91__e__93__" name="D-ribitol" compartment="e" hasOnlySubstanceUnits="false" boundaryCondition="false" constant="false" fbc:chemicalFormula="C5H12O5"/>
      <species metaid="M_ind3ac__91__e__93__" id="M_ind3ac__91__e__93__" name="indole-3-acetate" compartment="e" hasOnlySubstanceUnits="false" boundaryCondition="false" constant="false" fbc:chemicalFormula="C10H8NO2"/>
      <species metaid="M_anth__91__e__93__" id="M_anth__91__e__93__" name="anthranilate" compartment="e" hasOnlySubstanceUnits="false" boundaryCondition="false" constant="false" fbc:chemicalFormula="C7H6NO2"/>
      <species metaid="M_HC01162__91__c__93__" id="M_HC01162__91__c__93__" name="HC01162" compartment="c" hasOnlySubstanceUnits="false" boundaryCondition="false" constant="false" fbc:chemicalFormula="C20H29N4O17P"/>
      <species metaid="M_pphtd__91__c__93__" id="M_pphtd__91__c__93__" name="Prephytoene diphosphate" compartment="c" hasOnlySubstanceUnits="false" boundaryCondition="false" constant="false" fbc:chemicalFormula="C40H65O7P2"/>
      <species metaid="M_pglyc_hs__91__c__93__" id="M_pglyc_hs__91__c__93__" name="phosphatidylglycerol(1-)" compartment="c" hasOnlySubstanceUnits="false" boundaryCondition="false" constant="false" fbc:chemicalFormula="C8H12O10PR2"/>
      <species metaid="M_pglyc_hs__91__e__93__" id="M_pglyc_hs__91__e__93__" name="phosphatidylglycerol(1-)" compartment="e" hasOnlySubstanceUnits="false" boundaryCondition="false" constant="false" fbc:chemicalFormula="C8H12O10PR2"/>
      <species metaid="M_clpn_hs__91__c__93__" id="M_clpn_hs__91__c__93__" name="cardiolipin" compartment="c" hasOnlySubstanceUnits="false" boundaryCondition="false" constant="false" fbc:chemicalFormula="C13H16O17P2R4"/>
      <species metaid="M_pgp_hs__91__c__93__" id="M_pgp_hs__91__c__93__" name="phosphatidyl glycerol phosphate" compartment="c" hasOnlySubstanceUnits="false" boundaryCondition="false" constant="false" fbc:chemicalFormula="C6H11O9P2FULLRCO2FULLR2CO2"/>
      <species metaid="M_cdpdag_hs__91__c__93__" id="M_cdpdag_hs__91__c__93__" name="CDP-diacylglycerol(2-)" compartment="c" hasOnlySubstanceUnits="false" boundaryCondition="false" constant="false" fbc:chemicalFormula="C14H17N3O15P2R2"/>
      <species metaid="M_C12248__91__c__93__" id="M_C12248__91__c__93__" name="5-Hydroxy-2-oxo-4-ureido-2,5-dihydro-1H-imidazole-5-carboxylate" compartment="c" hasOnlySubstanceUnits="false" boundaryCondition="false" constant="false" fbc:chemicalFormula="C5H6N4O5"/>
      <species metaid="M_alltn__91__c__93__" id="M_alltn__91__c__93__" name="Allantoin" compartment="c" hasOnlySubstanceUnits="false" boundaryCondition="false" constant="false" fbc:chemicalFormula="C4H6N4O3"/>
      <species metaid="M_lc4Cer__91__c__93__" id="M_lc4Cer__91__c__93__" name="Glycan" compartment="c" hasOnlySubstanceUnits="false" boundaryCondition="false" constant="false" fbc:chemicalFormula="C45H79N2O23R"/>
      <species metaid="M_G00038__91__c__93__" id="M_G00038__91__c__93__" name="G00038" compartment="c" hasOnlySubstanceUnits="false" boundaryCondition="false" constant="false" fbc:chemicalFormula="(Gal)3(Glc)1(GlcNAc)1(Cer)1"/>
      <species metaid="M_ggdp__91__c__93__" id="M_ggdp__91__c__93__" name="2-trans,6-trans,10-trans-geranylgeranyl diphosphate(3-)" compartment="c" hasOnlySubstanceUnits="false" boundaryCondition="false" constant="false" fbc:chemicalFormula="C20H33O7P2"/>
      <species metaid="M_pail__45__hs__91__e__93__" id="M_pail__45__hs__91__e__93__" name="phosphatidylinositol (homo sapiens)" compartment="e" hasOnlySubstanceUnits="false" boundaryCondition="false" constant="false" fbc:chemicalFormula="C9H16O9PFULLRCO2FULLR2CO2"/>
      <species metaid="M_HC01118__91__r__93__" id="M_HC01118__91__r__93__" name="presqualene diphosphate(3-)" compartment="r" hasOnlySubstanceUnits="false" boundaryCondition="false" constant="false" fbc:chemicalFormula="C30H49O7P2"/>
      <species metaid="M_C05770__91__c__93__" id="M_C05770__91__c__93__" name="Coproporphyrin III" compartment="c" hasOnlySubstanceUnits="false" boundaryCondition="false" constant="false" fbc:chemicalFormula="C36H34N4O8"/>
      <species metaid="M_5moxact__91__c__93__" id="M_5moxact__91__c__93__" name="5-Methoxyindoleacetate" compartment="c" hasOnlySubstanceUnits="false" boundaryCondition="false" constant="false" fbc:chemicalFormula="C11H10NO3"/>
      <species metaid="M_C11821__91__c__93__" id="M_C11821__91__c__93__" name="5-Hydroxyisourate" compartment="c" hasOnlySubstanceUnits="false" boundaryCondition="false" constant="false" fbc:chemicalFormula="C5H4N4O4"/>
      <species metaid="M_ppp9__91__c__93__" id="M_ppp9__91__c__93__" name="Protoporphyrin" compartment="c" hasOnlySubstanceUnits="false" boundaryCondition="false" constant="false" fbc:chemicalFormula="C34H32N4O4"/>
      <species metaid="M_cholcoa__91__c__93__" id="M_cholcoa__91__c__93__" name="choloyl-CoA" compartment="c" hasOnlySubstanceUnits="false" boundaryCondition="false" constant="false" fbc:chemicalFormula="C45H70N7O20P3S"/>
    </listOfSpecies>
    <listOfParameters>
      <parameter id="FB1N1000" value="-1000" constant="true"/>
      <parameter id="FB2N0" value="-0.011" constant="true"/>
      <parameter id="FB3N0" value="-0.001" constant="true"/>
      <parameter id="FB4N0" value="0" constant="true"/>
      <parameter id="FB5N1" value="1.0001" constant="true"/>
      <parameter id="FB6N1000" value="1000" constant="true"/>
    </listOfParameters>
    <listOfReactions>
      <reaction metaid="R_10FTHF7GLUtl" id="R_10FTHF7GLUtl" name="7-glutamyl-10FTHF transport, lysosomal" reversible="false" fast="false" fbc:lowerFluxBound="FB4N0" fbc:upperFluxBound="FB6N1000">
        <listOfReactants>
          <speciesReference species="M_10fthf7glu__91__c__93__" stoichiometry="1" constant="true"/>
        </listOfReactants>
        <listOfProducts>
          <speciesReference species="M_10fthf7glu__91__l__93__" stoichiometry="1" constant="true"/>
        </listOfProducts>
      </reaction>
      <reaction metaid="R_10FTHFtl" id="R_10FTHFtl" name=" 10-Formyltetrahydrofolate lysosomal transport via diffusion" reversible="true" fast="false" fbc:lowerFluxBound="FB1N1000" fbc:upperFluxBound="FB6N1000">
        <listOfReactants>
          <speciesReference species="M_10fthf__91__c__93__" stoichiometry="1" constant="true"/>
        </listOfReactants>
        <listOfProducts>
          <speciesReference species="M_10fthf__91__l__93__" stoichiometry="1" constant="true"/>
        </listOfProducts>
      </reaction>
      <reaction metaid="R_10FTHFtm" id="R_10FTHFtm" name=" 10-Formyltetrahydrofolate mitochondrial transport via diffusion" reversible="true" fast="false" fbc:lowerFluxBound="FB1N1000" fbc:upperFluxBound="FB6N1000">
        <listOfReactants>
          <speciesReference species="M_10fthf__91__c__93__" stoichiometry="1" constant="true"/>
        </listOfReactants>
        <listOfProducts>
          <speciesReference species="M_10fthf__91__m__93__" stoichiometry="1" constant="true"/>
        </listOfProducts>
      </reaction>
      <reaction metaid="R_13DAMPPOX" id="R_13DAMPPOX" name=" 1,3-Diaminopropane:oxygen oxidoreductase (deaminating)" reversible="false" fast="false" fbc:lowerFluxBound="FB4N0" fbc:upperFluxBound="FB6N1000">
        <listOfReactants>
          <speciesReference species="M_13dampp__91__c__93__" stoichiometry="1" constant="true"/>
          <speciesReference species="M_h2o__91__c__93__" stoichiometry="1" constant="true"/>
          <speciesReference species="M_o2__91__c__93__" stoichiometry="1" constant="true"/>
        </listOfReactants>
        <listOfProducts>
          <speciesReference species="M_bamppald__91__c__93__" stoichiometry="1" constant="true"/>
          <speciesReference species="M_h2o2__91__c__93__" stoichiometry="1" constant="true"/>
          <speciesReference species="M_nh4__91__c__93__" stoichiometry="1" constant="true"/>
        </listOfProducts>
        <fbc:geneProductAssociation>
          <fbc:or>
            <fbc:geneProductRef fbc:geneProduct="G_Aoc3"/>
            <fbc:geneProductRef fbc:geneProduct="G_Aoc1"/>
            <fbc:geneProductRef fbc:geneProduct="G_Aoc2__45__ps1"/>
          </fbc:or>
        </fbc:geneProductAssociation>
      </reaction>
      <reaction metaid="R_1MNCAMti" id="R_1MNCAMti" name="N1-Methylnicotinamide transport" reversible="false" fast="false" fbc:lowerFluxBound="FB4N0" fbc:upperFluxBound="FB6N1000">
        <listOfReactants>
          <speciesReference species="M_1mncam__91__c__93__" stoichiometry="1" constant="true"/>
          <speciesReference species="M_atp__91__c__93__" stoichiometry="1" constant="true"/>
          <speciesReference species="M_h2o__91__c__93__" stoichiometry="1" constant="true"/>
        </listOfReactants>
        <listOfProducts>
          <speciesReference species="M_1mncam__91__e__93__" stoichiometry="1" constant="true"/>
          <speciesReference species="M_adp__91__c__93__" stoichiometry="1" constant="true"/>
          <speciesReference species="M_h__91__c__93__" stoichiometry="1" constant="true"/>
          <speciesReference species="M_pi__91__c__93__" stoichiometry="1" constant="true"/>
        </listOfProducts>
      </reaction>
      <reaction metaid="R_1PPDCRp" id="R_1PPDCRp" name="delta1-piperideine-2-carboxylate reductase, perixosomal" reversible="false" fast="false" fbc:lowerFluxBound="FB4N0" fbc:upperFluxBound="FB6N1000">
        <listOfReactants>
          <speciesReference species="M_1pipdn2c__91__x__93__" stoichiometry="1" constant="true"/>
          <speciesReference species="M_h__91__x__93__" stoichiometry="1" constant="true"/>
          <speciesReference species="M_nadh__91__x__93__" stoichiometry="1" constant="true"/>
        </listOfReactants>
        <listOfProducts>
          <speciesReference species="M_Lpipecol__91__x__93__" stoichiometry="1" constant="true"/>
          <speciesReference species="M_nad__91__x__93__" stoichiometry="1" constant="true"/>
        </listOfProducts>
      </reaction>
      <reaction metaid="R_24NPHte" id="R_24NPHte" name="xenobiotic transport" reversible="true" fast="false" fbc:lowerFluxBound="FB1N1000" fbc:upperFluxBound="FB6N1000">
        <listOfReactants>
          <speciesReference species="M_24nph__91__e__93__" stoichiometry="1" constant="true"/>
        </listOfReactants>
        <listOfProducts>
          <speciesReference species="M_24nph__91__c__93__" stoichiometry="1" constant="true"/>
        </listOfProducts>
      </reaction>
      <reaction metaid="R_25HVITD3t" id="R_25HVITD3t" name=" 25-hydroxyvitamin D3 transport from cytoplasm" reversible="false" fast="false" fbc:lowerFluxBound="FB4N0" fbc:upperFluxBound="FB6N1000">
        <listOfReactants>
          <speciesReference species="M_25hvitd3__91__c__93__" stoichiometry="1" constant="true"/>
        </listOfReactants>
        <listOfProducts>
          <speciesReference species="M_25hvitd3__91__e__93__" stoichiometry="1" constant="true"/>
        </listOfProducts>
      </reaction>
      <reaction metaid="R_25HVITD3tm" id="R_25HVITD3tm" name=" 25-hydroxyvitamin D3 transport from mitochondria" reversible="false" fast="false" fbc:lowerFluxBound="FB4N0" fbc:upperFluxBound="FB6N1000">
        <listOfReactants>
          <speciesReference species="M_25hvitd3__91__m__93__" stoichiometry="1" constant="true"/>
        </listOfReactants>
        <listOfProducts>
          <speciesReference species="M_25hvitd3__91__c__93__" stoichiometry="1" constant="true"/>
        </listOfProducts>
      </reaction>
      <reaction metaid="R_2AMACSULT" id="R_2AMACSULT" name=" 2-Aminoacrylate sulfotransferase" reversible="false" fast="false" fbc:lowerFluxBound="FB4N0" fbc:upperFluxBound="FB6N1000">
        <listOfReactants>
          <speciesReference species="M_2amac__91__c__93__" stoichiometry="1" constant="true"/>
          <speciesReference species="M_nadph__91__c__93__" stoichiometry="1" constant="true"/>
          <speciesReference species="M_paps__91__c__93__" stoichiometry="1" constant="true"/>
        </listOfReactants>
        <listOfProducts>
          <speciesReference species="M_Lcyst__91__c__93__" stoichiometry="1" constant="true"/>
          <speciesReference species="M_nadp__91__c__93__" stoichiometry="1" constant="true"/>
          <speciesReference species="M_pap__91__c__93__" stoichiometry="1" constant="true"/>
        </listOfProducts>
      </reaction>
      <reaction metaid="R_2AMADPTm" id="R_2AMADPTm" name="L-2-aminoadipate shuttle (cytosol/mitochondria)" reversible="true" fast="false" fbc:lowerFluxBound="FB1N1000" fbc:upperFluxBound="FB6N1000">
        <listOfReactants>
          <speciesReference species="M_L2aadp__91__c__93__" stoichiometry="1" constant="true"/>
          <speciesReference species="M_akg__91__m__93__" stoichiometry="1" constant="true"/>
        </listOfReactants>
        <listOfProducts>
          <speciesReference species="M_L2aadp__91__m__93__" stoichiometry="1" constant="true"/>
          <speciesReference species="M_akg__91__c__93__" stoichiometry="1" constant="true"/>
        </listOfProducts>
        <fbc:geneProductAssociation>
          <fbc:geneProductRef fbc:geneProduct="G_Slc25a21"/>
        </fbc:geneProductAssociation>
      </reaction>
      <reaction metaid="R_2DR1PP" id="R_2DR1PP" name=" 2-deoxy-D-ribose 1-phosphate phosphorylase" reversible="false" fast="false" fbc:lowerFluxBound="FB4N0" fbc:upperFluxBound="FB6N1000">
        <listOfReactants>
          <speciesReference species="M_2dr1p__91__c__93__" stoichiometry="1" constant="true"/>
          <speciesReference species="M_h2o__91__c__93__" stoichiometry="1" constant="true"/>
        </listOfReactants>
        <listOfProducts>
          <speciesReference species="M_drib__91__c__93__" stoichiometry="1" constant="true"/>
          <speciesReference species="M_pi__91__c__93__" stoichiometry="1" constant="true"/>
        </listOfProducts>
      </reaction>
      <reaction metaid="R_2HBO" id="R_2HBO" name=" 2-Hydroxybutyrate:NAD+ oxidoreductase" reversible="true" fast="false" fbc:lowerFluxBound="FB1N1000" fbc:upperFluxBound="FB6N1000">
        <listOfReactants>
          <speciesReference species="M_2hb__91__c__93__" stoichiometry="1" constant="true"/>
          <speciesReference species="M_nad__91__c__93__" stoichiometry="1" constant="true"/>
        </listOfReactants>
        <listOfProducts>
          <speciesReference species="M_2obut__91__c__93__" stoichiometry="1" constant="true"/>
          <speciesReference species="M_h__91__c__93__" stoichiometry="1" constant="true"/>
          <speciesReference species="M_nadh__91__c__93__" stoichiometry="1" constant="true"/>
        </listOfProducts>
        <fbc:geneProductAssociation>
          <fbc:or>
            <fbc:geneProductRef fbc:geneProduct="G_Ldhal6b"/>
            <fbc:geneProductRef fbc:geneProduct="G_Ldhc"/>
            <fbc:geneProductRef fbc:geneProduct="G_Uevld"/>
            <fbc:and>
              <fbc:geneProductRef fbc:geneProduct="G_Ldhb"/>
              <fbc:geneProductRef fbc:geneProduct="G_Ldha"/>
            </fbc:and>
            <fbc:geneProductRef fbc:geneProduct="G_Ldha"/>
            <fbc:geneProductRef fbc:geneProduct="G_Ldhb"/>
            <fbc:geneProductRef fbc:geneProduct="G_Ldhc"/>
          </fbc:or>
        </fbc:geneProductAssociation>
      </reaction>
      <reaction metaid="R_2HBt2" id="R_2HBt2" name=" 2-hydroxybutyrate cotransport with proton" reversible="true" fast="false" fbc:lowerFluxBound="FB1N1000" fbc:upperFluxBound="FB6N1000">
        <listOfReactants>
          <speciesReference species="M_2hb__91__e__93__" stoichiometry="1" constant="true"/>
          <speciesReference species="M_h__91__e__93__" stoichiometry="1" constant="true"/>
        </listOfReactants>
        <listOfProducts>
          <speciesReference species="M_2hb__91__c__93__" stoichiometry="1" constant="true"/>
          <speciesReference species="M_h__91__c__93__" stoichiometry="1" constant="true"/>
        </listOfProducts>
        <fbc:geneProductAssociation>
          <fbc:or>
            <fbc:geneProductRef fbc:geneProduct="G_Slc16a3"/>
            <fbc:geneProductRef fbc:geneProduct="G_Slc16a7"/>
            <fbc:geneProductRef fbc:geneProduct="G_Slc16a1"/>
          </fbc:or>
        </fbc:geneProductAssociation>
      </reaction>
      <reaction metaid="R_2HCO3_NAt" id="R_2HCO3_NAt" name="bicarbonate transport (Na/HCO3 1:2 cotransport)" reversible="true" fast="false" fbc:lowerFluxBound="FB1N1000" fbc:upperFluxBound="FB6N1000">
        <listOfReactants>
          <speciesReference species="M_hco3__91__e__93__" stoichiometry="2" constant="true"/>
          <speciesReference species="M_na1__91__e__93__" stoichiometry="1" constant="true"/>
        </listOfReactants>
        <listOfProducts>
          <speciesReference species="M_hco3__91__c__93__" stoichiometry="2" constant="true"/>
          <speciesReference species="M_na1__91__c__93__" stoichiometry="1" constant="true"/>
        </listOfProducts>
        <fbc:geneProductAssociation>
          <fbc:or>
            <fbc:geneProductRef fbc:geneProduct="G_Slc4a5"/>
            <fbc:geneProductRef fbc:geneProduct="G_Slc4a4"/>
          </fbc:or>
        </fbc:geneProductAssociation>
      </reaction>
      <reaction metaid="R_2MCITt" id="R_2MCITt" name=" 2-methylcitrate transport via diffusion" reversible="true" fast="false" fbc:lowerFluxBound="FB1N1000" fbc:upperFluxBound="FB6N1000">
        <listOfReactants>
          <speciesReference species="M_2mcit__91__c__93__" stoichiometry="1" constant="true"/>
        </listOfReactants>
        <listOfProducts>
          <speciesReference species="M_2mcit__91__e__93__" stoichiometry="1" constant="true"/>
        </listOfProducts>
      </reaction>
      <reaction metaid="R_2OXOADOXm" id="R_2OXOADOXm" name=" 2-Oxoadipate:lipoamde 2-oxidoreductase(decarboxylating and acceptor-succinylating) (mitochondria)" reversible="false" fast="false" fbc:lowerFluxBound="FB4N0" fbc:upperFluxBound="FB6N1000">
        <listOfReactants>
          <speciesReference species="M_2oxoadp__91__m__93__" stoichiometry="1" constant="true"/>
          <speciesReference species="M_coa__91__m__93__" stoichiometry="1" constant="true"/>
          <speciesReference species="M_nad__91__m__93__" stoichiometry="1" constant="true"/>
        </listOfReactants>
        <listOfProducts>
          <speciesReference species="M_co2__91__m__93__" stoichiometry="1" constant="true"/>
          <speciesReference species="M_glutcoa__91__m__93__" stoichiometry="1" constant="true"/>
          <speciesReference species="M_nadh__91__m__93__" stoichiometry="1" constant="true"/>
        </listOfProducts>
        <fbc:geneProductAssociation>
          <fbc:and>
            <fbc:geneProductRef fbc:geneProduct="G_Ogdh"/>
            <fbc:geneProductRef fbc:geneProduct="G_Dld"/>
            <fbc:geneProductRef fbc:geneProduct="G_Pdhx"/>
            <fbc:geneProductRef fbc:geneProduct="G_Dlst"/>
          </fbc:and>
        </fbc:geneProductAssociation>
      </reaction>
      <reaction metaid="R_2OXOADPTm" id="R_2OXOADPTm" name=" 2-oxoadipate shuttle (cytosol/mitochondria)" reversible="true" fast="false" fbc:lowerFluxBound="FB1N1000" fbc:upperFluxBound="FB6N1000">
        <listOfReactants>
          <speciesReference species="M_2oxoadp__91__c__93__" stoichiometry="1" constant="true"/>
          <speciesReference species="M_akg__91__m__93__" stoichiometry="1" constant="true"/>
        </listOfReactants>
        <listOfProducts>
          <speciesReference species="M_2oxoadp__91__m__93__" stoichiometry="1" constant="true"/>
          <speciesReference species="M_akg__91__c__93__" stoichiometry="1" constant="true"/>
        </listOfProducts>
        <fbc:geneProductAssociation>
          <fbc:geneProductRef fbc:geneProduct="G_Slc25a21"/>
        </fbc:geneProductAssociation>
      </reaction>
      <reaction metaid="R_34DHOXPEGOX" id="R_34DHOXPEGOX" name=" 3,4-Dihydroxyphenylethyleneglycol:NAD+ oxidoreductase" reversible="true" fast="false" fbc:lowerFluxBound="FB1N1000" fbc:upperFluxBound="FB6N1000">
        <listOfReactants>
          <speciesReference species="M_34dhmald__91__c__93__" stoichiometry="1" constant="true"/>
          <speciesReference species="M_h__91__c__93__" stoichiometry="1" constant="true"/>
          <speciesReference species="M_nadh__91__c__93__" stoichiometry="1" constant="true"/>
        </listOfReactants>
        <listOfProducts>
          <speciesReference species="M_34dhoxpeg__91__c__93__" stoichiometry="1" constant="true"/>
          <speciesReference species="M_nad__91__c__93__" stoichiometry="1" constant="true"/>
        </listOfProducts>
        <fbc:geneProductAssociation>
          <fbc:or>
            <fbc:geneProductRef fbc:geneProduct="G_Adh6a"/>
            <fbc:geneProductRef fbc:geneProduct="G_Adh4"/>
            <fbc:geneProductRef fbc:geneProduct="G_Adh6"/>
            <fbc:geneProductRef fbc:geneProduct="G_Adh7"/>
            <fbc:geneProductRef fbc:geneProduct="G_Adhfe1"/>
          </fbc:or>
        </fbc:geneProductAssociation>
      </reaction>
      <reaction metaid="R_34DHOXPEGt" id="R_34DHOXPEGt" name=" 3,4-Dihydroxyphenylethyleneglycol transport (diffusion)" reversible="true" fast="false" fbc:lowerFluxBound="FB1N1000" fbc:upperFluxBound="FB6N1000">
        <listOfReactants>
          <speciesReference species="M_34dhoxpeg__91__c__93__" stoichiometry="1" constant="true"/>
        </listOfReactants>
        <listOfProducts>
          <speciesReference species="M_34dhoxpeg__91__e__93__" stoichiometry="1" constant="true"/>
        </listOfProducts>
      </reaction>
      <reaction metaid="R_34DHPHEt" id="R_34DHPHEt" name=" 3,4-Dihydroxy-L-phenylalanine transport" reversible="true" fast="false" fbc:lowerFluxBound="FB1N1000" fbc:upperFluxBound="FB6N1000">
        <listOfReactants>
          <speciesReference species="M_34dhphe__91__e__93__" stoichiometry="1" constant="true"/>
        </listOfReactants>
        <listOfProducts>
          <speciesReference species="M_34dhphe__91__c__93__" stoichiometry="1" constant="true"/>
        </listOfProducts>
        <fbc:geneProductAssociation>
          <fbc:geneProductRef fbc:geneProduct="G_Slc16a10"/>
        </fbc:geneProductAssociation>
      </reaction>
      <reaction metaid="R_34HPPOR" id="R_34HPPOR" name=" 4-Hydroxyphenylpyruvate:oxygen oxidoreductase" reversible="false" fast="false" fbc:lowerFluxBound="FB4N0" fbc:upperFluxBound="FB6N1000">
        <listOfReactants>
          <speciesReference species="M_34hpp__91__c__93__" stoichiometry="1" constant="true"/>
          <speciesReference species="M_o2__91__c__93__" stoichiometry="1" constant="true"/>
        </listOfReactants>
        <listOfProducts>
          <speciesReference species="M_co2__91__c__93__" stoichiometry="1" constant="true"/>
          <speciesReference species="M_hgentis__91__c__93__" stoichiometry="1" constant="true"/>
        </listOfProducts>
        <fbc:geneProductAssociation>
          <fbc:geneProductRef fbc:geneProduct="G_Hpd"/>
        </fbc:geneProductAssociation>
      </reaction>
      <reaction metaid="R_3AIBTm" id="R_3AIBTm" name="L-3-aminoisobutyrate transaminase, mitochondrial" reversible="true" fast="false" fbc:lowerFluxBound="FB1N1000" fbc:upperFluxBound="FB6N1000">
        <listOfReactants>
          <speciesReference species="M_2mop__91__m__93__" stoichiometry="1" constant="true"/>
          <speciesReference species="M_glu__45____45____45__L__91__m__93__" stoichiometry="1" constant="true"/>
        </listOfReactants>
        <listOfProducts>
          <speciesReference species="M_3aib__91__m__93__" stoichiometry="1" constant="true"/>
          <speciesReference species="M_akg__91__m__93__" stoichiometry="1" constant="true"/>
        </listOfProducts>
        <fbc:geneProductAssociation>
          <fbc:geneProductRef fbc:geneProduct="G_Abat"/>
        </fbc:geneProductAssociation>
      </reaction>
      <reaction metaid="R_3AIBt" id="R_3AIBt" name=" 3-amino-isobutyrate transport" reversible="false" fast="false" fbc:lowerFluxBound="FB4N0" fbc:upperFluxBound="FB6N1000">
        <listOfReactants>
          <speciesReference species="M_3aib__91__c__93__" stoichiometry="1" constant="true"/>
        </listOfReactants>
        <listOfProducts>
          <speciesReference species="M_3aib__91__e__93__" stoichiometry="1" constant="true"/>
        </listOfProducts>
      </reaction>
      <reaction metaid="R_3AIBtm" id="R_3AIBtm" name=" 3-amino-isobutyrate transport, mitochondrial" reversible="false" fast="false" fbc:lowerFluxBound="FB4N0" fbc:upperFluxBound="FB6N1000">
        <listOfReactants>
          <speciesReference species="M_3aib__91__m__93__" stoichiometry="1" constant="true"/>
        </listOfReactants>
        <listOfProducts>
          <speciesReference species="M_3aib__91__c__93__" stoichiometry="1" constant="true"/>
        </listOfProducts>
      </reaction>
      <reaction metaid="R_3DSPHR" id="R_3DSPHR" name=" 3-Dehydrosphinganine reductase" reversible="false" fast="false" fbc:lowerFluxBound="FB4N0" fbc:upperFluxBound="FB6N1000">
        <listOfReactants>
          <speciesReference species="M_3dsphgn__91__c__93__" stoichiometry="1" constant="true"/>
          <speciesReference species="M_h__91__c__93__" stoichiometry="1" constant="true"/>
          <speciesReference species="M_nadph__91__c__93__" stoichiometry="1" constant="true"/>
        </listOfReactants>
        <listOfProducts>
          <speciesReference species="M_nadp__91__c__93__" stoichiometry="1" constant="true"/>
          <speciesReference species="M_sphgn__91__c__93__" stoichiometry="1" constant="true"/>
        </listOfProducts>
        <fbc:geneProductAssociation>
          <fbc:geneProductRef fbc:geneProduct="G_Kdsr"/>
        </fbc:geneProductAssociation>
      </reaction>
      <reaction metaid="R_3HAO" id="R_3HAO" name=" 3-hydroxyanthranilate 3,4-dioxygenase" reversible="false" fast="false" fbc:lowerFluxBound="FB4N0" fbc:upperFluxBound="FB6N1000">
        <listOfReactants>
          <speciesReference species="M_3hanthrn__91__c__93__" stoichiometry="1" constant="true"/>
          <speciesReference species="M_o2__91__c__93__" stoichiometry="1" constant="true"/>
        </listOfReactants>
        <listOfProducts>
          <speciesReference species="M_cmusa__91__c__93__" stoichiometry="1" constant="true"/>
          <speciesReference species="M_h__91__c__93__" stoichiometry="1" constant="true"/>
        </listOfProducts>
        <fbc:geneProductAssociation>
          <fbc:geneProductRef fbc:geneProduct="G_Haao"/>
        </fbc:geneProductAssociation>
      </reaction>
      <reaction metaid="R_3HBCOAHLm" id="R_3HBCOAHLm" name=" 3-hydroxyisobutyryl-CoA hydrolase, mitochondrial" reversible="false" fast="false" fbc:lowerFluxBound="FB4N0" fbc:upperFluxBound="FB6N1000">
        <listOfReactants>
          <speciesReference species="M_3hibutcoa__91__m__93__" stoichiometry="1" constant="true"/>
          <speciesReference species="M_h2o__91__m__93__" stoichiometry="1" constant="true"/>
        </listOfReactants>
        <listOfProducts>
          <speciesReference species="M_3hmp__91__m__93__" stoichiometry="1" constant="true"/>
          <speciesReference species="M_coa__91__m__93__" stoichiometry="1" constant="true"/>
          <speciesReference species="M_h__91__m__93__" stoichiometry="1" constant="true"/>
        </listOfProducts>
      </reaction>
      <reaction metaid="R_3HCO3_NAt" id="R_3HCO3_NAt" name="bicarbonate transport (Na/HCO3 1:3 cotransport)" reversible="true" fast="false" fbc:lowerFluxBound="FB1N1000" fbc:upperFluxBound="FB6N1000">
        <listOfReactants>
          <speciesReference species="M_hco3__91__e__93__" stoichiometry="3" constant="true"/>
          <speciesReference species="M_na1__91__e__93__" stoichiometry="1" constant="true"/>
        </listOfReactants>
        <listOfProducts>
          <speciesReference species="M_hco3__91__c__93__" stoichiometry="3" constant="true"/>
          <speciesReference species="M_na1__91__c__93__" stoichiometry="1" constant="true"/>
        </listOfProducts>
        <fbc:geneProductAssociation>
          <fbc:or>
            <fbc:geneProductRef fbc:geneProduct="G_Slc4a5"/>
            <fbc:geneProductRef fbc:geneProduct="G_Slc4a4"/>
          </fbc:or>
        </fbc:geneProductAssociation>
      </reaction>
      <reaction metaid="R_3HLYTCL" id="R_3HLYTCL" name=" 3-Hydroxy-L-tyrosine carboxy-lyase" reversible="false" fast="false" fbc:lowerFluxBound="FB4N0" fbc:upperFluxBound="FB6N1000">
        <listOfReactants>
          <speciesReference species="M_34dhphe__91__c__93__" stoichiometry="1" constant="true"/>
          <speciesReference species="M_h__91__c__93__" stoichiometry="1" constant="true"/>
        </listOfReactants>
        <listOfProducts>
          <speciesReference species="M_co2__91__c__93__" stoichiometry="1" constant="true"/>
          <speciesReference species="M_dopa__91__c__93__" stoichiometry="1" constant="true"/>
        </listOfProducts>
        <fbc:geneProductAssociation>
          <fbc:geneProductRef fbc:geneProduct="G_Ddc"/>
        </fbc:geneProductAssociation>
      </reaction>
      <reaction metaid="R_3MLDAt" id="R_3MLDAt" name=" 3MLDA extracellular transport via diffusion" reversible="true" fast="false" fbc:lowerFluxBound="FB1N1000" fbc:upperFluxBound="FB6N1000">
        <listOfReactants>
          <speciesReference species="M_3mlda__91__c__93__" stoichiometry="1" constant="true"/>
        </listOfReactants>
        <listOfProducts>
          <speciesReference species="M_3mlda__91__e__93__" stoichiometry="1" constant="true"/>
        </listOfProducts>
      </reaction>
      <reaction metaid="R_3SALAASPm" id="R_3SALAASPm" name="cysteinesulfinate-aspartate mitochondrial shuttle" reversible="true" fast="false" fbc:lowerFluxBound="FB1N1000" fbc:upperFluxBound="FB6N1000">
        <listOfReactants>
          <speciesReference species="M_3sala__91__m__93__" stoichiometry="1" constant="true"/>
          <speciesReference species="M_asp__45____45____45__L__91__c__93__" stoichiometry="1" constant="true"/>
        </listOfReactants>
        <listOfProducts>
          <speciesReference species="M_3sala__91__c__93__" stoichiometry="1" constant="true"/>
          <speciesReference species="M_asp__45____45____45__L__91__m__93__" stoichiometry="1" constant="true"/>
        </listOfProducts>
        <fbc:geneProductAssociation>
          <fbc:or>
            <fbc:geneProductRef fbc:geneProduct="G_Slc25a13"/>
            <fbc:geneProductRef fbc:geneProduct="G_Slc25a12"/>
          </fbc:or>
        </fbc:geneProductAssociation>
      </reaction>
      <reaction metaid="R_3SALACBOXL" id="R_3SALACBOXL" name=" 3-Sulfino-L-alanine carboxy-lyase" reversible="false" fast="false" fbc:lowerFluxBound="FB4N0" fbc:upperFluxBound="FB6N1000">
        <listOfReactants>
          <speciesReference species="M_3sala__91__c__93__" stoichiometry="1" constant="true"/>
          <speciesReference species="M_h__91__c__93__" stoichiometry="1" constant="true"/>
        </listOfReactants>
        <listOfProducts>
          <speciesReference species="M_co2__91__c__93__" stoichiometry="1" constant="true"/>
          <speciesReference species="M_hyptaur__91__c__93__" stoichiometry="1" constant="true"/>
        </listOfProducts>
        <fbc:geneProductAssociation>
          <fbc:or>
            <fbc:geneProductRef fbc:geneProduct="G_Csad"/>
            <fbc:geneProductRef fbc:geneProduct="G_Gad1"/>
            <fbc:geneProductRef fbc:geneProduct="G_Gad2"/>
            <fbc:geneProductRef fbc:geneProduct="G_Gad1"/>
          </fbc:or>
        </fbc:geneProductAssociation>
      </reaction>
      <reaction metaid="R_3SALATAi" id="R_3SALATAi" name=" 3-sulfino-alanine transaminase (irreversible)" reversible="false" fast="false" fbc:lowerFluxBound="FB4N0" fbc:upperFluxBound="FB6N1000">
        <listOfReactants>
          <speciesReference species="M_3sala__91__c__93__" stoichiometry="1" constant="true"/>
          <speciesReference species="M_akg__91__c__93__" stoichiometry="1" constant="true"/>
          <speciesReference species="M_h__91__c__93__" stoichiometry="1" constant="true"/>
        </listOfReactants>
        <listOfProducts>
          <speciesReference species="M_3snpyr__91__c__93__" stoichiometry="1" constant="true"/>
          <speciesReference species="M_glu__45____45____45__L__91__c__93__" stoichiometry="1" constant="true"/>
        </listOfProducts>
        <fbc:geneProductAssociation>
          <fbc:geneProductRef fbc:geneProduct="G_Got1"/>
        </fbc:geneProductAssociation>
      </reaction>
      <reaction metaid="R_3SALATAim" id="R_3SALATAim" name=" 3-sulfino-alanine transaminase (irreversible), mitochondrial" reversible="false" fast="false" fbc:lowerFluxBound="FB4N0" fbc:upperFluxBound="FB6N1000">
        <listOfReactants>
          <speciesReference species="M_3sala__91__m__93__" stoichiometry="1" constant="true"/>
          <speciesReference species="M_akg__91__m__93__" stoichiometry="1" constant="true"/>
          <speciesReference species="M_h__91__m__93__" stoichiometry="1" constant="true"/>
        </listOfReactants>
        <listOfProducts>
          <speciesReference species="M_3snpyr__91__m__93__" stoichiometry="1" constant="true"/>
          <speciesReference species="M_glu__45____45____45__L__91__m__93__" stoichiometry="1" constant="true"/>
        </listOfProducts>
        <fbc:geneProductAssociation>
          <fbc:geneProductRef fbc:geneProduct="G_Got2"/>
        </fbc:geneProductAssociation>
      </reaction>
      <reaction metaid="R_3SPYRSP" id="R_3SPYRSP" name=" 3-sulfinopyruvate hydrolase (spotaneous reaction)" reversible="false" fast="false" fbc:lowerFluxBound="FB4N0" fbc:upperFluxBound="FB6N1000">
        <listOfReactants>
          <speciesReference species="M_3snpyr__91__c__93__" stoichiometry="1" constant="true"/>
          <speciesReference species="M_h2o__91__c__93__" stoichiometry="1" constant="true"/>
        </listOfReactants>
        <listOfProducts>
          <speciesReference species="M_h__91__c__93__" stoichiometry="1" constant="true"/>
          <speciesReference species="M_pyr__91__c__93__" stoichiometry="1" constant="true"/>
          <speciesReference species="M_so3__91__c__93__" stoichiometry="1" constant="true"/>
        </listOfProducts>
      </reaction>
      <reaction metaid="R_3SPYRSPm" id="R_3SPYRSPm" name=" 3-sulfinopyruvate hydrolase (spotaneous reaction), mitochondrial" reversible="false" fast="false" fbc:lowerFluxBound="FB4N0" fbc:upperFluxBound="FB6N1000">
        <listOfReactants>
          <speciesReference species="M_3snpyr__91__m__93__" stoichiometry="1" constant="true"/>
          <speciesReference species="M_h2o__91__m__93__" stoichiometry="1" constant="true"/>
        </listOfReactants>
        <listOfProducts>
          <speciesReference species="M_h__91__m__93__" stoichiometry="1" constant="true"/>
          <speciesReference species="M_pyr__91__m__93__" stoichiometry="1" constant="true"/>
          <speciesReference species="M_so3__91__m__93__" stoichiometry="1" constant="true"/>
        </listOfProducts>
      </reaction>
      <reaction metaid="R_41R1H2MAE12BOOX" id="R_41R1H2MAE12BOOX" name=" 4-[(1R)-1-Hydroxy-2-(methylamino)ethyl]-1,2-benzenediol:oxygen oxidoreductase(deaminating)(flavin-containing)" reversible="false" fast="false" fbc:lowerFluxBound="FB4N0" fbc:upperFluxBound="FB6N1000">
        <listOfReactants>
          <speciesReference species="M_adrnl__91__c__93__" stoichiometry="1" constant="true"/>
          <speciesReference species="M_h2o__91__c__93__" stoichiometry="1" constant="true"/>
          <speciesReference species="M_o2__91__c__93__" stoichiometry="1" constant="true"/>
        </listOfReactants>
        <listOfProducts>
          <speciesReference species="M_34dhmald__91__c__93__" stoichiometry="1" constant="true"/>
          <speciesReference species="M_h2o2__91__c__93__" stoichiometry="1" constant="true"/>
          <speciesReference species="M_mma__91__c__93__" stoichiometry="1" constant="true"/>
        </listOfProducts>
        <fbc:geneProductAssociation>
          <fbc:or>
            <fbc:geneProductRef fbc:geneProduct="G_Maoa"/>
            <fbc:geneProductRef fbc:geneProduct="G_Maob"/>
          </fbc:or>
        </fbc:geneProductAssociation>
      </reaction>
      <reaction metaid="R_41R2A1H12BOOX" id="R_41R2A1H12BOOX" name=" 4-[(1R)-2-Amino-1-hydroxyethyl]-1,2-benzenediol:oxygen oxidoreductase(deaminating)(flavin-containing)" reversible="false" fast="false" fbc:lowerFluxBound="FB4N0" fbc:upperFluxBound="FB6N1000">
        <listOfReactants>
          <speciesReference species="M_h2o__91__c__93__" stoichiometry="1" constant="true"/>
          <speciesReference species="M_nrpphr__91__c__93__" stoichiometry="1" constant="true"/>
          <speciesReference species="M_o2__91__c__93__" stoichiometry="1" constant="true"/>
        </listOfReactants>
        <listOfProducts>
          <speciesReference species="M_34dhmald__91__c__93__" stoichiometry="1" constant="true"/>
          <speciesReference species="M_h2o2__91__c__93__" stoichiometry="1" constant="true"/>
          <speciesReference species="M_nh4__91__c__93__" stoichiometry="1" constant="true"/>
        </listOfProducts>
        <fbc:geneProductAssociation>
          <fbc:or>
            <fbc:geneProductRef fbc:geneProduct="G_Maoa"/>
            <fbc:geneProductRef fbc:geneProduct="G_Maob"/>
          </fbc:or>
        </fbc:geneProductAssociation>
      </reaction>
      <reaction metaid="R_4ABUTtm" id="R_4ABUTtm" name=" 4-aminobutanoate mitochondrial transport via diffusion" reversible="true" fast="false" fbc:lowerFluxBound="FB1N1000" fbc:upperFluxBound="FB6N1000">
        <listOfReactants>
          <speciesReference species="M_4abut__91__c__93__" stoichiometry="1" constant="true"/>
        </listOfReactants>
        <listOfProducts>
          <speciesReference species="M_4abut__91__m__93__" stoichiometry="1" constant="true"/>
        </listOfProducts>
      </reaction>
      <reaction metaid="R_4HDEBRISOQUINEte" id="R_4HDEBRISOQUINEte" name="xenobiotic transport" reversible="true" fast="false" fbc:lowerFluxBound="FB1N1000" fbc:upperFluxBound="FB6N1000">
        <listOfReactants>
          <speciesReference species="M_4hdebrisoquine__91__e__93__" stoichiometry="1" constant="true"/>
        </listOfReactants>
        <listOfProducts>
          <speciesReference species="M_4hdebrisoquine__91__c__93__" stoichiometry="1" constant="true"/>
        </listOfProducts>
      </reaction>
      <reaction metaid="R_4HGLSDm" id="R_4HGLSDm" name="L-4-hydroxyglutamate semialdehyde dehydrogenase, mitochondrial" reversible="true" fast="false" fbc:lowerFluxBound="FB1N1000" fbc:upperFluxBound="FB6N1000">
        <listOfReactants>
          <speciesReference species="M_4hglusa__91__m__93__" stoichiometry="1" constant="true"/>
          <speciesReference species="M_h2o__91__m__93__" stoichiometry="1" constant="true"/>
          <speciesReference species="M_nad__91__m__93__" stoichiometry="1" constant="true"/>
        </listOfReactants>
        <listOfProducts>
          <speciesReference species="M_e4hglu__91__m__93__" stoichiometry="1" constant="true"/>
          <speciesReference species="M_h__91__m__93__" stoichiometry="2" constant="true"/>
          <speciesReference species="M_nadh__91__m__93__" stoichiometry="1" constant="true"/>
        </listOfProducts>
        <fbc:geneProductAssociation>
          <fbc:geneProductRef fbc:geneProduct="G_Aldh4a1"/>
        </fbc:geneProductAssociation>
      </reaction>
      <reaction metaid="R_4HOXPACDOX__40__NADP__41__" id="R_4HOXPACDOX__40__NADP__41__" name=" 4-Hydroxyphenylacetaldehyde:NADP+ oxidoreductase" reversible="true" fast="false" fbc:lowerFluxBound="FB1N1000" fbc:upperFluxBound="FB6N1000">
        <listOfReactants>
          <speciesReference species="M_4hoxpacd__91__c__93__" stoichiometry="1" constant="true"/>
          <speciesReference species="M_h2o__91__c__93__" stoichiometry="1" constant="true"/>
          <speciesReference species="M_nadp__91__c__93__" stoichiometry="1" constant="true"/>
        </listOfReactants>
        <listOfProducts>
          <speciesReference species="M_4hphac__91__c__93__" stoichiometry="1" constant="true"/>
          <speciesReference species="M_h__91__c__93__" stoichiometry="2" constant="true"/>
          <speciesReference species="M_nadph__91__c__93__" stoichiometry="1" constant="true"/>
        </listOfProducts>
        <fbc:geneProductAssociation>
          <fbc:or>
            <fbc:geneProductRef fbc:geneProduct="G_Aldh3b2"/>
            <fbc:geneProductRef fbc:geneProduct="G_Aldh1a3"/>
            <fbc:geneProductRef fbc:geneProduct="G_Aldh3b1"/>
            <fbc:geneProductRef fbc:geneProduct="G_Aldh3a1"/>
          </fbc:or>
        </fbc:geneProductAssociation>
      </reaction>
      <reaction metaid="R_4MTOLBUTAMIDEte" id="R_4MTOLBUTAMIDEte" name="xenobiotic transport" reversible="true" fast="false" fbc:lowerFluxBound="FB1N1000" fbc:upperFluxBound="FB6N1000">
        <listOfReactants>
          <speciesReference species="M_4mtolbutamide__91__e__93__" stoichiometry="1" constant="true"/>
        </listOfReactants>
        <listOfProducts>
          <speciesReference species="M_4mtolbutamide__91__c__93__" stoichiometry="1" constant="true"/>
        </listOfProducts>
      </reaction>
      <reaction metaid="R_4NPHSFte" id="R_4NPHSFte" name="xenobiotic transport" reversible="true" fast="false" fbc:lowerFluxBound="FB1N1000" fbc:upperFluxBound="FB6N1000">
        <listOfReactants>
          <speciesReference species="M_4nphsf__91__e__93__" stoichiometry="1" constant="true"/>
        </listOfReactants>
        <listOfProducts>
          <speciesReference species="M_4nphsf__91__c__93__" stoichiometry="1" constant="true"/>
        </listOfProducts>
      </reaction>
      <reaction metaid="R_4NPHSULT" id="R_4NPHSULT" name=" 4-Nitrophenol Sulfotransferase" reversible="false" fast="false" fbc:lowerFluxBound="FB4N0" fbc:upperFluxBound="FB6N1000">
        <listOfReactants>
          <speciesReference species="M_4nph__91__c__93__" stoichiometry="1" constant="true"/>
          <speciesReference species="M_paps__91__c__93__" stoichiometry="1" constant="true"/>
        </listOfReactants>
        <listOfProducts>
          <speciesReference species="M_4nphsf__91__c__93__" stoichiometry="1" constant="true"/>
          <speciesReference species="M_h__91__c__93__" stoichiometry="1" constant="true"/>
          <speciesReference species="M_pap__91__c__93__" stoichiometry="1" constant="true"/>
        </listOfProducts>
        <fbc:geneProductAssociation>
          <fbc:geneProductRef fbc:geneProduct="G_Sult1a1"/>
        </fbc:geneProductAssociation>
      </reaction>
      <reaction metaid="R_4NPHte" id="R_4NPHte" name="xenobiotic transport" reversible="true" fast="false" fbc:lowerFluxBound="FB1N1000" fbc:upperFluxBound="FB6N1000">
        <listOfReactants>
          <speciesReference species="M_4nph__91__e__93__" stoichiometry="1" constant="true"/>
        </listOfReactants>
        <listOfProducts>
          <speciesReference species="M_4nph__91__c__93__" stoichiometry="1" constant="true"/>
        </listOfProducts>
      </reaction>
      <reaction metaid="R_4PYRDX" id="R_4PYRDX" name=" 4-Pyridoxal secretion" reversible="false" fast="false" fbc:lowerFluxBound="FB4N0" fbc:upperFluxBound="FB6N1000">
        <listOfReactants>
          <speciesReference species="M_4pyrdx__91__c__93__" stoichiometry="1" constant="true"/>
          <speciesReference species="M_atp__91__c__93__" stoichiometry="1" constant="true"/>
          <speciesReference species="M_h2o__91__c__93__" stoichiometry="1" constant="true"/>
        </listOfReactants>
        <listOfProducts>
          <speciesReference species="M_4pyrdx__91__e__93__" stoichiometry="1" constant="true"/>
          <speciesReference species="M_adp__91__c__93__" stoichiometry="1" constant="true"/>
          <speciesReference species="M_h__91__c__93__" stoichiometry="1" constant="true"/>
          <speciesReference species="M_pi__91__c__93__" stoichiometry="1" constant="true"/>
        </listOfProducts>
      </reaction>
      <reaction metaid="R_5ADTSTSTERONEGLCte" id="R_5ADTSTSTERONEGLCte" name="glucuronidated compound transport" reversible="false" fast="false" fbc:lowerFluxBound="FB4N0" fbc:upperFluxBound="FB6N1000">
        <listOfReactants>
          <speciesReference species="M_5adtststeroneglc__91__c__93__" stoichiometry="1" constant="true"/>
          <speciesReference species="M_atp__91__c__93__" stoichiometry="1" constant="true"/>
          <speciesReference species="M_h2o__91__c__93__" stoichiometry="1" constant="true"/>
        </listOfReactants>
        <listOfProducts>
          <speciesReference species="M_5adtststeroneglc__91__e__93__" stoichiometry="1" constant="true"/>
          <speciesReference species="M_adp__91__c__93__" stoichiometry="1" constant="true"/>
          <speciesReference species="M_h__91__c__93__" stoichiometry="1" constant="true"/>
          <speciesReference species="M_pi__91__c__93__" stoichiometry="1" constant="true"/>
        </listOfProducts>
        <fbc:geneProductAssociation>
          <fbc:geneProductRef fbc:geneProduct="G_Abcc1"/>
        </fbc:geneProductAssociation>
      </reaction>
      <reaction metaid="R_5ADTSTSTERONEGLCtr" id="R_5ADTSTSTERONEGLCtr" name="glucuronidated compound transport" reversible="true" fast="false" fbc:lowerFluxBound="FB1N1000" fbc:upperFluxBound="FB6N1000">
        <listOfReactants>
          <speciesReference species="M_5adtststeroneglc__91__c__93__" stoichiometry="1" constant="true"/>
        </listOfReactants>
        <listOfProducts>
          <speciesReference species="M_5adtststeroneglc__91__r__93__" stoichiometry="1" constant="true"/>
        </listOfProducts>
      </reaction>
      <reaction metaid="R_5ADTSTSTERONESULT" id="R_5ADTSTSTERONESULT" name=" 5alpha-Dihydrotestosterone sulfotransferase" reversible="false" fast="false" fbc:lowerFluxBound="FB4N0" fbc:upperFluxBound="FB6N1000">
        <listOfReactants>
          <speciesReference species="M_5adtststerone__91__c__93__" stoichiometry="1" constant="true"/>
          <speciesReference species="M_paps__91__c__93__" stoichiometry="1" constant="true"/>
        </listOfReactants>
        <listOfProducts>
          <speciesReference species="M_5adtststerones__91__c__93__" stoichiometry="1" constant="true"/>
          <speciesReference species="M_h__91__c__93__" stoichiometry="1" constant="true"/>
          <speciesReference species="M_pap__91__c__93__" stoichiometry="1" constant="true"/>
        </listOfProducts>
        <fbc:geneProductAssociation>
          <fbc:geneProductRef fbc:geneProduct="G_Sult2a2"/>
        </fbc:geneProductAssociation>
      </reaction>
      <reaction metaid="R_5ADTSTSTERONESte" id="R_5ADTSTSTERONESte" name="sulfonated testosterone transport" reversible="true" fast="false" fbc:lowerFluxBound="FB1N1000" fbc:upperFluxBound="FB6N1000">
        <listOfReactants>
          <speciesReference species="M_5adtststerones__91__c__93__" stoichiometry="1" constant="true"/>
        </listOfReactants>
        <listOfProducts>
          <speciesReference species="M_5adtststerones__91__e__93__" stoichiometry="1" constant="true"/>
        </listOfProducts>
      </reaction>
      <reaction metaid="R_5ADTSTSTERONEte" id="R_5ADTSTSTERONEte" name=" 5 alpha dihydrotesterone transport" reversible="true" fast="false" fbc:lowerFluxBound="FB1N1000" fbc:upperFluxBound="FB6N1000">
        <listOfReactants>
          <speciesReference species="M_5adtststerone__91__e__93__" stoichiometry="1" constant="true"/>
        </listOfReactants>
        <listOfProducts>
          <speciesReference species="M_5adtststerone__91__c__93__" stoichiometry="1" constant="true"/>
        </listOfProducts>
      </reaction>
      <reaction metaid="R_5ADTSTSTERONEtr" id="R_5ADTSTSTERONEtr" name=" 5 alpha dihydrotesterone intracellular transport" reversible="true" fast="false" fbc:lowerFluxBound="FB1N1000" fbc:upperFluxBound="FB6N1000">
        <listOfReactants>
          <speciesReference species="M_5adtststerone__91__r__93__" stoichiometry="1" constant="true"/>
        </listOfReactants>
        <listOfProducts>
          <speciesReference species="M_5adtststerone__91__c__93__" stoichiometry="1" constant="true"/>
        </listOfProducts>
      </reaction>
      <reaction metaid="R_5AOPtm" id="R_5AOPtm" name=" 5-Aminolevulinate mitochondrial transport" reversible="true" fast="false" fbc:lowerFluxBound="FB1N1000" fbc:upperFluxBound="FB6N1000">
        <listOfReactants>
          <speciesReference species="M_5aop__91__c__93__" stoichiometry="1" constant="true"/>
        </listOfReactants>
        <listOfProducts>
          <speciesReference species="M_5aop__91__m__93__" stoichiometry="1" constant="true"/>
        </listOfProducts>
      </reaction>
      <reaction metaid="R_5FTHFt2" id="R_5FTHFt2" name=" 5-formyltetrahydrofolate transport via anion exchange" reversible="true" fast="false" fbc:lowerFluxBound="FB1N1000" fbc:upperFluxBound="FB6N1000">
        <listOfReactants>
          <speciesReference species="M_5fthf__91__e__93__" stoichiometry="1" constant="true"/>
          <speciesReference species="M_oh1__91__c__93__" stoichiometry="1" constant="true"/>
        </listOfReactants>
        <listOfProducts>
          <speciesReference species="M_5fthf__91__c__93__" stoichiometry="1" constant="true"/>
          <speciesReference species="M_oh1__91__e__93__" stoichiometry="1" constant="true"/>
        </listOfProducts>
        <fbc:geneProductAssociation>
          <fbc:geneProductRef fbc:geneProduct="G_Slc19a1"/>
        </fbc:geneProductAssociation>
      </reaction>
      <reaction metaid="R_5HLTDL" id="R_5HLTDL" name=" 5-Hydroxy-L-tryptophan decarboxy-lyase" reversible="false" fast="false" fbc:lowerFluxBound="FB4N0" fbc:upperFluxBound="FB6N1000">
        <listOfReactants>
          <speciesReference species="M_5htrp__91__c__93__" stoichiometry="1" constant="true"/>
          <speciesReference species="M_h__91__c__93__" stoichiometry="1" constant="true"/>
        </listOfReactants>
        <listOfProducts>
          <speciesReference species="M_co2__91__c__93__" stoichiometry="1" constant="true"/>
          <speciesReference species="M_srtn__91__c__93__" stoichiometry="1" constant="true"/>
        </listOfProducts>
        <fbc:geneProductAssociation>
          <fbc:geneProductRef fbc:geneProduct="G_Ddc"/>
        </fbc:geneProductAssociation>
      </reaction>
      <reaction metaid="R_5HOMEPRAZOLEte" id="R_5HOMEPRAZOLEte" name="xenobiotic transport" reversible="true" fast="false" fbc:lowerFluxBound="FB1N1000" fbc:upperFluxBound="FB6N1000">
        <listOfReactants>
          <speciesReference species="M_5homeprazole__91__e__93__" stoichiometry="1" constant="true"/>
        </listOfReactants>
        <listOfProducts>
          <speciesReference species="M_5homeprazole__91__c__93__" stoichiometry="1" constant="true"/>
        </listOfProducts>
      </reaction>
      <reaction metaid="R_5MTHFt" id="R_5MTHFt" name=" 5-Methyltetrahydrofolate transport via receptor binding and protolysis" reversible="true" fast="false" fbc:lowerFluxBound="FB1N1000" fbc:upperFluxBound="FB6N1000">
        <listOfReactants>
          <speciesReference species="M_5mthf__91__e__93__" stoichiometry="1" constant="true"/>
        </listOfReactants>
        <listOfProducts>
          <speciesReference species="M_5mthf__91__c__93__" stoichiometry="1" constant="true"/>
        </listOfProducts>
        <fbc:geneProductAssociation>
          <fbc:geneProductRef fbc:geneProduct="G_Folr1"/>
        </fbc:geneProductAssociation>
      </reaction>
      <reaction metaid="R_5MTHFt2" id="R_5MTHFt2" name=" 5-methyltetrahydrofolate transport via anion exchange" reversible="true" fast="false" fbc:lowerFluxBound="FB1N1000" fbc:upperFluxBound="FB6N1000">
        <listOfReactants>
          <speciesReference species="M_5mthf__91__e__93__" stoichiometry="1" constant="true"/>
          <speciesReference species="M_oh1__91__c__93__" stoichiometry="1" constant="true"/>
        </listOfReactants>
        <listOfProducts>
          <speciesReference species="M_5mthf__91__c__93__" stoichiometry="1" constant="true"/>
          <speciesReference species="M_oh1__91__e__93__" stoichiometry="1" constant="true"/>
        </listOfProducts>
        <fbc:geneProductAssociation>
          <fbc:geneProductRef fbc:geneProduct="G_Slc19a1"/>
        </fbc:geneProductAssociation>
      </reaction>
      <reaction metaid="R_7DHCHSTEROLtr" id="R_7DHCHSTEROLtr" name="cholesterol precursor intracellular transport" reversible="true" fast="false" fbc:lowerFluxBound="FB1N1000" fbc:upperFluxBound="FB6N1000">
        <listOfReactants>
          <speciesReference species="M_7dhchsterol__91__r__93__" stoichiometry="1" constant="true"/>
        </listOfReactants>
        <listOfProducts>
          <speciesReference species="M_7dhchsterol__91__c__93__" stoichiometry="1" constant="true"/>
        </listOfProducts>
      </reaction>
      <reaction metaid="R_7DHFtl" id="R_7DHFtl" name=" 7-glutamyl-DHF transport, lysosomal" reversible="false" fast="false" fbc:lowerFluxBound="FB4N0" fbc:upperFluxBound="FB6N1000">
        <listOfReactants>
          <speciesReference species="M_7dhf__91__c__93__" stoichiometry="1" constant="true"/>
        </listOfReactants>
        <listOfProducts>
          <speciesReference species="M_7dhf__91__l__93__" stoichiometry="1" constant="true"/>
        </listOfProducts>
      </reaction>
      <reaction metaid="R_7THFtl" id="R_7THFtl" name=" 7-glutamyl-THF transport, lysosomal" reversible="false" fast="false" fbc:lowerFluxBound="FB4N0" fbc:upperFluxBound="FB6N1000">
        <listOfReactants>
          <speciesReference species="M_7thf__91__c__93__" stoichiometry="1" constant="true"/>
        </listOfReactants>
        <listOfProducts>
          <speciesReference species="M_7thf__91__l__93__" stoichiometry="1" constant="true"/>
        </listOfProducts>
      </reaction>
      <reaction metaid="R_AACTOOR" id="R_AACTOOR" name="Aminoacetone:oxygen oxidoreductase(deaminating)(flavin-containing)" reversible="false" fast="false" fbc:lowerFluxBound="FB4N0" fbc:upperFluxBound="FB6N1000">
        <listOfReactants>
          <speciesReference species="M_aact__91__c__93__" stoichiometry="1" constant="true"/>
          <speciesReference species="M_h2o__91__c__93__" stoichiometry="1" constant="true"/>
          <speciesReference species="M_o2__91__c__93__" stoichiometry="1" constant="true"/>
        </listOfReactants>
        <listOfProducts>
          <speciesReference species="M_h2o2__91__c__93__" stoichiometry="1" constant="true"/>
          <speciesReference species="M_mthgxl__91__c__93__" stoichiometry="1" constant="true"/>
          <speciesReference species="M_nh4__91__c__93__" stoichiometry="1" constant="true"/>
        </listOfProducts>
        <fbc:geneProductAssociation>
          <fbc:geneProductRef fbc:geneProduct="G_Aoc3"/>
        </fbc:geneProductAssociation>
      </reaction>
      <reaction metaid="R_AACTtm" id="R_AACTtm" name="Aminoacetone transport (mitochondrial)" reversible="false" fast="false" fbc:lowerFluxBound="FB4N0" fbc:upperFluxBound="FB6N1000">
        <listOfReactants>
          <speciesReference species="M_aact__91__m__93__" stoichiometry="1" constant="true"/>
        </listOfReactants>
        <listOfProducts>
          <speciesReference species="M_aact__91__c__93__" stoichiometry="1" constant="true"/>
        </listOfProducts>
      </reaction>
      <reaction metaid="R_AAPSAS" id="R_AAPSAS" name="AAPSAS" reversible="false" fast="false" fbc:lowerFluxBound="FB4N0" fbc:upperFluxBound="FB6N1000">
        <listOfReactants>
          <speciesReference species="M_h2o__91__c__93__" stoichiometry="1" constant="true"/>
          <speciesReference species="M_h__91__c__93__" stoichiometry="1" constant="true"/>
          <speciesReference species="M_thp2c__91__c__93__" stoichiometry="1" constant="true"/>
        </listOfReactants>
        <listOfProducts>
          <speciesReference species="M_L2aadp6sa__91__c__93__" stoichiometry="1" constant="true"/>
        </listOfProducts>
      </reaction>
      <reaction metaid="R_AASAD3" id="R_AASAD3" name="L-aminoadipate-semialdehyde dehydrogenase (NADH)" reversible="false" fast="false" fbc:lowerFluxBound="FB4N0" fbc:upperFluxBound="FB6N1000">
        <listOfReactants>
          <speciesReference species="M_L2aadp6sa__91__c__93__" stoichiometry="1" constant="true"/>
          <speciesReference species="M_h2o__91__c__93__" stoichiometry="1" constant="true"/>
          <speciesReference species="M_nad__91__c__93__" stoichiometry="1" constant="true"/>
        </listOfReactants>
        <listOfProducts>
          <speciesReference species="M_L2aadp__91__c__93__" stoichiometry="1" constant="true"/>
          <speciesReference species="M_h__91__c__93__" stoichiometry="2" constant="true"/>
          <speciesReference species="M_nadh__91__c__93__" stoichiometry="1" constant="true"/>
        </listOfProducts>
      </reaction>
      <reaction metaid="R_AASAD3m" id="R_AASAD3m" name="L-aminoadipate-semialdehyde dehydrogenase (NADH), mitochondrial" reversible="false" fast="false" fbc:lowerFluxBound="FB4N0" fbc:upperFluxBound="FB6N1000">
        <listOfReactants>
          <speciesReference species="M_L2aadp6sa__91__m__93__" stoichiometry="1" constant="true"/>
          <speciesReference species="M_h2o__91__m__93__" stoichiometry="1" constant="true"/>
          <speciesReference species="M_nad__91__m__93__" stoichiometry="1" constant="true"/>
        </listOfReactants>
        <listOfProducts>
          <speciesReference species="M_L2aadp__91__m__93__" stoichiometry="1" constant="true"/>
          <speciesReference species="M_h__91__m__93__" stoichiometry="2" constant="true"/>
          <speciesReference species="M_nadh__91__m__93__" stoichiometry="1" constant="true"/>
        </listOfProducts>
      </reaction>
      <reaction metaid="R_AATAi" id="R_AATAi" name=" 2-aminoadipate transaminase, irreversible" reversible="false" fast="false" fbc:lowerFluxBound="FB4N0" fbc:upperFluxBound="FB6N1000">
        <listOfReactants>
          <speciesReference species="M_L2aadp__91__c__93__" stoichiometry="1" constant="true"/>
          <speciesReference species="M_akg__91__c__93__" stoichiometry="1" constant="true"/>
        </listOfReactants>
        <listOfProducts>
          <speciesReference species="M_2oxoadp__91__c__93__" stoichiometry="1" constant="true"/>
          <speciesReference species="M_glu__45____45____45__L__91__c__93__" stoichiometry="1" constant="true"/>
        </listOfProducts>
        <fbc:geneProductAssociation>
          <fbc:geneProductRef fbc:geneProduct="G_Aadat"/>
        </fbc:geneProductAssociation>
      </reaction>
      <reaction metaid="R_ABTArm" id="R_ABTArm" name=" 4-aminobutyrate transaminase, reversible (mitochondrial)" reversible="true" fast="false" fbc:lowerFluxBound="FB1N1000" fbc:upperFluxBound="FB6N1000">
        <listOfReactants>
          <speciesReference species="M_4abut__91__m__93__" stoichiometry="1" constant="true"/>
          <speciesReference species="M_akg__91__m__93__" stoichiometry="1" constant="true"/>
        </listOfReactants>
        <listOfProducts>
          <speciesReference species="M_glu__45____45____45__L__91__m__93__" stoichiometry="1" constant="true"/>
          <speciesReference species="M_sucsal__91__m__93__" stoichiometry="1" constant="true"/>
        </listOfProducts>
        <fbc:geneProductAssociation>
          <fbc:geneProductRef fbc:geneProduct="G_Abat"/>
        </fbc:geneProductAssociation>
      </reaction>
      <reaction metaid="R_ABTD" id="R_ABTD" name="L-arabinitol 4-dehydrogenase" reversible="true" fast="false" fbc:lowerFluxBound="FB1N1000" fbc:upperFluxBound="FB6N1000">
        <listOfReactants>
          <speciesReference species="M_abt__91__c__93__" stoichiometry="1" constant="true"/>
          <speciesReference species="M_nad__91__c__93__" stoichiometry="1" constant="true"/>
        </listOfReactants>
        <listOfProducts>
          <speciesReference species="M_h__91__c__93__" stoichiometry="1" constant="true"/>
          <speciesReference species="M_nadh__91__c__93__" stoichiometry="1" constant="true"/>
          <speciesReference species="M_xylu__45____45____45__L__91__c__93__" stoichiometry="1" constant="true"/>
        </listOfProducts>
      </reaction>
      <reaction metaid="R_ABUTD" id="R_ABUTD" name="Aminobutyraldehyde dehydrogenase" reversible="false" fast="false" fbc:lowerFluxBound="FB4N0" fbc:upperFluxBound="FB6N1000">
        <listOfReactants>
          <speciesReference species="M_4abutn__91__c__93__" stoichiometry="1" constant="true"/>
          <speciesReference species="M_h2o__91__c__93__" stoichiometry="1" constant="true"/>
          <speciesReference species="M_nad__91__c__93__" stoichiometry="1" constant="true"/>
        </listOfReactants>
        <listOfProducts>
          <speciesReference species="M_4abut__91__c__93__" stoichiometry="1" constant="true"/>
          <speciesReference species="M_h__91__c__93__" stoichiometry="2" constant="true"/>
          <speciesReference species="M_nadh__91__c__93__" stoichiometry="1" constant="true"/>
        </listOfProducts>
        <fbc:geneProductAssociation>
          <fbc:geneProductRef fbc:geneProduct="G_Aldh9a1"/>
        </fbc:geneProductAssociation>
      </reaction>
      <reaction metaid="R_ABUTt2r" id="R_ABUTt2r" name=" 4-aminobutyrate reversible transport in via proton symport" reversible="true" fast="false" fbc:lowerFluxBound="FB1N1000" fbc:upperFluxBound="FB6N1000">
        <listOfReactants>
          <speciesReference species="M_4abut__91__e__93__" stoichiometry="1" constant="true"/>
          <speciesReference species="M_h__91__e__93__" stoichiometry="1" constant="true"/>
        </listOfReactants>
        <listOfProducts>
          <speciesReference species="M_4abut__91__c__93__" stoichiometry="1" constant="true"/>
          <speciesReference species="M_h__91__c__93__" stoichiometry="1" constant="true"/>
        </listOfProducts>
        <fbc:geneProductAssociation>
          <fbc:geneProductRef fbc:geneProduct="G_Slc36a1"/>
        </fbc:geneProductAssociation>
      </reaction>
      <reaction metaid="R_ABUTt4__40__2__41__r" id="R_ABUTt4__40__2__41__r" name=" 4-aminobutyrate reversible transport in via sodium symport (1:2)" reversible="true" fast="false" fbc:lowerFluxBound="FB1N1000" fbc:upperFluxBound="FB6N1000">
        <listOfReactants>
          <speciesReference species="M_4abut__91__e__93__" stoichiometry="1" constant="true"/>
          <speciesReference species="M_na1__91__e__93__" stoichiometry="2" constant="true"/>
        </listOfReactants>
        <listOfProducts>
          <speciesReference species="M_4abut__91__c__93__" stoichiometry="1" constant="true"/>
          <speciesReference species="M_na1__91__c__93__" stoichiometry="2" constant="true"/>
        </listOfProducts>
        <fbc:geneProductAssociation>
          <fbc:or>
            <fbc:geneProductRef fbc:geneProduct="G_Slc6a1"/>
            <fbc:geneProductRef fbc:geneProduct="G_Slc6a11"/>
            <fbc:geneProductRef fbc:geneProduct="G_Slc6a13"/>
            <fbc:geneProductRef fbc:geneProduct="G_Slc6a12"/>
          </fbc:or>
        </fbc:geneProductAssociation>
      </reaction>
      <reaction metaid="R_ACACT1" id="R_ACACT1" name="acetyl-CoA C-acetyltransferase" reversible="false" fast="false" fbc:lowerFluxBound="FB4N0" fbc:upperFluxBound="FB6N1000">
        <listOfReactants>
          <speciesReference species="M_accoa__91__c__93__" stoichiometry="2" constant="true"/>
        </listOfReactants>
        <listOfProducts>
          <speciesReference species="M_aacoa__91__c__93__" stoichiometry="1" constant="true"/>
          <speciesReference species="M_coa__91__c__93__" stoichiometry="1" constant="true"/>
        </listOfProducts>
        <fbc:geneProductAssociation>
          <fbc:geneProductRef fbc:geneProduct="G_Acat2"/>
        </fbc:geneProductAssociation>
      </reaction>
      <reaction metaid="R_ACACT10m" id="R_ACACT10m" name="acetyl-CoA C-acetyltransferase, mitochondrial" reversible="true" fast="false" fbc:lowerFluxBound="FB1N1000" fbc:upperFluxBound="FB6N1000">
        <listOfReactants>
          <speciesReference species="M_2maacoa__91__m__93__" stoichiometry="1" constant="true"/>
          <speciesReference species="M_coa__91__m__93__" stoichiometry="1" constant="true"/>
        </listOfReactants>
        <listOfProducts>
          <speciesReference species="M_accoa__91__m__93__" stoichiometry="1" constant="true"/>
          <speciesReference species="M_ppcoa__91__m__93__" stoichiometry="1" constant="true"/>
        </listOfProducts>
        <fbc:geneProductAssociation>
          <fbc:geneProductRef fbc:geneProduct="G_Acat1"/>
        </fbc:geneProductAssociation>
      </reaction>
      <reaction metaid="R_ACACT1rm" id="R_ACACT1rm" name="acetyl-CoA C-acetyltransferase, mitochondrial" reversible="true" fast="false" fbc:lowerFluxBound="FB1N1000" fbc:upperFluxBound="FB6N1000">
        <listOfReactants>
          <speciesReference species="M_accoa__91__m__93__" stoichiometry="2" constant="true"/>
        </listOfReactants>
        <listOfProducts>
          <speciesReference species="M_aacoa__91__m__93__" stoichiometry="1" constant="true"/>
          <speciesReference species="M_coa__91__m__93__" stoichiometry="1" constant="true"/>
        </listOfProducts>
        <fbc:geneProductAssociation>
          <fbc:or>
            <fbc:and>
              <fbc:geneProductRef fbc:geneProduct="G_Hadha"/>
              <fbc:geneProductRef fbc:geneProduct="G_Hadhb"/>
            </fbc:and>
            <fbc:geneProductRef fbc:geneProduct="G_Acat1"/>
          </fbc:or>
        </fbc:geneProductAssociation>
      </reaction>
      <reaction metaid="R_ACACt2" id="R_ACACt2" name="acetoacetate transport via proton symport" reversible="true" fast="false" fbc:lowerFluxBound="FB1N1000" fbc:upperFluxBound="FB6N1000">
        <listOfReactants>
          <speciesReference species="M_acac__91__e__93__" stoichiometry="1" constant="true"/>
          <speciesReference species="M_h__91__e__93__" stoichiometry="1" constant="true"/>
        </listOfReactants>
        <listOfProducts>
          <speciesReference species="M_acac__91__c__93__" stoichiometry="1" constant="true"/>
          <speciesReference species="M_h__91__c__93__" stoichiometry="1" constant="true"/>
        </listOfProducts>
        <fbc:geneProductAssociation>
          <fbc:or>
            <fbc:geneProductRef fbc:geneProduct="G_Slc16a1"/>
            <fbc:geneProductRef fbc:geneProduct="G_Slc16a7"/>
          </fbc:or>
        </fbc:geneProductAssociation>
      </reaction>
      <reaction metaid="R_ACACt2m" id="R_ACACt2m" name="Acetoacetate mitochondrial transport via H+ symport" reversible="true" fast="false" fbc:lowerFluxBound="FB1N1000" fbc:upperFluxBound="FB6N1000">
        <listOfReactants>
          <speciesReference species="M_acac__91__c__93__" stoichiometry="1" constant="true"/>
          <speciesReference species="M_h__91__c__93__" stoichiometry="1" constant="true"/>
        </listOfReactants>
        <listOfProducts>
          <speciesReference species="M_acac__91__m__93__" stoichiometry="1" constant="true"/>
          <speciesReference species="M_h__91__m__93__" stoichiometry="1" constant="true"/>
        </listOfProducts>
        <fbc:geneProductAssociation>
          <fbc:geneProductRef fbc:geneProduct="G_Slc16a1"/>
        </fbc:geneProductAssociation>
      </reaction>
      <reaction metaid="R_ACACtx" id="R_ACACtx" name="acetoacetate intracellular transport unknown mechanism" reversible="true" fast="false" fbc:lowerFluxBound="FB1N1000" fbc:upperFluxBound="FB6N1000">
        <listOfReactants>
          <speciesReference species="M_acac__91__c__93__" stoichiometry="1" constant="true"/>
        </listOfReactants>
        <listOfProducts>
          <speciesReference species="M_acac__91__x__93__" stoichiometry="1" constant="true"/>
        </listOfProducts>
      </reaction>
      <reaction metaid="R_ACALDtm" id="R_ACALDtm" name="acetaldehyde mitochondrial diffusion" reversible="true" fast="false" fbc:lowerFluxBound="FB1N1000" fbc:upperFluxBound="FB6N1000">
        <listOfReactants>
          <speciesReference species="M_acald__91__m__93__" stoichiometry="1" constant="true"/>
        </listOfReactants>
        <listOfProducts>
          <speciesReference species="M_acald__91__c__93__" stoichiometry="1" constant="true"/>
        </listOfProducts>
      </reaction>
      <reaction metaid="R_ACALDtx" id="R_ACALDtx" name="acetaldehyde peroxisomal diffusion" reversible="true" fast="false" fbc:lowerFluxBound="FB1N1000" fbc:upperFluxBound="FB6N1000">
        <listOfReactants>
          <speciesReference species="M_acald__91__x__93__" stoichiometry="1" constant="true"/>
        </listOfReactants>
        <listOfProducts>
          <speciesReference species="M_acald__91__c__93__" stoichiometry="1" constant="true"/>
        </listOfProducts>
      </reaction>
      <reaction metaid="R_ACCOAC" id="R_ACCOAC" name="acetyl-CoA carboxylase" reversible="false" fast="false" fbc:lowerFluxBound="FB4N0" fbc:upperFluxBound="FB6N1000">
        <listOfReactants>
          <speciesReference species="M_accoa__91__c__93__" stoichiometry="1" constant="true"/>
          <speciesReference species="M_atp__91__c__93__" stoichiometry="1" constant="true"/>
          <speciesReference species="M_hco3__91__c__93__" stoichiometry="1" constant="true"/>
        </listOfReactants>
        <listOfProducts>
          <speciesReference species="M_adp__91__c__93__" stoichiometry="1" constant="true"/>
          <speciesReference species="M_h__91__c__93__" stoichiometry="1" constant="true"/>
          <speciesReference species="M_malcoa__91__c__93__" stoichiometry="1" constant="true"/>
          <speciesReference species="M_pi__91__c__93__" stoichiometry="1" constant="true"/>
        </listOfProducts>
        <fbc:geneProductAssociation>
          <fbc:or>
            <fbc:and>
              <fbc:geneProductRef fbc:geneProduct="G_Acaca"/>
              <fbc:geneProductRef fbc:geneProduct="G_Acacb"/>
            </fbc:and>
            <fbc:geneProductRef fbc:geneProduct="G_Acaca"/>
          </fbc:or>
        </fbc:geneProductAssociation>
      </reaction>
      <reaction metaid="R_ACCOACm" id="R_ACCOACm" name="Acetyl-Coa carboxylase, beta isoform" reversible="false" fast="false" fbc:lowerFluxBound="FB4N0" fbc:upperFluxBound="FB6N1000">
        <listOfReactants>
          <speciesReference species="M_accoa__91__m__93__" stoichiometry="1" constant="true"/>
          <speciesReference species="M_atp__91__m__93__" stoichiometry="1" constant="true"/>
          <speciesReference species="M_hco3__91__m__93__" stoichiometry="1" constant="true"/>
        </listOfReactants>
        <listOfProducts>
          <speciesReference species="M_adp__91__m__93__" stoichiometry="1" constant="true"/>
          <speciesReference species="M_h__91__m__93__" stoichiometry="1" constant="true"/>
          <speciesReference species="M_malcoa__91__m__93__" stoichiometry="1" constant="true"/>
          <speciesReference species="M_pi__91__m__93__" stoichiometry="1" constant="true"/>
        </listOfProducts>
        <fbc:geneProductAssociation>
          <fbc:geneProductRef fbc:geneProduct="G_Acacb"/>
        </fbc:geneProductAssociation>
      </reaction>
      <reaction metaid="R_ACCOAL" id="R_ACCOAL" name="acetate-CoA ligase (ADP-forming)" reversible="false" fast="false" fbc:lowerFluxBound="FB4N0" fbc:upperFluxBound="FB6N1000">
        <listOfReactants>
          <speciesReference species="M_atp__91__c__93__" stoichiometry="1" constant="true"/>
          <speciesReference species="M_coa__91__c__93__" stoichiometry="1" constant="true"/>
          <speciesReference species="M_ppa__91__c__93__" stoichiometry="1" constant="true"/>
        </listOfReactants>
        <listOfProducts>
          <speciesReference species="M_adp__91__c__93__" stoichiometry="1" constant="true"/>
          <speciesReference species="M_pi__91__c__93__" stoichiometry="1" constant="true"/>
          <speciesReference species="M_ppcoa__91__c__93__" stoichiometry="1" constant="true"/>
        </listOfProducts>
        <fbc:geneProductAssociation>
          <fbc:geneProductRef fbc:geneProduct="G_Acss2"/>
        </fbc:geneProductAssociation>
      </reaction>
      <reaction metaid="R_ACETONEt2" id="R_ACETONEt2" name="acetone transport via proton symport" reversible="true" fast="false" fbc:lowerFluxBound="FB1N1000" fbc:upperFluxBound="FB6N1000">
        <listOfReactants>
          <speciesReference species="M_acetone__91__e__93__" stoichiometry="1" constant="true"/>
          <speciesReference species="M_h__91__e__93__" stoichiometry="1" constant="true"/>
        </listOfReactants>
        <listOfProducts>
          <speciesReference species="M_acetone__91__c__93__" stoichiometry="1" constant="true"/>
          <speciesReference species="M_h__91__c__93__" stoichiometry="1" constant="true"/>
        </listOfProducts>
        <fbc:geneProductAssociation>
          <fbc:or>
            <fbc:geneProductRef fbc:geneProduct="G_Slc16a1"/>
            <fbc:geneProductRef fbc:geneProduct="G_Slc16a3"/>
            <fbc:geneProductRef fbc:geneProduct="G_Slc16a7"/>
          </fbc:or>
        </fbc:geneProductAssociation>
      </reaction>
      <reaction metaid="R_ACETONEt2m" id="R_ACETONEt2m" name="acetone mitochondrial transport via proton symport" reversible="true" fast="false" fbc:lowerFluxBound="FB1N1000" fbc:upperFluxBound="FB6N1000">
        <listOfReactants>
          <speciesReference species="M_acetone__91__c__93__" stoichiometry="1" constant="true"/>
[truncated: 1,694,995 more chars]
